# Supplementary material for: Crystal structures of zinc(II) coordination complexes with iso­quinoline N-oxide
Source: Acta Crystallogr E Crystallogr Commun. 2025 Jan 14;81(Pt 2):132–9. doi: 10.1107/S2056989025000180 (PMC11799800; doi:10.1107/S2056989025000180)
Supplement: Supplementary file 1 [file e-81-00132-sup1.cif]

##############################################################################
#                                                                            #
# This CIF contains the data in a paper accepted for publication in          #
# Acta Crystallographica Section E. It conforms to the requirements of       #
# Notes for Authors for Acta Crystallographica Section E, and has been       #
# peer reviewed under the auspices of the IUCr Commission on Journals.       #
#                                                                            #
# Full details of the Crystallographic Information File format               #
# are given in the paper "The Crystallographic Information File (CIF):       #
# a New Standard Archive File for Crystallography" by S. R. Hall, F. H.      #
# Allen and I. D. Brown [Acta Cryst. (1991), A47, 655-685].                  #
#                                                                            #
# The current version of the core CIF dictionary is obtainable from          #
# ftp://ftp.iucr.org/pub/cif_core.dic.                                       #
#                                                                            #
# Software is freely available for graphical display of the structure(s)     #
# in this CIF. For information consult the CIF software page                 #
# http://www.iucr.org/resources/cif/software.                                #
#                                                                            #
# This file may be used for bona fide research purposes within the           #
# scientific community so long as proper attribution is given to the journal # 
# article from which it was obtained.                                        #
#                                                                            #
##############################################################################
data_I
_audit_creation_method
;
Olex2 1.3-ac4
(compiled 2019.04.23 svn.r3594 for Rigaku Oxford Diffraction, GUI svn.r5739)
;
_journal_date_recd_electronic     2024-12-31
_journal_date_accepted     2025-01-08
_journal_name_full     'Acta Crystallographica, Section E'
_journal_year     2025
_journal_volume     81
_journal_issue      2
_journal_page_first     0
_journal_page_last     0
_journal_paper_category     GM
_journal_paper_doi     10.1107/S2056989025000180
_journal_coeditor_code     HB8119
_publ_contact_author_name     'Clifford W. Padgett'
_publ_contact_author_address
;
Department of Biochemistry, Chemistry and Physics
Georgia Southern University, Armstrong Campus
11935 Abercorn Street
Savannah GA 31419
USA
;
_publ_contact_author_email     'cpadgett@georgiasouthern.edu'
_publ_contact_author_fax     ?
_publ_contact_author_phone     ?
_publ_section_title
;
Crystal structures of zinc(II) coordination complexes with isoquinoline
<i>N</i>-oxide
;
loop_
    _publ_author_name
    _publ_author_footnote
    _publ_author_address
    'Groneck, Erin N.' .
;
Department of Biochemistry, Chemistry and Physics
Georgia Southern University, Armstrong Campus
11935 Abercorn Street
Savannah GA 31419
USA
;
    'Peek, Nathan' .
;
Department of Biochemistry, Chemistry and Physics
Georgia Southern University, Armstrong Campus
11935 Abercorn Street
Savannah GA 31419
USA
;
    'Lynch, Will E.' .
;
Department of Biochemistry, Chemistry and Physics
Georgia Southern University, Armstrong Campus
11935 Abercorn Street
Savannah GA 31419
USA
;
    'Padgett, Clifford W.' .
;
Department of Biochemistry, Chemistry and Physics
Georgia Southern University, Armstrong Campus
11935 Abercorn Street
Savannah GA 31419
USA
;
_publ_section_synopsis
;
The structures of five related zinc coordination compounds with isoquinoline
<i>N</i>-oxide and other ligands or counter-ions are presented.
;
_chemical_name_systematic
;
Dichloridobis(isoquinoline <i>N</i>-oxide-\k<i>O</i>)zinc(II)
;
_chemical_name_common     ?
_chemical_formula_moiety     'C18 H14 Cl2 N2 O2 Zn'
_chemical_formula_sum     'C18 H14 Cl2 N2 O2 Zn'
_chemical_formula_iupac     '[Zn Cl2 (C9 H7 N1 O1)2]'
_chemical_formula_weight     426.58
_chemical_melting_point     ?
_space_group_crystal_system     triclinic
_space_group_name_H-M_alt     'P -1'
_space_group_name_Hall     '-P 1'
loop_
    _space_group_symop_operation_xyz
    'x, y, z'
    '-x, -y, -z'
_cell_length_a     7.5164(5)
_cell_length_b     7.8002(5)
_cell_length_c     15.1156(10)
_cell_angle_alpha     96.172(6)
_cell_angle_beta     92.052(5)
_cell_angle_gamma     96.284(5)
_cell_volume     874.77(10)
_cell_formula_units_Z     2
_cell_measurement_reflns_used     520
_cell_measurement_theta_min     2.7150
_cell_measurement_theta_max     22.6030
_cell_measurement_temperature     293(2)
_exptl_crystal_description     irregular
_exptl_crystal_colour     'clear colourless'
_exptl_crystal_size_max     0.4
_exptl_crystal_size_mid     0.3
_exptl_crystal_size_min     0.1
_exptl_crystal_density_diffrn     1.620
_exptl_crystal_density_meas     ?
_exptl_crystal_density_method     ?
_exptl_crystal_F_000     432
_exptl_absorpt_coefficient_mu     1.723
_exptl_absorpt_correction_type     multi-scan
_exptl_absorpt_process_details
;
(CrysAlisPro; Rigaku OD, 2019)
;
_exptl_absorpt_correction_T_min     0.92940
_exptl_absorpt_correction_T_max     1.00000
_diffrn_ambient_temperature     293(2)
_diffrn_source     'fine-focus sealed X-ray tube'
_diffrn_radiation_type     'Mo K\a'
_diffrn_radiation_wavelength     0.71073
_diffrn_radiation_monochromator     graphite
_diffrn_measurement_device_type     'XtaLAB Synergy, HyPix3000'
_diffrn_measurement_device     'two-circle diffractometer'
_diffrn_measurement_method     '\w scans'
_diffrn_detector     'CCD plate'
_diffrn_detector_area_resol_mean     ?
_diffrn_reflns_number     4838
_diffrn_reflns_av_R_equivalents     0.0289
_diffrn_reflns_av_unetI/netI     0.0619
_diffrn_reflns_theta_min     2.644
_diffrn_reflns_theta_max     25.348
_diffrn_reflns_theta_full     25.242
_diffrn_measured_fraction_theta_max     1.000
_diffrn_measured_fraction_theta_full     1.000
_diffrn_reflns_limit_h_min     -9
_diffrn_reflns_limit_h_max     9
_diffrn_reflns_limit_k_min     -9
_diffrn_reflns_limit_k_max     8
_diffrn_reflns_limit_l_min     -18
_diffrn_reflns_limit_l_max     18
_diffrn_radiation_probe     x-ray
_refine_special_details     ?
_reflns_number_total     3207
_reflns_number_gt     2357
_reflns_threshold_expression     'I > 2\s(I)'
_refine_ls_structure_factor_coef     Fsqd
_refine_ls_matrix_type     full
_refine_ls_R_factor_all     0.0747
_refine_ls_R_factor_gt     0.0488
_refine_ls_wR_factor_gt     0.1087
_refine_ls_wR_factor_ref     0.1237
_refine_ls_goodness_of_fit_ref     1.062
_refine_ls_restrained_S_all     1.062
_refine_ls_number_reflns     3207
_refine_ls_number_parameters     226
_refine_ls_number_restraints     0
_refine_ls_hydrogen_treatment     constr
_refine_ls_weighting_scheme     calc
_refine_ls_weighting_details
              'w=1/[\s^2^(Fo^2^)+(0.0519P)^2^+0.0439P] where P=(Fo^2^+2Fc^2^)/3'
_atom_sites_solution_hydrogens     geom
_atom_sites_solution_primary     dual
_atom_sites_solution_secondary     ?
_refine_ls_shift/su_max     0.000
_refine_ls_shift/su_mean     0.000
_refine_diff_density_max     0.546
_refine_diff_density_min     -0.299
_refine_ls_extinction_method     none
_refine_ls_extinction_coef     .
loop_
    _atom_type_symbol
    _atom_type_description
    _atom_type_scat_dispersion_real
    _atom_type_scat_dispersion_imag
    _atom_type_scat_source
    'C' 'C' 0.0033 0.0016
                         'International Tables Vol C Tables 4.2.6.8 and 6.1.1.4'
    'H' 'H' 0.0000 0.0000
                         'International Tables Vol C Tables 4.2.6.8 and 6.1.1.4'
    'Cl' 'Cl' 0.1484 0.1585
                         'International Tables Vol C Tables 4.2.6.8 and 6.1.1.4'
    'N' 'N' 0.0061 0.0033
                         'International Tables Vol C Tables 4.2.6.8 and 6.1.1.4'
    'O' 'O' 0.0106 0.0060
                         'International Tables Vol C Tables 4.2.6.8 and 6.1.1.4'
    'Zn' 'Zn' 0.2839 1.4301
                         'International Tables Vol C Tables 4.2.6.8 and 6.1.1.4'
_computing_data_collection
;
CrysAlisPro 1.171.40.53 (Rigaku OD, 2019)
;
_computing_cell_refinement
;
CrysAlisPro 1.171.40.53 (Rigaku OD, 2019)
;
_computing_data_reduction
;
CrysAlisPro 1.171.40.53 (Rigaku OD, 2019)
;
_computing_structure_solution
;
<i>SHELXT</i> (Sheldrick, 2015a)
;
_computing_structure_refinement
;
ShelXL (Sheldrick, 2015b)
;
_computing_molecular_graphics
;
Olex2 (Dolomanov <i>et al.</i>,  2009)
;
_computing_publication_material
;
Olex2 (Dolomanov <i>et al.</i>,  2009)
;
loop_
    _atom_site_type_symbol
    _atom_site_label
    _atom_site_fract_x
    _atom_site_fract_y
    _atom_site_fract_z
    _atom_site_U_iso_or_equiv
    _atom_site_adp_type
    _atom_site_calc_flag
    _atom_site_occupancy
    _atom_site_disorder_assembly
    _atom_site_disorder_group
    Zn Zn1 0.94135(7) 0.67381(7) 0.23426(3) 0.0471(2) Uani d 1 . .
    Cl Cl2 1.10215(18) 0.47387(17) 0.27790(8) 0.0642(4) Uani d 1 . .
    Cl Cl1 1.0537(2) 0.94814(17) 0.26629(9) 0.0698(4) Uani d 1 . .
    O O2 0.8996(4) 0.6204(4) 0.10445(19) 0.0526(8) Uani d 1 . .
    O O1 0.6934(4) 0.6319(5) 0.27690(19) 0.0628(9) Uani d 1 . .
    N N2 0.7659(5) 0.6628(4) 0.0538(2) 0.0433(9) Uani d 1 . .
    N N1 0.6497(5) 0.6711(5) 0.3619(2) 0.0465(9) Uani d 1 . .
    C C1 0.4937(6) 0.7275(6) 0.3769(3) 0.0474(11) Uani d 1 . .
    H H1 0.417826 0.742590 0.329117 0.057 Uiso calc 1 . .
    C C16 0.3419(7) 0.8481(6) 0.0684(3) 0.0558(12) Uani d 1 . .
    H H16 0.340539 0.880666 0.129381 0.067 Uiso calc 1 . .
    C C10 0.7735(6) 0.6177(6) -0.0366(3) 0.0473(11) Uani d 1 . .
    H H10 0.870860 0.566543 -0.059286 0.057 Uiso calc 1 . .
    C C2 0.4403(6) 0.7651(5) 0.4644(3) 0.0444(10) Uani d 1 . .
    C C7 0.5573(6) 0.7419(5) 0.5355(3) 0.0450(11) Uani d 1 . .
    C C11 0.6378(7) 0.6485(6) -0.0920(3) 0.0543(12) Uani d 1 . .
    H H11 0.643301 0.618191 -0.152943 0.065 Uiso calc 1 . .
    C C18 0.6327(6) 0.7382(6) 0.0875(3) 0.0464(11) Uani d 1 . .
    H H18 0.633820 0.769454 0.148655 0.056 Uiso calc 1 . .
    C C6 0.5010(8) 0.7816(7) 0.6236(3) 0.0622(14) Uani d 1 . .
    H H6 0.575863 0.767927 0.672033 0.075 Uiso calc 1 . .
    C C8 0.7216(6) 0.6805(6) 0.5152(3) 0.0528(12) Uani d 1 . .
    H H8 0.801520 0.663881 0.561100 0.063 Uiso calc 1 . .
    C C3 0.2723(6) 0.8255(6) 0.4807(3) 0.0541(12) Uani d 1 . .
    H H3 0.195615 0.841291 0.433315 0.065 Uiso calc 1 . .
    C C17 0.4855(6) 0.7738(5) 0.0328(3) 0.0445(11) Uani d 1 . .
    C C9 0.7644(6) 0.6456(6) 0.4302(3) 0.0544(12) Uani d 1 . .
    H H9 0.873034 0.603814 0.417646 0.065 Uiso calc 1 . .
    C C14 0.2034(7) 0.8278(7) -0.0791(4) 0.0684(15) Uani d 1 . .
    H H14 0.108847 0.849968 -0.115940 0.082 Uiso calc 1 . .
    C C12 0.4906(6) 0.7244(5) -0.0598(3) 0.0467(11) Uani d 1 . .
    C C15 0.2012(7) 0.8732(7) 0.0129(4) 0.0640(14) Uani d 1 . .
    H H15 0.102906 0.921058 0.036766 0.077 Uiso calc 1 . .
    C C5 0.3395(8) 0.8389(7) 0.6375(3) 0.0678(15) Uani d 1 . .
    H H5 0.304849 0.864656 0.695408 0.081 Uiso calc 1 . .
    C C4 0.2242(7) 0.8599(7) 0.5655(3) 0.0626(14) Uani d 1 . .
    H H4 0.113135 0.898061 0.576242 0.075 Uiso calc 1 . .
    C C13 0.3403(7) 0.7526(7) -0.1148(3) 0.0615(13) Uani d 1 . .
    H H13 0.337385 0.718600 -0.175771 0.074 Uiso calc 1 . .
loop_
    _atom_site_aniso_label
    _atom_site_aniso_U_11
    _atom_site_aniso_U_22
    _atom_site_aniso_U_33
    _atom_site_aniso_U_12
    _atom_site_aniso_U_13
    _atom_site_aniso_U_23
    Zn1 0.0432(3) 0.0575(4) 0.0421(3) 0.0109(2) 0.0037(2) 0.0062(2)
    Cl2 0.0699(9) 0.0717(8) 0.0564(7) 0.0294(7) -0.0025(6) 0.0127(6)
    Cl1 0.0879(11) 0.0572(8) 0.0628(8) 0.0093(7) 0.0064(7) -0.0027(6)
    O2 0.045(2) 0.070(2) 0.0453(17) 0.0194(16) -0.0029(15) 0.0053(15)
    O1 0.049(2) 0.101(3) 0.0377(17) 0.0051(18) 0.0113(15) 0.0018(17)
    N2 0.040(2) 0.046(2) 0.044(2) 0.0067(17) 0.0032(17) 0.0074(17)
    N1 0.037(2) 0.064(2) 0.039(2) 0.0006(17) 0.0053(17) 0.0110(18)
    C1 0.039(3) 0.058(3) 0.045(2) 0.001(2) -0.002(2) 0.012(2)
    C16 0.051(3) 0.058(3) 0.063(3) 0.011(2) 0.013(3) 0.016(2)
    C10 0.051(3) 0.051(3) 0.040(2) 0.009(2) 0.004(2) 0.005(2)
    C2 0.040(3) 0.047(3) 0.046(2) 0.003(2) 0.003(2) 0.007(2)
    C7 0.046(3) 0.048(3) 0.042(2) 0.001(2) 0.002(2) 0.013(2)
    C11 0.062(3) 0.060(3) 0.041(2) 0.008(2) 0.005(2) 0.002(2)
    C18 0.051(3) 0.049(3) 0.041(2) 0.008(2) 0.002(2) 0.008(2)
    C6 0.074(4) 0.075(4) 0.039(3) 0.011(3) 0.003(3) 0.013(2)
    C8 0.043(3) 0.070(3) 0.048(3) 0.007(2) -0.004(2) 0.019(2)
    C3 0.044(3) 0.065(3) 0.054(3) 0.008(2) 0.002(2) 0.006(2)
    C17 0.043(3) 0.045(3) 0.047(3) 0.001(2) 0.008(2) 0.011(2)
    C9 0.042(3) 0.073(3) 0.051(3) 0.012(2) 0.006(2) 0.014(2)
    C14 0.052(3) 0.069(4) 0.088(4) 0.006(3) -0.011(3) 0.030(3)
    C12 0.047(3) 0.037(2) 0.056(3) 0.0006(19) 0.003(2) 0.009(2)
    C15 0.042(3) 0.066(3) 0.090(4) 0.012(2) 0.006(3) 0.031(3)
    C5 0.080(4) 0.076(4) 0.050(3) 0.013(3) 0.022(3) 0.009(3)
    C4 0.058(3) 0.068(3) 0.062(3) 0.013(3) 0.012(3) 0.002(3)
    C13 0.064(4) 0.063(3) 0.056(3) 0.003(3) -0.011(3) 0.014(2)
_geom_special_details
;
 All esds (except the esd in the dihedral angle between two l.s. planes)
 are estimated using the full covariance matrix.  The cell esds are taken
 into account individually in the estimation of esds in distances, angles
 and torsion angles; correlations between esds in cell parameters are only
 used when they are defined by crystal symmetry.  An approximate (isotropic)
 treatment of cell esds is used for estimating esds involving l.s. planes.
;
loop_
    _geom_bond_atom_site_label_1
    _geom_bond_atom_site_label_2
    _geom_bond_site_symmetry_2
    _geom_bond_distance
    _geom_bond_publ_flag
    Zn1 Cl2 . 2.2147(13) ?
    Zn1 Cl1 . 2.2088(14) ?
    Zn1 O2 . 1.968(3) ?
    Zn1 O1 . 1.999(3) ?
    O2 N2 . 1.332(4) ?
    O1 N1 . 1.349(4) ?
    N2 C10 . 1.378(5) ?
    N2 C18 . 1.308(5) ?
    N1 C1 . 1.316(5) ?
    N1 C9 . 1.366(6) ?
    C1 H1 . 0.9300 ?
    C1 C2 . 1.405(6) ?
    C16 H16 . 0.9300 ?
    C16 C17 . 1.379(6) ?
    C16 C15 . 1.370(7) ?
    C10 H10 . 0.9300 ?
    C10 C11 . 1.355(6) ?
    C2 C7 . 1.404(6) ?
    C2 C3 . 1.416(6) ?
    C7 C6 . 1.424(6) ?
    C7 C8 . 1.405(6) ?
    C11 H11 . 0.9300 ?
    C11 C12 . 1.390(6) ?
    C18 H18 . 0.9300 ?
    C18 C17 . 1.426(6) ?
    C6 H6 . 0.9300 ?
    C6 C5 . 1.354(7) ?
    C8 H8 . 0.9300 ?
    C8 C9 . 1.343(6) ?
    C3 H3 . 0.9300 ?
    C3 C4 . 1.353(6) ?
    C17 C12 . 1.414(6) ?
    C9 H9 . 0.9300 ?
    C14 H14 . 0.9300 ?
    C14 C15 . 1.400(7) ?
    C14 C13 . 1.340(7) ?
    C12 C13 . 1.429(7) ?
    C15 H15 . 0.9300 ?
    C5 H5 . 0.9300 ?
    C5 C4 . 1.401(7) ?
    C4 H4 . 0.9300 ?
    C13 H13 . 0.9300 ?
loop_
    _geom_contact_atom_site_label_1
    _geom_contact_atom_site_label_2
    _geom_contact_distance
    _geom_contact_site_symmetry_1
    _geom_contact_site_symmetry_2
    _geom_contact_publ_flag
    <i>Cg</i>1 <i>Cg</i>1 3.928(4) . 2_666 yes
    <i>Cg</i>1 <i>Cg</i>3 3.966(3) . 2_666 yes
    <i>Cg</i>1 <i>Cg</i>3 3.835(3) . 2_676 yes
    <i>Cg</i>2 <i>Cg</i>2 3.437(3) . 2_665 yes
    <i>Cg</i>3 <i>Cg</i>3 3.845(4) . 2_676 yes
    <i>Cg</i>4 <i>Cg</i>4 3.681(4) . 2_675 yes
    <i>Cg</i>4 <i>Cg</i>2 3.940(3) . 2_665 yes
    <i>Cg</i>4 <i>Cg</i>2 3.906(3) . 2_675 yes
loop_
    _geom_angle_atom_site_label_1
    _geom_angle_atom_site_label_2
    _geom_angle_atom_site_label_3
    _geom_angle_site_symmetry_1
    _geom_angle_site_symmetry_3
    _geom_angle
    _geom_angle_publ_flag
    Cl1 Zn1 Cl2 . . 117.35(6) ?
    O2 Zn1 Cl2 . . 106.39(9) ?
    O2 Zn1 Cl1 . . 109.57(10) ?
    O2 Zn1 O1 . . 101.78(13) ?
    O1 Zn1 Cl2 . . 109.07(12) ?
    O1 Zn1 Cl1 . . 111.43(11) ?
    N2 O2 Zn1 . . 127.6(2) ?
    N1 O1 Zn1 . . 124.0(3) ?
    O2 N2 C10 . . 115.9(3) ?
    C18 N2 O2 . . 122.4(4) ?
    C18 N2 C10 . . 121.6(4) ?
    O1 N1 C9 . . 119.7(4) ?
    C1 N1 O1 . . 118.8(4) ?
    C1 N1 C9 . . 121.5(4) ?
    N1 C1 H1 . . 119.6 ?
    N1 C1 C2 . . 120.8(4) ?
    C2 C1 H1 . . 119.6 ?
    C17 C16 H16 . . 120.4 ?
    C15 C16 H16 . . 120.4 ?
    C15 C16 C17 . . 119.3(5) ?
    N2 C10 H10 . . 120.3 ?
    C11 C10 N2 . . 119.4(4) ?
    C11 C10 H10 . . 120.3 ?
    C1 C2 C3 . . 120.8(4) ?
    C7 C2 C1 . . 118.6(4) ?
    C7 C2 C3 . . 120.5(4) ?
    C2 C7 C6 . . 117.7(4) ?
    C2 C7 C8 . . 117.9(4) ?
    C8 C7 C6 . . 124.3(4) ?
    C10 C11 H11 . . 119.2 ?
    C10 C11 C12 . . 121.5(4) ?
    C12 C11 H11 . . 119.2 ?
    N2 C18 H18 . . 119.1 ?
    N2 C18 C17 . . 121.7(4) ?
    C17 C18 H18 . . 119.1 ?
    C7 C6 H6 . . 119.7 ?
    C5 C6 C7 . . 120.7(5) ?
    C5 C6 H6 . . 119.7 ?
    C7 C8 H8 . . 119.7 ?
    C9 C8 C7 . . 120.6(4) ?
    C9 C8 H8 . . 119.7 ?
    C2 C3 H3 . . 120.2 ?
    C4 C3 C2 . . 119.6(5) ?
    C4 C3 H3 . . 120.2 ?
    C16 C17 C18 . . 121.8(4) ?
    C16 C17 C12 . . 121.2(4) ?
    C12 C17 C18 . . 116.9(4) ?
    N1 C9 H9 . . 119.7 ?
    C8 C9 N1 . . 120.5(4) ?
    C8 C9 H9 . . 119.7 ?
    C15 C14 H14 . . 119.6 ?
    C13 C14 H14 . . 119.6 ?
    C13 C14 C15 . . 120.8(5) ?
    C11 C12 C17 . . 118.8(4) ?
    C11 C12 C13 . . 123.8(4) ?
    C17 C12 C13 . . 117.4(4) ?
    C16 C15 C14 . . 120.8(5) ?
    C16 C15 H15 . . 119.6 ?
    C14 C15 H15 . . 119.6 ?
    C6 C5 H5 . . 119.6 ?
    C6 C5 C4 . . 120.7(5) ?
    C4 C5 H5 . . 119.6 ?
    C3 C4 C5 . . 120.8(5) ?
    C3 C4 H4 . . 119.6 ?
    C5 C4 H4 . . 119.6 ?
    C14 C13 C12 . . 120.4(5) ?
    C14 C13 H13 . . 119.8 ?
    C12 C13 H13 . . 119.8 ?
_shelx_space_group_comment
;
The symmetry employed for this shelxl refinement is uniquely defined
by the following loop, which should always be used as a source of
symmetry information in preference to the above space-group names.
They are only intended as comments.
;
_shelx_estimated_absorpt_T_min     ?
_shelx_estimated_absorpt_T_max     ?
_shelx_hkl_file
;
   0   0  -2 260.697 30.5670   3
   0   0   2 337.234 36.4191   3
   0   0  -2 297.363 34.7109   2
   0   0  -3 9206.94 238.196   3
   0   0  -3 8559.91 232.508   2
   0   0  -4 46664.5 798.107   3
   0   0  -4 45845.4 801.394   2
   0   0  -5 15917.2 410.427   2
   0   0  -5 15441.3 408.139   3
   0   0   6 74225.1 1221.39   1
   0   0  -6 73839.6 1271.04   3
   0   0  -6 74802.8 1272.81   2
   0   0  -7 4211.32 237.368   3
   0   0   7 4519.83 220.786   1
   0   0  -7 4210.33 231.343   2
   0   0   8 13796.6 431.609   1
   0   0  -8 13656.2 468.345   2
   0   0  -9 365.981 78.2856   2
   0   0   9 437.084 80.9180   1
   0   0 -10 5651.77 327.634   2
   0   0  10 5543.92 293.981   1
   0   0 -11 1134.05 156.401   2
   0   0  11 1104.68 137.352   1
   0   0 -12 124.283 69.6943   2
   0   0  12 75.1552 59.5287   1
   0   0 -13 33.0465 67.2148   2
   0   0  13 89.2340 70.5578   1
   0   0 -14 45.8315 66.9324   2
   0   0  14 14.8109 63.7873   1
   0   0  14-49.6908 95.2171   2
   0   0  15 1273.70 203.478   2
   0   0  15 1184.80 171.156   1
   0   0  16 255.326 110.107   2
   0   0  16 284.053 99.8184   1
   0   0  17 186.215 91.7892   1
   0   0  17 252.672 131.892   2
   0   0  18 108.519 103.616   2
   0  -1  18 980.933 210.915   2
   0  -1  17 101.308 90.7514   1
   0  -1  17 67.6589 100.682   2
   0   1 -16 1931.83 261.102   2
   0  -1  16 2249.39 290.307   2
   0  -1  16 1982.00 227.026   1
   0   1 -15 761.801 166.021   2
   0  -1  15 451.136 111.163   1
   0   1 -14 1858.52 231.892   2
   0  -1  14 1907.15 201.947   1
   0  -1  13 392.957 103.674   1
   0   1 -13 582.234 128.084   2
   0   1 -12 2761.69 253.792   2
   0  -1  12 2469.94 217.836   1
   0   1 -11 2478.51 233.907   2
   0   1 -10 2932.40 240.601   2
   0   1  -9 5534.73 316.953   2
   0   1  -8 329.773 74.4515   2
   0   1  -7 9292.28 365.371   2
   0   1  -6 97.1567 50.2369   2
   0   1  -5 13953.4 405.408   2
   0   1  -4 1106.90 95.6756   2
   0  -1   3 22303.7 430.774   4
   0   1  -3 22088.1 455.476   2
   0  -1   2 6201.59 174.260   4
   0   1  -2 6412.18 182.901   2
   0  -1   1 47497.0 699.530   2
   0   1  -1 48460.7 697.601   2
   0  -1   0 20032.4 355.706   3
   0  -1  -1 27118.5 474.679   3
   0  -1  -2 10395.8 269.018   3
   0   1   2 10144.1 199.788   2
   0   1   2 9984.88 201.222   2
   0  -1  -3 18612.9 353.252   2
   0  -1  -3 18774.6 421.873   3
   0   1   3 18312.1 355.007   2
   0  -1  -4 2194.19 136.420   3
   0  -1  -4 2140.29 113.178   2
   0  -1  -5 31429.0 611.540   2
   0   1   5 30599.4 634.306   1
   0  -1  -5 30961.5 670.013   3
   0  -1  -6 15357.4 416.175   2
   0  -1  -6 15952.2 467.863   3
   0   1   6 14869.1 422.389   1
   0  -1  -7 3396.49 221.038   3
   0  -1  -7 3388.18 197.404   2
   0   1   7 3600.74 202.988   1
   0  -1  -8 2337.56 176.839   2
   0   1   8 2504.33 182.474   1
   0  -1  -8 2458.26 198.003   3
   0  -1  -9 2592.80 217.404   3
   0   1   9 2452.00 192.927   1
   0  -1  -9 2179.58 184.388   2
   0  -1 -10 1326.38 155.079   2
   0   1  10 1451.25 153.732   1
   0   1  10 1401.52 159.056   2
   0  -1 -10 1359.92 169.093   3
   0   1  11 122.858 65.3674   1
   0   1  11-32.6492 57.2212   2
   0  -1 -11 80.0804 59.0584   2
   0  -1 -11 71.9673 71.5980   3
   0  -1 -12 140.265 66.4609   3
   0   1  12 440.867 97.0187   2
   0   1  12 480.855 106.831   1
   0   1  13-10.5284 68.6025   2
   0   1  14 566.280 128.154   2
   0   1  15 889.323 164.192   2
   0   1  16 49.0343 95.1176   2
   0   1  17 490.762 161.664   2
   0  -2  18 832.672 199.106   2
   0   2 -18 793.333 190.038   2
   0  -2  17 396.767 126.336   1
   0   2 -17 874.238 185.700   2
   0  -2  17 839.746 189.072   2
   0   2 -16 3377.19 344.881   2
   0  -2  16 2613.97 262.397   1
   0   2 -15 709.963 167.905   2
   0   2 -14 5757.06 409.086   2
   0   2 -13 8696.32 488.695   2
   0   2 -12 259.254 84.2181   2
   0   2 -11 53.8244 72.0216   2
   0   2 -10 11336.8 491.484   2
   0   2  -9 3799.92 265.443   2
   0   2  -8 12323.6 471.447   2
   0   2  -7 2784.70 202.443   2
   0  -2   6 6687.04 275.105   4
   0   2  -6 6623.06 298.604   2
   0  -2   5 1893.67 136.618   4
   0   2  -5 1941.84 151.198   2
   0  -2   4 4.79846 27.5361   4
   0   2  -4-1.37621 36.4724   2
   0   2  -3 2487.72 138.508   2
   0   2  -2 58553.9 923.788   2
   0  -2   1 21496.6 444.622   3
   0   2  -1 20509.7 387.292   2
   0  -2   0 73390.1 1151.42   3
   0   2   0 73571.2 1017.82   2
   0  -2  -1 21542.9 479.879   3
   0   2   2 13477.6 235.042   2
   0  -2  -2 13626.3 378.181   3
   0  -2  -2 13167.6 233.524   2
   0   2   3 6854.82 173.262   2
   0  -2  -3 6839.36 271.233   3
   0  -2  -4 13111.0 409.878   3
   0   2   4 12838.6 297.344   2
   0   2   5 3161.06 147.473   2
   0  -2  -5 3558.71 215.640   3
   0   2   6 2777.69 156.534   2
   0  -2  -6 2914.75 212.030   3
   0   2   7 59252.1 1064.20   2
   0  -2  -7 61093.3 1234.56   3
   0   2   8 3042.70 195.078   2
   0  -2  -8 3207.21 241.775   3
   0   2   9 5671.39 285.320   2
   0  -2  -9 6115.26 354.928   3
   0   2  10 1040.29 129.034   2
   0  -2 -10 1105.33 152.904   3
   0  -2 -11 6039.66 385.774   3
   0   2  11 5440.22 318.468   2
   0   2  12 696.335 126.158   2
   0  -2 -12 825.367 159.534   3
   0   2  13 1652.71 195.279   2
   0  -2 -13 1563.87 218.318   3
   0   2  14 674.311 149.590   2
   0  -2 -14 812.246 163.757   3
   0   2  15 1683.73 211.369   2
   0  -2 -15 1961.98 257.855   3
   0   2  16 715.612 159.062   2
   0   2  17 298.640 128.783   2
   0   3 -17 302.758 146.777   2
   0   3 -16 96.4683 97.7990   2
   0   3 -15 725.483 174.258   2
   0   3 -14-64.1721 98.2289   2
   0   3 -13 486.123 123.321   2
   0   3 -12 286.068 101.093   2
   0   3 -11 3510.18 286.360   2
   0   3 -10 1206.63 164.463   2
   0   3  -9 3357.04 266.646   2
   0   3  -8 3402.17 256.251   2
   0  -3   8 3625.40 239.919   4
   0  -3   7 2248.51 181.099   4
   0   3  -7 2589.09 203.881   2
   0   3  -6 3803.71 234.693   2
   0  -3   6 3661.72 222.461   4
   0   3  -5 1209.14 120.860   2
   0  -3   5 1315.02 126.627   4
   0   3  -4 4526.92 218.382   2
   0   3  -3 1602.21 120.530   2
   0  -3   3 1568.39 120.443   3
   0  -3   2 17466.7 452.424   3
   0   3  -2 17156.5 401.866   2
   0  -3   1 29.3742 39.8462   3
   0   3  -1 38.6559 19.4395   2
   0  -3   0 19529.3 510.960   3
   0   3   0 20540.4 382.110   2
   0  -3  -1 4058.02 215.052   3
   0   3   1 4016.70 117.276   2
   0   3   2 8530.98 177.123   2
   0  -3  -2 8725.70 340.888   3
   0  -3  -3 2379.94 185.576   3
   0   3   3 2327.78 88.2136   2
   0  -3  -4 8826.15 372.447   3
   0   3   4 8352.19 211.095   2
   0  -3  -5 1561.05 161.469   3
   0   3   5 1347.46 90.6131   2
   0   3   6 18557.2 431.531   2
   0  -3  -6 18535.4 604.003   3
   0   3   7 10147.5 324.771   2
   0  -3  -7 10318.3 458.087   3
   0  -3  -8 4118.85 306.527   3
   0   3   8 3871.09 212.058   2
   0   3   9 2216.39 169.134   2
   0  -3  -9 2426.34 239.262   3
   0   3  10 3187.33 218.914   2
   0  -3 -10 3162.59 287.528   3
   0  -3 -11 2635.56 270.316   3
   0   3  11 2286.66 198.675   2
   0  -3 -12 1166.59 192.496   3
   0   3  12 1168.03 149.359   2
   0   3  13 503.078 106.080   2
   0  -3 -13 392.422 144.707   3
   0  -3 -14 1252.95 230.735   3
   0   3  14 1186.45 178.302   2
   0  -3 -15 1314.65 236.067   3
   0   3  15 1185.37 182.198   2
   0  -3 -16-55.1542 133.810   3
   0   3  16-5.88682 78.2793   2
   0   4 -17-19.9627 121.034   2
   0   4 -16 130.292 128.107   2
   0   4 -15 714.938 180.209   2
   0   4 -14 1562.50 222.224   2
   0   4 -13 48.5651 80.6931   2
   0   4 -12 1018.17 167.003   2
   0   4 -11 5476.20 381.364   2
   0   4 -10-31.9059 70.3901   2
   0   4  -9 9456.84 464.169   2
   0  -4   9 9382.72 431.450   4
   0  -4   8 116.413 64.7985   4
   0   4  -8 11.9015 53.7125   2
   0  -4   7 17953.8 591.949   4
   0   4  -7 18867.0 609.881   2
   0  -4   6 385.918 76.7827   4
   0   4  -6 452.883 94.5741   2
   0   4  -5 14083.1 465.930   2
   0  -4   5 14247.6 458.771   3
   0  -4   4 681.936 91.1548   3
   0   4  -4 556.384 84.9628   2
   0   4  -3 16657.0 453.277   2
   0  -4   3 16572.3 494.148   3
   0   4  -2 367.656 65.0173   2
   0  -4   2 410.697 81.8599   3
   0  -4   1 51418.6 1037.66   3
   0   4  -1 51688.6 864.010   2
   0  -4   0 1141.24 130.288   3
   0   4   0 1072.74 74.8742   2
   0   4   1 20087.7 374.319   2
   0  -4  -1 21119.9 603.311   3
   0  -4  -2 1957.95 189.064   3
   0   4   2 1867.99 75.9978   2
   0   4   3 11777.0 222.940   2
   0  -4  -3 13306.1 491.332   3
   0   4   4 145.826 31.6772   2
   0  -4  -4 221.847 96.7433   3
   0  -4  -5 2306.84 218.966   3
   0   4   5 2112.31 100.660   2
   0  -4  -6 3452.86 282.776   3
   0   4   6 3147.53 139.959   2
   0   4   7 4330.01 187.672   2
   0  -4  -7 4793.53 332.289   3
   0   4   8 12.3262 33.6107   2
   0  -4  -8 138.313 112.702   3
   0  -4  -9-9.77012 81.1706   3
   0   4   9 70.6667 37.7936   2
   0  -4 -10 64.8114 95.6313   3
   0   4  10 104.582 57.3686   2
   0   4  11-21.2859 63.7835   2
   0  -4 -11-147.040 134.876   3
   0   4  12 260.271 78.9745   2
   0  -4 -12 215.812 128.888   3
   0  -4 -13-23.9556 91.5179   3
   0  -4 -14 126.784 118.531   3
   0  -4 -15 229.380 141.710   3
   0   5 -16 964.401 220.428   2
   0   5 -15 19.6250 97.9266   2
   0   5 -14 144.030 122.271   2
   0   5 -13 1289.17 212.735   2
   0   5 -12 1806.80 235.192   2
   0   5 -11 11.7960 77.2223   2
   0   5 -10 2039.39 235.158   2
   0  -5  10 2147.84 228.343   4
   0  -5   9 230.767 89.5407   4
   0   5  -9 1.42738 64.5859   2
   0  -5   8 2328.18 231.088   4
   0   5  -8 2360.27 229.816   2
   0  -5   7-34.8711 62.3931   4
   0  -5   7-14.3610 43.9138   3
   0   5  -7-43.7265 56.5218   2
   0  -5   6 3577.37 251.077   3
   0   5  -6 3439.65 255.085   2
   0  -5   5 647.421 105.169   3
   0   5  -5 697.458 104.443   2
   0  -5   4 5765.88 307.004   3
   0   5  -4 5348.88 275.637   2
   0   5  -3 1501.97 138.004   2
   0  -5   3 1306.09 153.689   3
   0  -5   2 7957.88 374.974   3
   0   5  -2 7621.77 287.780   2
   0  -5   1 4006.34 263.655   3
   0   5  -1 4148.68 191.722   2
   0  -5   0 4827.00 310.353   3
   0   5   0 4303.08 176.771   2
   0   5   1 1678.04 91.6334   2
   0  -5  -1 2155.24 204.499   3
   0  -5  -2 3220.22 269.386   3
   0  -5  -3 999.384 158.304   3
   0  -5  -4 1796.98 210.607   3
   0  -5  -5 2269.10 238.618   3
   0  -5  -6 460.071 132.419   3
   0  -5  -7 775.106 166.091   3
   0  -5  -8 95.7350 106.742   3
   0  -5  -9 632.293 194.800   3
   0  -5 -10 51.4481 98.9710   3
   0  -5 -11 93.3027 101.112   3
   0  -5 -12 537.812 178.953   3
   0  -5 -13 252.986 145.758   3
   0  -5 -14 122.601 123.906   3
   0   6 -15 942.823 229.651   2
   0   6 -14 2576.23 327.933   2
   0   6 -13 558.823 165.070   2
   0   6 -12-159.908 104.810   2
   0  -6  12 10.0478 86.7703   4
   0  -6  11 528.228 135.744   4
   0   6 -11 522.354 145.662   2
   0   6 -10 68.3993 85.4523   2
   0  -6  10 173.635 85.6938   3
   0  -6  10 91.1508 88.1635   4
   0  -6   9 106.580 68.1416   3
   0  -6   9 265.840 109.225   4
   0   6  -9 245.553 109.220   2
   0  -6   8 67.3879 72.9381   4
   0   6  -8 198.617 107.896   2
   0  -6   8 138.373 84.7912   3
   0   6  -7 1863.48 197.982   2
   0  -6   7 1611.62 181.716   3
   0  -6   7 1648.29 210.181   4
   0  -6   6 219.304 81.0544   3
   0   6  -6 161.829 79.0538   2
   0  -6   5 513.244 110.022   3
   0   6  -5 473.757 95.3968   2
   0   6  -4 1264.74 140.942   2
   0  -6   4 1067.94 154.531   3
   0  -6   3 151.667 63.2832   3
   0   6  -3 250.280 71.3497   2
   0  -6   2 1436.88 173.260   3
   0   6  -2 1477.86 129.284   2
   0  -6   1 1150.40 157.713   3
   0   6  -1 1107.30 102.995   2
   0  -6   0 4256.92 308.431   3
   0  -6  -1 902.161 156.021   3
   0  -6  -2 3904.97 307.350   3
   0  -6  -3 733.838 170.567   3
   0  -6  -4 2321.29 255.494   3
   0  -6  -5 2193.99 254.073   3
   0  -6  -6 6242.21 431.386   3
   0  -6  -7 1052.27 198.807   3
   0  -6  -8 1777.94 251.111   3
   0  -6  -9 227.535 120.606   3
   0  -6 -10 1098.29 216.414   3
   0  -6 -11 451.766 155.650   3
   0  -6 -12 617.966 184.821   3
   0   7 -13 223.644 139.497   2
   0   7 -12 841.468 190.541   2
   0  -7  12 968.447 204.975   4
   0  -7  11 370.012 120.291   3
   0  -7  11 322.592 123.851   4
   0   7 -11 332.301 122.657   2
   0   7 -10 525.402 141.305   2
   0  -7  10 515.849 151.370   4
   0  -7  10 494.975 123.825   3
   0  -7   9 454.994 126.663   3
   0  -7   9 510.731 138.111   4
   0  -7   8-39.2937 89.9124   4
   0  -7   8 141.100 96.6508   3
   0   7  -8-33.9116 73.6912   2
   0  -7   7 180.038 89.5736   3
   0   7  -7 61.9305 77.6688   2
   0  -7   7-42.8150 89.5318   4
   0   7  -6 133.564 77.7350   2
   0  -7   6 231.989 107.781   3
   0   7  -5 677.414 117.609   2
   0  -7   5 485.875 111.177   3
   0   7  -4-43.3099 51.7360   2
   0  -7   4-98.2368 111.960   3
   0   7  -3 840.824 112.416   2
   0  -7   3 913.384 144.440   3
   0  -7   2 391.426 112.108   3
   0  -7   1 1259.55 190.050   3
   0  -7   0 887.109 165.639   3
   0  -7  -1 1206.21 195.698   3
   0  -7  -2 1169.64 201.024   3
   0  -7  -3 1914.01 253.380   3
   0  -7  -4 1123.32 200.142   3
   0  -7  -5 1731.70 253.101   3
   0  -7  -6 1430.00 231.550   3
   0  -7  -7 504.571 169.202   3
   0  -7  -8 488.492 162.938   3
   0  -7  -9 726.625 202.521   3
   0  -7 -10 516.332 202.012   3
   0   8 -11 57.0255 94.1714   2
   0  -8  11-34.0030 99.5468   4
   0  -8  10 1199.70 231.430   4
   0  -8  10 994.839 179.093   3
   0   8 -10 1309.40 217.658   2
   0   8  -9 350.071 125.472   2
   0  -8   9 56.4032 99.1434   4
   0  -8   9 260.037 106.338   3
   0   8  -8 914.861 171.100   2
   0  -8   8 960.531 178.899   3
   0  -8   8 855.487 201.628   4
   0   8  -7 525.071 125.542   2
   0  -8   7 622.489 136.642   3
   0  -8   7 770.119 175.190   4
   0  -8   6 1519.37 209.030   3
   0   8  -6 1474.06 182.876   2
   0   8  -5 63.8145 80.0360   2
   0  -8   5 83.2597 75.9849   3
   0  -8   4 1187.94 192.676   3
   0  -8   3-65.6471 93.0449   3
   0  -8   2 1757.41 233.125   3
   0  -8   1 196.363 108.223   3
   0  -8   0 185.081 110.763   3
   0  -8  -1-98.7808 94.3205   3
   0  -8  -2 1190.78 213.402   3
   0  -8  -3-72.3941 89.2456   3
   0  -8  -4 363.936 157.998   3
   0  -8  -5 307.954 162.916   3
   0  -8  -6-111.967 130.793   3
   0  -8  -7 91.5686 117.847   3
   0  -9   6-14.6603 86.1199   3
   0  -9   5 433.357 140.771   3
   0  -9   4 94.3627 116.444   3
   0  -9   3 277.423 131.936   3
   0  -9   2 180.736 132.812   3
   0  -9   1 226.011 134.353   3
   0  -9   0 147.773 130.886   3
   0  -9  -1 192.330 122.799   3
   0  -9  -2 108.692 101.173   3
   1  -9  -3 336.643 156.381   3
   1  -9  -2 232.133 129.871   3
   1  -9  -1 218.661 128.665   3
   1  -9   0 91.6236 108.605   3
   1  -9   1 310.577 129.900   3
   1  -9   2 217.001 143.064   3
   1  -9   3 370.677 138.312   3
   1  -9   4-158.878 127.146   3
   1  -9   5 455.644 151.138   3
   1  -9   6 42.4708 92.8227   3
   1  -9   7 225.521 115.800   3
   1  -8  -7 745.644 207.370   3
   1  -8  -6 811.846 216.812   3
   1  -8  -5 20.9906 104.081   3
   1  -8  -4 390.927 153.042   3
   1  -8  -3 49.8702 107.255   3
   1  -8  -2 643.364 157.863   3
   1  -8  -1 132.796 118.313   3
   1  -8   0 4520.22 389.124   3
   1  -8   1-72.1749 101.394   3
   1  -8   2 942.050 173.886   3
   1  -8   3-47.9136 87.2513   3
   1  -8   4 3084.09 305.236   3
   1  -8   5 197.629 132.091   3
   1  -8   6 1263.46 167.517   2
   1  -8   6 1529.60 222.441   3
   1  -8   7 90.0756 87.8392   3
   1  -8   7 135.141 93.3365   2
   1  -8   8 1114.16 196.311   3
   1  -8   8 1320.17 195.786   2
  -1   8  -8 1100.13 171.672   2
   1  -8   8 996.844 196.956   4
  -1   8  -9-119.102 105.190   2
   1  -8   9 96.7568 86.1797   4
   1  -8   9 215.943 102.308   2
   1  -8   9 104.247 104.759   3
  -1   8 -10 895.235 174.019   2
   1  -8  10 697.581 163.703   3
   1  -8  10 951.156 197.493   2
   1  -8  10 832.169 180.915   4
   1  -8  11 97.1016 102.487   3
  -1   8 -11-163.683 115.552   2
   1  -8  11 27.0980 98.1969   4
   1  -8  11 79.4610 102.508   2
   1  -7 -10 269.938 162.471   3
   1  -7  -9 1023.98 238.217   3
   1  -7  -8 261.061 128.882   3
   1  -7  -7 269.198 126.955   3
   1  -7  -6 1467.31 234.799   3
   1  -7  -5 2692.93 311.277   3
   1  -7  -4 360.940 156.604   3
   1  -7  -3 1420.80 227.008   3
   1  -7  -2 92.9689 80.7404   3
   1  -7  -1 493.452 129.032   3
   1  -7   0-131.294 98.4356   3
   1  -7   1 1514.08 204.157   3
   1  -7   2-147.315 117.364   3
   1  -7   3 1391.84 197.513   3
   1  -7   3 973.560 111.004   2
   1  -7   4 578.979 141.880   3
   1  -7   4 345.448 74.6303   2
  -1   7  -4 471.897 93.3051   2
  -1   7  -5 266.026 80.1860   2
   1  -7   5 354.939 115.877   3
   1  -7   6 172.250 108.526   3
  -1   7  -6 293.585 96.6796   2
   1  -7   7 498.235 125.374   3
  -1   7  -7 577.041 120.042   2
   1  -7   8 852.015 155.399   3
   1  -7   8 696.551 149.820   4
  -1   7  -8 910.523 154.056   2
   1  -7   9 54.7980 75.7916   3
   1  -7   9 94.5342 84.2429   4
  -1   7  -9 34.9415 83.5717   2
   1  -7  10 747.394 163.411   4
  -1   7 -10 576.183 137.605   2
   1  -7  10 629.470 139.496   3
  -1   7 -11 191.591 117.109   2
   1  -7  11-21.1845 102.248   3
   1  -7  11 235.501 102.799   4
   1  -7  12 304.397 109.988   3
  -1   7 -12 264.648 117.311   2
   1  -7  12 609.533 157.200   4
   1  -7  12 365.272 127.891   2
   1  -7  13 15.4964 91.0365   2
  -1   7 -13 6.56281 105.803   2
   1  -7  13 83.0703 82.3754   4
   1  -6 -12 599.276 200.648   3
   1  -6 -11 267.259 136.613   3
   1  -6 -10 2648.21 318.876   3
   1  -6  -9-15.7126 94.3489   3
   1  -6  -8 318.559 137.612   3
   1  -6  -7 1751.84 236.363   3
   1  -6  -6 6369.72 442.499   3
   1  -6  -5 210.192 116.836   3
   1  -6  -4 3129.04 296.424   3
   1  -6  -3 190.624 99.5590   3
   1  -6  -2-59.3190 78.6293   3
   1  -6  -1 1027.10 157.761   3
   1  -6   0 5544.13 357.040   3
   1  -6   1 65.3338 35.7076   2
   1  -6   1 161.031 88.3238   3
   1  -6   2 204.230 103.035   3
   1  -6   2 41.4370 41.8788   2
   1  -6   3 1.97755 63.0658   3
  -1   6  -3 71.8516 42.3321   2
   1  -6   4-7.93707 57.7596   3
  -1   6  -4 89.3296 64.1082   2
  -1   6  -5 2879.33 217.032   2
   1  -6   5 3208.14 272.121   3
  -1   6  -6 729.028 124.593   2
   1  -6   6 632.613 127.526   3
   1  -6   7 341.165 99.6011   3
  -1   6  -7 221.915 85.3262   2
   1  -6   8 348.102 113.765   3
   1  -6   8 197.964 97.6685   4
  -1   6  -8 455.593 117.011   2
   1  -6   9 3284.32 282.599   4
  -1   6  -9 3798.25 309.628   2
  -1   6 -10 862.975 164.738   2
   1  -6  10 816.826 146.614   4
  -1   6 -11 2657.32 281.459   2
   1  -6  11 2967.50 280.924   4
   1  -6  12 949.491 173.739   4
  -1   6 -12 1120.10 205.289   2
  -1   6 -13 445.617 145.815   2
   1  -6  14-28.1485 120.314   2
  -1   6 -14 74.5273 94.6989   2
   1  -6  15 983.588 218.160   2
  -1   6 -15 1046.93 222.961   2
   1  -5 -14 427.832 177.924   3
   1  -5 -13-110.533 120.352   3
   1  -5 -12 53.0690 96.6069   3
   1  -5 -11 425.919 171.847   3
   1  -5 -10 170.620 106.452   3
   1  -5  -9 328.474 150.467   3
   1  -5  -8 636.168 151.783   3
   1  -5  -7 1025.89 165.296   3
   1  -5  -6 2610.00 261.309   3
   1  -5  -5 935.463 156.835   3
   1  -5  -4 5902.09 370.427   3
   1  -5  -3 964.715 151.450   3
   1  -5  -2 5787.55 355.425   3
   1  -5  -1 1692.50 186.531   3
   1  -5   0 9598.72 439.069   3
   1  -5   0 8207.85 211.233   2
   1  -5   1 2085.70 198.622   3
   1  -5   1 1830.09 119.594   2
  -1   5  -2 10311.3 323.644   2
   1  -5   2 10546.4 451.243   3
   1  -5   3 739.867 124.713   3
  -1   5  -3 596.742 93.1559   2
  -1   5  -4 7442.13 320.817   2
   1  -5   4 7479.44 376.599   3
   1  -5   5 305.739 87.0438   3
  -1   5  -5 218.070 77.1624   2
  -1   5  -6 1618.02 169.828   2
  -1   5  -7 774.146 126.673   2
   1  -5   8 3308.20 251.627   4
  -1   5  -8 4027.24 285.662   2
  -1   5  -9 707.531 138.721   2
   1  -5   9 699.703 130.439   4
   1  -5  10 1768.50 191.949   4
  -1   5 -10 1787.09 214.938   2
  -1   5 -11 3015.10 283.916   2
   1  -5  11 2803.96 248.455   4
  -1   5 -12-22.5611 81.9591   2
  -1   5 -13 189.168 110.555   2
  -1   5 -14 1329.47 226.089   2
   1  -5  14 1327.84 224.057   2
  -1   5 -15 2525.87 310.303   2
   1  -5  15 1996.06 278.796   2
   1  -5  16-75.0422 116.805   2
   1  -4 -15 40.5926 98.8962   3
   1  -4 -14 306.073 137.571   3
   1  -4 -13 35.3076 106.108   3
   1  -4 -12-107.397 121.811   3
   1  -4 -11 405.155 130.964   3
   1  -4 -10-5.82769 77.5707   3
  -1   4  10-40.4128 44.9775   2
  -1   4   9 525.325 76.8795   2
   1  -4  -9 538.717 135.116   3
   1  -4  -8-96.5595 99.6779   3
  -1   4   8 33.2501 31.4552   2
   1  -4  -7 5869.15 377.103   3
   1  -4  -6 964.306 160.918   3
   1  -4  -5 19788.6 655.097   3
   1  -4  -4 24.7831 54.6871   3
   1  -4  -3 19436.8 612.971   3
   1  -4  -2 1193.66 142.455   3
   1  -4  -1 26967.7 728.941   3
   1  -4   0 275.977 34.0581   2
   1  -4   0 356.980 93.1445   3
   1  -4   1 50547.1 1053.90   3
   1  -4   1 51203.9 836.005   2
   1  -4   2-181.653 82.0964   3
  -1   4  -2 31.2287 38.1818   2
  -1   4  -3 26705.7 607.129   2
   1  -4   3 27949.1 720.701   3
  -1   4  -4 535.557 89.3190   2
  -1   4  -5 48660.0 999.811   2
  -1   4  -6 962.665 132.650   2
  -1   4  -7 1426.46 162.126   2
   1  -4   7 1608.87 156.592   4
   1  -4   8 46.8293 50.4618   4
  -1   4  -8-27.2250 61.9029   2
   1  -4   9 4501.20 272.176   4
  -1   4  -9 4403.80 306.892   2
  -1   4 -10 160.982 82.4269   2
  -1   4 -11 1890.56 226.541   2
  -1   4 -12 866.118 167.976   2
  -1   4 -13 23.9561 78.1026   2
  -1   4 -14 952.697 183.760   2
   1  -4  14 812.264 160.288   2
  -1   4 -15 32.2480 97.7699   2
   1  -4  15 55.6438 88.3615   2
   1  -4  16-10.5437 101.806   2
   1  -4  17 353.075 138.730   2
   1  -3 -16 457.616 156.108   3
   1  -3 -15 1034.05 207.959   3
  -1   3  15 736.765 148.520   2
   1  -3 -14 498.797 149.548   3
  -1   3  14 563.841 112.475   2
  -1   3  13 1825.72 190.838   2
   1  -3 -13 1856.54 241.773   3
   1  -3 -12 1491.25 215.243   3
  -1   3  12 1421.94 158.268   2
   1  -3 -11 1804.36 219.576   3
  -1   3  11 1737.36 166.215   2
   1  -3 -10 1827.32 210.390   3
  -1   3  10 1647.44 151.714   2
   1  -3  -9 1704.27 198.385   3
  -1   3   9 1672.44 141.138   2
   1  -3  -8 3181.12 254.655   3
  -1   3   8 2911.01 172.957   2
   1  -3  -7 1395.03 166.949   3
  -1   3   7 1220.59 101.119   2
   1  -3  -6 7819.59 366.852   3
  -1   3   6 7953.16 239.013   2
   1  -3  -5 359.990 86.6636   3
  -1   3   5 243.744 33.2742   2
  -1   3   4 4921.01 120.500   2
   1  -3  -4 5393.40 284.080   3
   1  -3  -3 195.074 60.9785   3
   1  -3  -2 6713.25 305.216   3
   1  -3  -1 1068.86 120.128   3
   1  -3   0 15085.5 286.926   2
   1  -3   0 14551.4 446.444   3
   1  -3   1 11940.5 396.315   3
   1  -3   1 12512.6 292.501   2
  -1   3  -2 11375.1 311.239   2
  -1   3  -3 12197.1 355.501   2
  -1   3  -4 5341.65 243.619   2
  -1   3  -5 9865.14 363.583   2
  -1   3  -6 4573.97 258.408   2
   1  -3   6 4511.52 219.986   4
  -1   3  -7 3044.18 220.272   2
   1  -3   7 3075.47 189.484   4
  -1   3  -8 4320.01 285.578   2
   1  -3   8 4305.18 235.480   4
  -1   3  -9 5469.53 331.858   2
  -1   3 -10 1024.13 153.970   2
  -1   3 -11 5871.89 372.384   2
  -1   3 -12 594.723 135.109   2
   1  -3  13-0.88244 94.9377   2
  -1   3 -13 134.202 77.4167   2
   1  -3  14 878.702 168.786   2
  -1   3 -14 865.637 169.888   2
   1  -3  15 1049.57 188.966   2
   1  -3  16 184.324 128.057   2
   1  -3  17 32.4825 97.4001   2
  -1   2  17 547.540 150.559   2
   1  -2 -16 124.855 102.173   3
  -1   2  16 557.579 135.383   2
  -1   2  15 3043.70 285.850   2
   1  -2 -15 2890.37 308.831   3
  -1   2  14 1571.17 195.304   2
   1  -2 -14 1598.32 224.864   3
   1  -2 -13 3668.08 282.108   2
   1  -2 -13 3743.80 316.761   3
  -1   2  13 3549.04 289.114   2
   1  -2 -12 1607.61 178.004   2
   1  -2 -12 1487.82 198.212   3
   1  -2 -11 5248.41 339.883   3
   1  -2 -11 4822.65 288.720   2
   1  -2 -10 2696.10 232.724   3
   1  -2 -10 2597.97 204.473   2
   1  -2  -9 5747.85 285.407   2
   1  -2  -9 5939.54 335.305   3
   1  -2  -8 9324.04 340.808   2
   1  -2  -8 9253.57 403.911   3
   1  -2  -7 1706.21 131.142   2
   1  -2  -7 1693.58 162.661   3
   1  -2  -6 2220.12 133.985   2
   1  -2  -6 2014.38 166.500   3
   1  -2  -5 9034.99 257.116   2
   1  -2  -5 8989.35 341.530   3
   1  -2  -4 1189.00 117.263   3
   1  -2  -4 1332.13 77.1884   2
   1  -2  -3 66.7071 36.9946   3
   1  -2  -3 28.7817 14.2725   2
   1  -2  -2 12432.3 367.242   3
   1  -2  -1 468.621 66.4627   3
   1  -2   0 27910.2 448.214   2
   1  -2   0 27716.6 588.835   3
   1  -2   1 22284.6 416.650   2
   1  -2   2 7620.12 232.049   2
   1  -2   3 10195.8 306.440   2
  -1   2  -3 10481.6 309.508   2
  -1   2  -4 39215.0 775.752   2
   1  -2   5 3.92727 22.4984   4
  -1   2  -5 8.45732 41.4290   2
   1  -2   6 12429.4 342.994   4
  -1   2  -6 12552.6 429.274   2
  -1   2  -7 7493.82 340.257   2
  -1   2  -8 17961.1 593.943   2
  -1   2  -9 7493.60 384.816   2
  -1   2 -10 12001.6 509.337   2
  -1   2 -11 6148.63 378.505   2
  -1   2 -12 16997.7 673.756   2
   1  -2  12 17045.6 675.925   2
   1  -2  13 236.060 100.644   2
  -1   2 -13 173.776 88.1063   2
   1  -2  14 462.481 102.846   1
   1  -2  14 383.975 119.321   2
   1  -2  15 1444.68 216.050   2
   1  -2  15 1378.21 170.212   1
   1  -2  16 1000.85 207.793   2
   1  -2  17 520.011 165.836   2
  -1   1  17 124.878 86.6802   2
  -1   1  16 1110.12 190.388   1
  -1   1  16 1527.11 230.818   2
   1  -1 -16 1503.13 220.348   2
   1  -1 -15 172.272 103.484   2
  -1   1  15-60.1526 72.9068   1
   1  -1 -14 701.698 146.586   2
   1  -1 -14 492.343 125.898   3
  -1   1  14 569.730 133.809   1
  -1   1  13 154.141 80.5114   1
   1  -1 -13 37.1736 78.4707   2
   1  -1 -12 1564.19 179.878   2
  -1   1  12 1646.16 199.264   1
   1  -1 -12 1727.99 198.090   3
  -1   1  11 421.877 98.6306   1
   1  -1 -11 403.108 88.6904   2
   1  -1 -11 312.749 91.7380   3
   1  -1 -10 1978.21 188.898   3
  -1   1  10 1937.15 197.431   1
   1  -1 -10 1896.87 182.753   2
  -1   1   9 405.241 90.6321   1
   1  -1  -9 415.691 82.2376   2
   1  -1  -9 482.017 97.3894   3
   1  -1  -8 6984.10 315.547   3
  -1   1   8 7550.16 352.352   1
   1  -1  -8 7327.36 313.545   2
   1  -1  -7 13816.8 419.914   2
   1  -1  -7 13638.9 434.849   3
  -1   1   7 13710.8 464.852   1
   1  -1  -6 504.572 75.4010   3
   1  -1  -6 426.706 67.7780   2
  -1   1   6 464.265 80.8478   1
   1  -1  -5 8970.33 300.818   3
   1  -1  -5 9343.39 283.219   2
  -1   1   5 9551.03 340.971   1
   1  -1  -4 493.191 57.4214   2
  -1   1   4 646.719 85.3586   1
   1  -1  -4 632.817 71.2877   3
   1  -1  -3 9038.88 228.963   2
  -1   1   3 9489.17 297.758   1
   1  -1  -3 8724.81 262.946   3
   1  -1  -2 2343.98 92.5938   2
   1  -1  -2 2270.13 114.303   3
  -1   1   2 2691.08 134.118   1
  -1   1   1 32068.4 557.383   1
   1  -1  -1 30826.6 487.874   2
  -1   1   1 31358.5 483.891   2
   1  -1  -1 31096.5 554.644   3
   1  -1   0 691.202 49.5903   2
  -1   1   0 584.581 43.6773   2
   1  -1   1 36356.2 591.167   2
   1  -1   2 7864.81 229.878   2
   1  -1   3 19743.1 328.193   4
   1  -1   3 19762.5 444.720   2
   1  -1   4 6026.79 235.606   2
   1  -1   5 14839.2 432.310   2
  -1   1  -6 5453.85 261.063   2
   1  -1   6 5173.82 262.743   2
   1  -1   7 13606.1 456.681   2
  -1   1  -7 13030.7 444.923   2
   1  -1   8 8138.81 366.679   2
  -1   1  -8 8063.47 361.366   2
  -1   1  -9 7618.70 379.188   2
   1  -1   9 7386.08 380.749   2
   1  -1  10 7374.48 385.387   2
   1  -1  10 7400.12 298.558   1
   1  -1  11 2622.62 245.687   2
   1  -1  11 2531.49 179.242   1
   1  -1  12 4602.25 334.783   2
   1  -1  12 4564.42 257.435   1
   1  -1  13 1207.33 192.421   2
   1  -1  13 1402.19 151.830   1
   1  -1  14 989.529 137.730   1
   1  -1  14 1207.67 193.889   2
   1  -1  15 313.756 85.6215   1
   1  -1  15 299.587 101.695   2
   1  -1  16 1212.82 221.397   2
   1  -1  17 293.754 138.273   2
   1  -1  18 505.313 159.441   2
  -1   0  18 65.8976 84.8141   1
  -1   0  18 117.419 117.075   2
   1   0 -18 276.312 136.608   2
   1   0 -17 205.994 104.364   2
  -1   0  17 151.865 100.581   1
   1   0 -16 171.127 125.256   2
  -1   0  16 90.2182 71.4421   1
  -1   0  15 118.630 66.4590   1
   1   0 -15 75.7662 78.3038   2
  -1   0  14 597.692 132.319   1
   1   0 -14 570.565 136.016   2
   1   0 -13 454.478 113.231   2
  -1   0  13 456.250 124.242   1
   1   0 -12 2672.94 254.572   2
  -1   0  12 2197.68 219.830   1
  -1   0  11 49.4366 48.3950   1
   1   0 -11 10.4663 53.9238   2
   1   0 -10 5444.82 322.060   2
   1   0 -10 5419.61 296.814   3
  -1   0  10 5426.55 320.018   1
  -1   0   9 5119.53 296.509   1
   1   0  -9 5314.98 302.357   2
   1   0  -9 4954.84 261.914   3
   1   0  -8 17746.4 494.386   3
   1   0  -8 17581.5 541.518   2
   1   0  -7 25627.9 579.080   3
   1   0  -7 25010.5 640.962   2
   1   0  -6 53936.8 1001.46   2
   1   0  -6 54464.7 928.417   3
   1   0  -5 1374.56 93.6616   3
   1   0  -5 1342.27 106.890   2
   1   0  -4 87326.7 1336.45   2
   1   0  -4 86755.1 1245.10   3
   1   0  -3 10359.4 285.508   2
   1   0  -3 10443.5 220.932   3
   1   0  -2 136160. 1766.75   3
  -1   0   2 131845. 1771.15   3
   1   0  -1 3606.98 127.858   2
   1   0   0 4248.07 135.848   2
   1   0   1 29661.5 509.239   2
   1   0   2 128798. 1805.40   2
   1   0   3 1165.28 92.1441   2
   1   0   4 61955.5 1033.08   2
   1   0   5 932.266 64.9056   1
   1   0   5 1016.92 103.110   2
   1   0   6 14375.2 337.788   1
   1   0   6 15132.9 446.255   2
   1   0   7 723.060 100.854   2
   1   0   7 744.228 75.8123   1
   1   0   8 818.203 113.716   2
   1   0   8 680.308 78.6266   1
   1   0   9 347.140 82.4880   2
   1   0   9 385.487 69.9589   1
   1   0  10 383.345 72.7564   1
   1   0  10 466.679 104.268   2
   1   0  11 6997.67 392.810   2
   1   0  11 7089.43 313.439   1
   1   0  12 1642.75 201.841   2
   1   0  12 1614.15 154.782   1
   1   0  13 487.643 126.881   2
   1   0  14 860.721 163.433   2
   1   0  15 1007.88 194.949   2
   1   0  16 1040.91 203.064   2
   1   0  17 399.072 134.105   2
  -1  -1  18 575.300 156.965   1
   1   1 -18 675.107 172.525   2
  -1  -1  17 191.177 104.812   1
   1   1 -17 97.8335 101.924   2
  -1  -1  16 2022.86 249.591   1
   1   1 -16 2106.17 274.211   2
   1   1 -15 3114.29 314.764   2
  -1  -1  15 2731.71 275.009   1
   1   1 -14 943.860 173.277   2
  -1  -1  14 850.634 149.858   1
   1   1 -13 1455.98 203.739   2
   1   1 -12 1889.17 215.584   2
   1   1 -11 4016.34 299.592   2
   1   1 -10 902.806 137.769   2
   1   1  -9 3018.10 225.062   2
   1   1  -8 1112.35 143.555   2
   1   1  -7 16219.1 498.929   2
   1   1  -6 4650.35 235.811   2
   1   1  -5 3413.35 192.128   2
   1   1  -4 984.573 96.6861   2
   1   1  -3 11490.3 320.920   2
  -1  -1   3 11714.3 337.127   4
  -1  -1   2 4510.78 179.367   4
   1   1  -2 4176.28 164.590   2
  -1  -1   1 17425.0 372.601   4
   1   1  -1 16295.9 283.533   3
   1   1  -1 16957.1 360.117   2
  -1  -1   1 16676.6 285.851   3
  -1  -1   0 22444.1 405.695   3
   1   1   0 22537.9 428.783   2
   1   1   1 7339.61 205.119   2
  -1  -1  -1 7831.17 227.432   3
   1   1   2 17727.8 378.418   2
  -1  -1  -2 18183.9 419.328   3
  -1  -1  -3 6519.76 248.604   3
   1   1   3 6458.66 221.528   2
  -1  -1  -4 10279.6 348.306   3
   1   1   4 9988.63 306.373   2
   1   1   5 2839.16 168.638   2
  -1  -1  -5 2858.64 192.660   3
   1   1   6 8781.28 318.736   2
  -1  -1  -6 8824.68 366.352   3
  -1  -1  -7 229.017 63.7422   3
   1   1   7 89.9233 40.1860   2
   1   1   8 5644.25 289.460   2
  -1  -1  -8 5551.58 322.146   3
   1   1   9 74.7443 56.8340   2
  -1  -1  -9 40.4960 52.3498   3
   1   1  10 2349.49 205.596   2
  -1  -1 -10 2542.69 242.740   3
   1   1  11 594.162 127.284   2
   1   1  12 622.817 122.605   2
   1   1  13 297.231 99.4012   2
   1   1  14 496.120 129.891   2
   1   1  15 1338.58 199.643   2
   1   1  16 147.555 94.5472   2
   1   1  17 776.272 181.564   2
   1   2 -18 618.207 187.591   2
  -1  -2  18 496.400 148.628   1
  -1  -2  17 563.317 149.031   1
   1   2 -17 627.366 179.846   2
   1   2 -16 2791.41 315.967   2
   1   2 -15 127.698 112.134   2
   1   2 -14 4075.97 349.140   2
   1   2 -13 1155.85 186.895   2
   1   2 -12 6403.92 406.588   2
   1   2 -11 3108.06 267.417   2
   1   2 -10 2860.41 240.093   2
   1   2  -9 8049.09 396.520   2
   1   2  -8 3018.27 221.885   2
   1   2  -7 6107.86 306.600   2
   1   2  -6 1404.36 139.401   2
  -1  -2   5 181.066 56.7709   4
   1   2  -5 133.365 47.1474   2
   1   2  -4 3458.49 190.450   2
  -1  -2   4 3618.78 202.567   4
   1   2  -3 9594.05 314.548   2
  -1  -2   3 9976.40 332.390   4
  -1  -2   3 9439.07 226.295   3
   1   2  -2 73536.7 1166.04   2
  -1  -2   2 73609.0 1078.11   3
   1   2  -1 25600.4 518.838   2
  -1  -2   1 26059.5 494.014   3
  -1  -2   0 361060. 4703.74   3
   1   2   0 353821. 4678.87   2
   1   2   1 34978.4 618.696   2
  -1  -2  -1 34770.3 676.940   3
  -1  -2  -2 1506.81 122.725   3
   1   2   2 1540.13 98.9474   2
  -1  -2  -3 17873.0 487.365   3
   1   2   3 17096.4 394.144   2
   1   2   4 1134.99 97.6229   2
  -1  -2  -4 1158.79 126.489   3
   1   2   5 45867.2 858.074   2
  -1  -2  -5 47296.8 993.222   3
   1   2   6 13339.2 402.645   2
  -1  -2  -6 13401.0 488.442   3
   1   2   7 12501.1 421.561   2
  -1  -2  -7 12516.2 500.871   3
  -1  -2  -8 6224.78 359.566   3
   1   2   8 6775.98 312.464   2
  -1  -2  -9 8456.58 444.896   3
   1   2   9 8119.60 367.774   2
   1   2  10 6571.69 347.938   2
  -1  -2 -10 6410.64 403.771   3
   1   2  11 12086.5 500.117   2
  -1  -2 -11 13109.5 607.249   3
   1   2  12 64.1601 74.7882   2
  -1  -2 -12 30.4582 76.7218   3
   1   2  13 1756.94 202.617   2
  -1  -2 -13 2167.95 279.740   3
   1   2  14 485.015 135.260   2
   1   2  15 149.380 94.2410   2
   1   2  16 243.708 115.073   2
   1   3 -17 378.874 157.536   2
   1   3 -16 259.549 126.759   2
   1   3 -15 1341.09 222.383   2
   1   3 -14 752.005 166.996   2
   1   3 -13 2917.26 295.959   2
   1   3 -12 723.049 157.526   2
   1   3 -11 2921.67 267.765   2
   1   3 -10 2315.02 234.672   2
   1   3  -9 2383.84 223.371   2
   1   3  -8 1977.61 189.508   2
   1   3  -7 1816.00 176.984   2
  -1  -3   7 1872.62 182.746   4
   1   3  -6 4468.67 257.693   2
  -1  -3   6 4291.49 264.061   4
  -1  -3   5 379.594 54.9852   3
  -1  -3   5 397.380 83.8568   4
   1   3  -5 398.804 77.7088   2
   1   3  -4 4362.38 231.578   2
  -1  -3   4 4112.12 239.217   4
  -1  -3   4 3816.51 170.440   3
  -1  -3   3 26.8112 25.0075   3
   1   3  -3 86.8154 56.0207   2
   1   3  -2 7155.70 263.916   2
  -1  -3   2 6862.27 245.404   3
  -1  -3   1 9395.78 306.547   3
   1   3  -1 9022.37 285.224   2
  -1  -3   0 4876.68 230.336   3
   1   3   0 4908.42 195.368   2
   1   3   1 9166.55 268.524   2
  -1  -3  -1 8903.88 329.155   3
  -1  -3  -2 5729.29 278.587   3
   1   3   2 6010.54 215.725   2
  -1  -3  -3 5621.96 295.070   3
   1   3   3 5990.68 214.624   2
  -1  -3  -4 14832.7 503.836   3
   1   3   4 14441.0 371.758   2
   1   3   5 16169.6 421.386   2
  -1  -3  -5 16391.3 566.450   3
  -1  -3  -6 3564.98 270.167   3
   1   3   6 3646.08 196.711   2
   1   3   7 8176.73 318.608   2
  -1  -3  -7 7797.56 417.136   3
  -1  -3  -8 4390.57 326.150   3
   1   3   8 3918.41 231.644   2
  -1  -3  -9 6656.76 409.712   3
   1   3   9 6117.87 310.442   2
   1   3  10 2392.25 208.323   2
  -1  -3 -10 2661.61 290.073   3
  -1  -3 -11 2486.64 276.669   3
   1   3  11 2523.21 219.098   2
   1   3  12 1410.77 179.486   2
  -1  -3 -12 1580.07 237.251   3
   1   3  13 1900.87 210.391   2
  -1  -3 -13 2415.06 297.274   3
   1   3  14 56.4103 74.3322   2
  -1  -3 -14 2.36151 102.172   3
  -1  -3 -15 14.0386 105.232   3
   1   3  15 209.807 91.8910   2
   1   3  16-109.651 114.758   2
   1   4 -17 143.604 109.184   2
   1   4 -16 45.2741 106.772   2
   1   4 -15 992.484 191.559   2
   1   4 -14 63.1202 103.554   2
   1   4 -13 8361.67 508.695   2
   1   4 -12 1421.17 212.680   2
   1   4 -11 3088.57 289.990   2
   1   4 -10 143.447 96.4451   2
  -1  -4   9 8515.03 446.233   4
   1   4  -9 9426.08 461.220   2
   1   4  -8 34.6989 71.6204   2
  -1  -4   8 40.1279 57.6311   4
  -1  -4   7 19887.6 667.723   4
  -1  -4   7 19782.2 519.860   3
   1   4  -7 21271.1 654.961   2
   1   4  -6 75.1396 53.1878   2
  -1  -4   6 124.466 70.0869   4
  -1  -4   6 14.3910 35.5714   3
  -1  -4   5 19848.2 638.638   4
  -1  -4   5 19716.7 502.288   3
   1   4  -5 19886.6 586.926   2
   1   4  -4 329.672 70.4219   2
  -1  -4   4 366.743 63.4725   3
  -1  -4   3 15090.3 442.294   3
   1   4  -3 15658.1 467.641   2
   1   4  -2 39487.1 801.550   2
  -1  -4   2 39840.8 826.846   3
   1   4  -1 5940.93 242.236   2
  -1  -4   1 6105.96 284.770   3
   1   4   0 23770.0 524.653   2
  -1  -4   0 24160.3 636.585   3
   1   4   1 3979.98 179.387   2
  -1  -4  -1 4258.51 258.619   3
  -1  -4  -2 80.5287 80.0434   3
   1   4   2 11.2177 27.5625   2
   1   4   3 939.076 87.6799   2
  -1  -4  -3 830.549 127.675   3
  -1  -4  -4 382.705 104.460   3
   1   4   4 253.677 56.2901   2
  -1  -4  -5 4532.90 303.908   3
   1   4   5 4235.42 197.788   2
   1   4   6 1341.87 113.639   2
  -1  -4  -6 1674.73 202.547   3
  -1  -4  -7 2686.94 270.196   3
   1   4   7 2579.28 167.315   2
  -1  -4  -8 847.346 180.691   3
   1   4   8 696.951 93.0072   2
   1   4   9 447.443 93.1189   2
  -1  -4  -9 476.202 132.431   3
  -1  -4 -10 2047.97 263.838   3
   1   4  10 1539.56 160.812   2
   1   4  11 191.475 76.7958   2
  -1  -4 -11 418.802 143.842   3
   1   4  12 469.349 108.977   2
  -1  -4 -12 504.699 145.662   3
  -1  -4 -13 1.17664 98.5553   3
   1   4  13 219.142 93.2868   2
  -1  -4 -14 337.187 143.389   3
  -1  -4 -15 462.529 162.645   3
   1   5 -16 187.806 119.000   2
   1   5 -15 1.17533 108.568   2
   1   5 -14 931.785 208.167   2
   1   5 -13 163.763 116.329   2
   1   5 -12 1468.73 224.419   2
   1   5 -11 66.6175 80.5114   2
   1   5 -10 3233.54 292.254   2
  -1  -5  10 2836.21 290.644   4
  -1  -5  10 2680.95 202.617   3
   1   5  -9 445.988 128.539   2
  -1  -5   9 475.544 130.399   4
  -1  -5   9 417.475 87.1234   3
  -1  -5   8 3177.78 214.358   3
  -1  -5   8 3102.62 291.717   4
   1   5  -8 3500.64 282.224   2
  -1  -5   7 607.367 92.6623   3
  -1  -5   7 698.449 135.530   4
   1   5  -7 725.652 130.808   2
  -1  -5   6 4378.38 317.889   4
   1   5  -6 4527.64 286.002   2
  -1  -5   6 4248.90 240.877   3
  -1  -5   5 253.236 61.0870   3
  -1  -5   5 322.251 89.9043   4
   1   5  -5 277.777 78.6115   2
   1   5  -4 7059.87 327.432   2
  -1  -5   4 6756.66 316.826   3
  -1  -5   3 764.844 107.355   3
   1   5  -3 924.426 113.802   2
   1   5  -2 2858.34 189.622   2
  -1  -5   2 2996.79 223.310   3
   1   5  -1 2689.10 173.055   2
  -1  -5   1 2380.92 201.201   3
  -1  -5   0 1133.58 169.407   3
   1   5   0 862.420 106.024   2
  -1  -5  -1 463.843 103.591   3
   1   5   1 454.772 67.5391   2
   1   5   2 244.175 59.4826   2
  -1  -5  -2 396.667 114.704   3
   1   5   3 246.792 55.2140   2
  -1  -5  -3 450.474 119.550   3
  -1  -5  -4 495.598 125.179   3
   1   5   4 265.756 56.9919   2
  -1  -5  -5 1633.54 212.337   3
   1   5   5 1429.75 110.967   2
  -1  -5  -6 1945.92 233.310   3
  -1  -5  -7 202.748 132.284   3
  -1  -5  -8 1036.58 178.452   3
  -1  -5  -9 329.863 135.580   3
  -1  -5 -10 1377.60 243.937   3
  -1  -5 -11 268.569 133.620   3
  -1  -5 -12 603.936 182.908   3
  -1  -5 -13 386.268 152.820   3
   1   6 -14 144.842 128.675   2
   1   6 -13 2031.27 281.615   2
   1   6 -12 479.138 148.383   2
   1   6 -11-63.7148 95.5881   2
  -1  -6  11 99.1432 97.7220   4
   1   6 -10 5.17280 93.7424   2
  -1  -6  10 19.3985 57.8628   3
  -1  -6  10 112.208 88.4804   4
  -1  -6   9 19.0739 59.1743   3
  -1  -6   9 5.44489 82.0223   4
   1   6  -9 49.1946 70.0132   2
   1   6  -8 230.048 98.5271   2
  -1  -6   8 118.396 88.9089   4
  -1  -6   8 231.508 79.0111   3
  -1  -6   7-68.7890 78.2736   4
  -1  -6   7 67.1138 58.7784   3
   1   6  -7 93.5900 71.2933   2
  -1  -6   6 1706.84 171.092   3
   1   6  -6 1836.45 195.242   2
  -1  -6   6 1527.19 202.944   4
   1   6  -5 146.926 68.3188   2
  -1  -6   5-67.7362 84.6957   3
  -1  -6   4 2264.97 200.954   3
   1   6  -4 2277.24 194.788   2
   1   6  -3-53.2346 59.0714   2
  -1  -6   3 40.1865 59.8176   3
  -1  -6   2 1011.98 158.288   3
   1   6  -2 827.536 112.821   2
   1   6  -1 3384.13 204.626   2
  -1  -6   1 3553.58 270.962   3
  -1  -6   0 3314.58 267.093   3
   1   6   0 2965.22 182.488   2
   1   6   1 872.188 97.2863   2
  -1  -6  -1 1564.59 196.424   3
  -1  -6  -2 4389.78 332.999   3
  -1  -6  -3 1596.42 214.547   3
  -1  -6  -4 3802.81 335.120   3
  -1  -6  -5 222.602 111.167   3
  -1  -6  -6 667.209 168.002   3
  -1  -6  -7 1773.27 252.356   3
  -1  -6  -8 1369.99 238.928   3
  -1  -6  -9 411.915 180.011   3
  -1  -6 -10 909.842 211.559   3
  -1  -6 -11 451.916 172.909   3
  -1  -6 -12 352.169 162.881   3
   1   7 -13 331.230 147.473   2
  -1  -7  12 116.987 119.418   4
   1   7 -12 115.425 115.645   2
   1   7 -11 230.220 99.4188   2
  -1  -7  11 105.793 110.827   4
  -1  -7  10 30.1724 89.0376   4
   1   7 -10-143.029 108.467   2
  -1  -7   9 273.260 96.5677   3
  -1  -7   9 125.386 109.957   4
   1   7  -9 116.444 79.1481   2
   1   7  -8 3.17309 87.3633   2
  -1  -7   8-63.4869 77.5931   3
  -1  -7   8-59.5844 107.056   4
  -1  -7   7 447.696 97.2875   3
   1   7  -7 779.594 143.863   2
  -1  -7   7 751.226 162.462   4
  -1  -7   6-143.022 103.545   3
   1   7  -6 124.304 78.6657   2
  -1  -7   6-120.040 96.7736   4
  -1  -7   5 570.762 114.499   3
   1   7  -5 755.917 128.892   2
  -1  -7   4 162.667 77.1169   3
   1   7  -4 45.7420 53.8920   2
   1   7  -3 1371.25 153.840   2
  -1  -7   3 1754.71 205.030   3
  -1  -7   2 1384.18 196.968   3
   1   7  -2 980.422 124.584   2
  -1  -7   1 1132.14 185.863   3
  -1  -7   0 1196.57 190.638   3
  -1  -7  -1 965.053 140.651   3
  -1  -7  -2 798.094 157.655   3
  -1  -7  -3 1341.49 224.037   3
  -1  -7  -4 937.019 192.479   3
  -1  -7  -5 606.182 164.346   3
  -1  -7  -6 979.095 198.452   3
  -1  -7  -7 205.021 128.822   3
  -1  -7  -8 348.788 146.189   3
  -1  -7  -9 71.6707 113.207   3
  -1  -8  10 420.725 159.717   4
   1   8 -10 586.115 157.598   2
  -1  -8   9 161.513 124.334   4
   1   8  -9 14.0527 88.7297   2
  -1  -8   8 766.731 190.728   4
   1   8  -8 658.860 153.540   2
  -1  -8   7 151.292 99.0703   3
  -1  -8   7 231.648 124.507   4
   1   8  -7 114.128 98.6320   2
   1   8  -6 1648.26 200.438   2
  -1  -8   6 1617.41 260.768   4
  -1  -8   6 1707.34 211.757   3
  -1  -8   5 68.1559 90.2837   3
   1   8  -5-102.035 90.8436   2
  -1  -8   4 503.861 128.387   3
  -1  -8   3 162.199 96.0136   3
  -1  -8   2 448.218 133.780   3
  -1  -8   1-74.9047 98.7616   3
  -1  -8   0-24.3300 88.8456   3
  -1  -8  -1 90.4767 103.569   3
  -1  -8  -2 82.5793 123.448   3
  -1  -8  -3 101.676 105.281   3
  -1  -8  -4 16.8106 91.8065   3
  -1  -8  -5-15.2832 113.462   3
  -1  -8  -6 157.059 127.490   3
  -1  -9   5 172.152 110.253   3
  -1  -9   4 301.568 136.217   3
  -1  -9   3 6.93836 85.4699   3
  -1  -9   2 75.0332 109.314   3
  -1  -9   1 11.6474 113.043   3
  -1  -9   0-78.8622 105.451   3
  -1  -9  -1-67.3707 109.654   3
   2  -9  -2-85.7223 139.847   3
   2  -9  -1 593.650 176.290   3
   2  -9   0 19.1464 117.528   3
   2  -9   1 394.768 159.804   3
   2  -9   2-142.688 134.274   3
   2  -9   3 616.037 177.332   3
   2  -9   4-91.8843 116.419   3
   2  -9   5 689.547 189.228   3
   2  -9   6-45.2585 106.773   3
   2  -8  -7 169.012 113.192   3
   2  -8  -6 1256.49 255.040   3
   2  -8  -5 28.4781 95.8478   3
   2  -8  -4 1424.61 245.609   3
   2  -8  -3 99.5140 100.226   3
   2  -8  -2 1617.96 245.394   3
   2  -8  -1 103.401 96.7679   3
   2  -8   0 1314.32 218.465   3
   2  -8   1 291.392 137.753   3
   2  -8   2 3096.44 334.502   3
   2  -8   3 243.867 125.575   3
   2  -8   4 3192.97 328.319   3
   2  -8   5-4.95179 78.8676   3
   2  -8   6 1058.91 211.314   3
   2  -8   7-12.1608 110.203   3
   2  -8   7 28.2963 66.2422   2
   2  -8   8 980.051 192.808   3
   2  -8   8 666.858 137.195   2
   2  -8   9 131.596 92.0715   2
   2  -8   9-77.5308 104.530   3
   2  -8   9-41.9418 90.5412   4
   2  -8  10 20.7343 90.4943   3
   2  -8  10 284.675 118.001   2
   2  -8  10 144.600 88.1868   4
   2  -7 -10 48.0871 119.735   3
   2  -7  -9 20.4181 101.810   3
   2  -7  -8 1066.30 216.106   3
   2  -7  -7 1570.92 254.485   3
   2  -7  -6 49.5895 124.198   3
   2  -7  -5 843.380 186.839   3
   2  -7  -4 70.0741 104.055   3
   2  -7  -3 657.400 157.159   3
   2  -7  -2-177.017 131.658   3
   2  -7  -1 527.654 129.255   3
   2  -7   0-86.0505 121.160   3
   2  -7   1 767.526 173.104   3
   2  -7   2 1335.69 211.520   3
   2  -7   3 574.059 149.013   3
   2  -7   4 1588.87 152.466   2
   2  -7   4 1672.92 226.861   3
   2  -7   5 202.751 71.0281   2
   2  -7   5 168.429 104.698   3
   2  -7   6 1189.82 187.334   3
   2  -7   6 959.624 141.248   2
   2  -7   7 436.255 133.544   3
   2  -7   7 272.199 86.4841   2
   2  -7   8 873.901 148.839   2
   2  -7   8 532.044 132.964   3
   2  -7   9-19.0110 110.501   3
   2  -7   9 134.591 78.4688   4
   2  -7   9 107.977 78.5926   2
   2  -7  10 867.820 159.519   4
   2  -7  10 748.634 154.499   2
   2  -7  11-97.5060 84.6787   4
   2  -7  11-185.443 108.070   2
   2  -7  12 238.453 104.714   4
   2  -7  12 267.974 119.572   2
   2  -7  13-139.528 136.409   2
   2  -6 -12 1331.08 253.856   3
   2  -6 -11 378.938 157.977   3
   2  -6 -10 521.859 168.310   3
   2  -6  -9 2955.25 333.141   3
   2  -6  -8 2161.06 272.502   3
   2  -6  -7 363.718 148.811   3
   2  -6  -6 335.212 119.076   3
   2  -6  -5 272.001 115.587   3
   2  -6  -4 351.404 104.556   3
   2  -6  -3 210.035 91.0092   3
   2  -6  -2 1024.38 165.399   3
   2  -6  -1-58.6196 84.8795   3
   2  -6   0 2620.66 263.236   3
   2  -6   1 1885.09 224.573   3
   2  -6   2 139.232 101.226   3
   2  -6   2 119.306 52.1257   2
   2  -6   3 1408.39 132.569   2
   2  -6   3 1657.84 204.729   3
   2  -6   4 1983.70 218.264   3
   2  -6   4 1908.67 165.511   2
   2  -6   5 3143.61 227.612   2
   2  -6   5 2715.79 275.679   3
   2  -6   6 1163.34 175.201   3
   2  -6   6 1045.44 142.853   2
   2  -6   7 3539.51 267.298   2
   2  -6   8 955.250 148.368   2
   2  -6   9 2725.41 242.155   4
   2  -6   9 2794.04 263.342   2
   2  -6  10 1338.92 177.078   4
   2  -6  10 1392.93 199.965   2
   2  -6  11 2770.68 287.541   2
   2  -6  11 2801.42 254.600   4
   2  -6  12 537.617 152.890   2
   2  -6  12 492.255 114.491   4
   2  -6  13 670.810 161.272   2
   2  -6  14 238.591 131.699   2
   2  -5 -14 17.0451 121.519   3
   2  -5 -13 493.311 163.222   3
   2  -5 -12 353.155 140.130   3
   2  -5 -11 631.983 170.253   3
   2  -5 -10 1133.54 207.557   3
   2  -5  -9 298.590 132.281   3
   2  -5  -8 337.621 120.882   3
   2  -5  -7 2509.13 269.991   3
   2  -5  -6 4984.71 373.915   3
   2  -5  -5 168.444 110.282   3
   2  -5  -4 5033.84 345.086   3
   2  -5  -3 28.1471 73.9204   3
   2  -5  -2 4809.96 328.141   3
   2  -5  -1 1035.19 169.567   3
   2  -5   0 4786.00 167.543   2
   2  -5   0 5267.71 330.622   3
   2  -5   1 260.064 121.572   3
   2  -5   1 172.041 55.9535   2
   2  -5   2 7032.12 272.879   2
   2  -5   2 7182.27 388.315   3
   2  -5   3 1159.91 158.345   3
   2  -5   3 1041.68 113.072   2
   2  -5   4 2456.71 182.054   2
   2  -5   5 724.349 111.582   2
   2  -5   6 3270.30 239.037   2
   2  -5   7 1548.38 181.015   2
   2  -5   8 1883.12 208.012   2
   2  -5   8 1796.77 180.560   4
   2  -5   9 1709.02 199.707   2
   2  -5   9 2140.82 196.191   4
   2  -5  10 515.812 114.340   2
   2  -5  10 707.870 120.403   4
   2  -5  11 2444.51 216.130   4
   2  -5  11 2431.45 257.429   2
   2  -5  12 318.331 118.229   2
   2  -5  13 1447.02 232.459   2
   2  -5  14 316.233 121.486   2
   2  -5  15 1070.41 209.313   2
   2  -4 -15 132.433 122.449   3
   2  -4 -14 153.221 126.493   3
   2  -4 -13 1596.13 245.105   3
   2  -4 -12 372.731 126.819   3
   2  -4 -11 2180.72 255.063   3
   2  -4 -10 649.931 157.623   3
   2  -4  -9 990.067 168.157   3
   2  -4  -8 1463.58 188.396   3
   2  -4  -7 16776.2 637.512   3
   2  -4  -6 1995.10 210.879   3
   2  -4  -5 18148.6 628.185   3
   2  -4  -4 1471.38 168.284   3
   2  -4  -3 12462.8 497.045   3
   2  -4  -2 8461.50 388.826   3
   2  -4  -1 29047.6 777.457   3
   2  -4  -1 27484.6 471.849   2
   2  -4   0 7640.43 226.286   2
   2  -4   0 8509.80 384.577   3
   2  -4   1 27390.3 764.891   3
   2  -4   1 27088.7 555.607   2
   2  -4   2-32.7003 41.5540   2
   2  -4   3 15229.9 441.999   2
   2  -4   4 1975.37 157.734   2
   2  -4   5 514.380 89.5423   2
   2  -4   6 293.492 83.8574   2
   2  -4   7 12835.7 422.559   4
   2  -4   7 12630.0 496.948   2
   2  -4   8 190.511 88.0831   2
   2  -4   8 277.316 70.4746   4
   2  -4   9 74.7559 64.9474   2
   2  -4   9 8.99640 39.4098   4
   2  -4  10 752.247 138.757   2
   2  -4  11 768.532 155.415   2
   2  -4  12-21.9683 77.1984   2
   2  -4  13-103.054 84.7444   2
   2  -4  14 642.938 165.675   2
   2  -4  15 521.136 157.284   2
   2  -4  16 514.495 167.498   2
   2  -3 -16 549.041 153.373   3
  -2   3  15 607.546 135.280   2
   2  -3 -15 490.082 154.403   3
   2  -3 -14 1289.22 211.011   3
   2  -3 -14 1155.03 169.033   2
   2  -3 -13 655.133 119.996   2
   2  -3 -13 647.325 157.566   3
   2  -3 -12 2213.73 243.265   3
   2  -3 -12 2051.73 193.159   2
   2  -3 -11 778.233 146.137   3
   2  -3 -11 530.411 97.7620   2
   2  -3 -10 2798.92 255.820   3
   2  -3 -10 2479.31 188.219   2
   2  -3  -9 1170.32 174.556   3
   2  -3  -9 934.739 109.590   2
   2  -3  -8 4418.91 293.765   3
   2  -3  -8 4018.67 211.566   2
   2  -3  -7 91.5255 81.5116   3
   2  -3  -7 75.2618 40.4627   2
   2  -3  -6 5173.74 302.870   3
   2  -3  -6 4924.62 197.556   2
   2  -3  -5 826.207 121.672   3
   2  -3  -5 754.387 67.1840   2
   2  -3  -4 2533.80 114.085   2
   2  -3  -4 2798.63 206.180   3
   2  -3  -3 1553.12 154.261   3
   2  -3  -3 1255.06 72.3921   2
   2  -3  -2 5549.98 165.743   2
   2  -3  -2 5881.64 291.893   3
   2  -3  -1 3937.61 237.142   3
   2  -3  -1 3956.67 144.678   2
   2  -3   0 5605.92 191.398   2
   2  -3   0 5352.79 280.297   3
   2  -3   1 12050.1 325.982   2
   2  -3   2 2254.63 140.232   2
   2  -3   3 14535.9 418.843   2
   2  -3   4 5.26162 42.0206   2
   2  -3   5 2167.86 170.536   2
   2  -3   6 3941.73 248.700   2
   2  -3   7 12392.9 481.663   2
   2  -3   7 12558.3 362.450   4
   2  -3   8 21.0985 33.2291   4
   2  -3   8 41.5701 55.5930   2
   2  -3   9 5783.63 348.753   2
   2  -3  10 1566.05 206.006   2
   2  -3  11 36.8902 79.9472   2
   2  -3  12-10.9269 83.1704   2
   2  -3  13 3301.84 317.725   2
   2  -3  14 1085.91 196.545   2
   2  -3  15 134.168 108.769   2
   2  -3  16 798.964 189.609   2
   2  -3  17 369.176 149.903   2
   2  -2 -17 641.779 163.695   3
  -2   2  17 1124.03 202.411   2
   2  -2 -17 1011.30 192.022   2
   2  -2 -16 83.2628 105.584   3
   2  -2 -16 300.949 114.683   2
   2  -2 -15 1715.90 230.187   3
   2  -2 -15 1556.23 207.202   2
  -2   2  14-34.4773 84.6612   1
   2  -2 -14 20.7380 79.0303   3
   2  -2 -14 25.7963 67.9202   2
   2  -2 -13 6321.86 398.270   3
   2  -2 -13 6018.47 374.078   2
  -2   2  13 5851.25 408.489   1
  -2   2  12 1603.06 209.941   1
   2  -2 -12 1701.60 185.359   2
   2  -2 -12 1810.78 211.338   3
   2  -2 -11 2089.06 211.452   3
  -2   2  11 2201.51 235.023   1
   2  -2 -11 2549.32 217.408   2
  -2   2  10 566.158 120.767   1
   2  -2 -10 515.123 99.1800   2
   2  -2 -10 624.964 120.132   3
   2  -2  -9 5994.50 329.501   3
  -2   2   9 5904.88 367.489   1
   2  -2  -9 6717.53 309.082   2
  -2   2   8 1470.70 170.866   1
   2  -2  -8 1553.41 137.598   2
   2  -2  -8 1412.30 156.826   3
   2  -2  -7 1858.21 168.076   3
   2  -2  -7 1864.14 140.793   2
  -2   2   7 2053.42 195.566   1
   2  -2  -6 250.793 75.0884   3
   2  -2  -6 268.889 53.4741   2
  -2   2   6 167.653 56.0562   1
   2  -2  -5 213.414 43.6923   2
   2  -2  -5 276.765 67.5922   3
  -2   2   5 224.170 73.1859   1
   2  -2  -4 1376.47 128.004   3
   2  -2  -4 1341.54 95.0367   2
  -2   2   4 1592.87 148.269   1
   2  -2  -3 2766.97 133.621   2
   2  -2  -3 2714.79 176.537   3
  -2   2   3 2932.43 188.619   1
   2  -2  -2 678.827 91.8590   3
   2  -2  -2 763.230 68.0667   2
   2  -2  -1 3593.98 202.788   3
   2  -2  -1 3644.05 151.133   2
   2  -2   0 14783.1 347.833   2
   2  -2   1 24580.0 517.243   2
   2  -2   2 21303.5 496.726   2
   2  -2   3 8059.87 296.567   2
   2  -2   4 21515.8 550.775   2
   2  -2   5 57539.8 1086.31   2
   2  -2   5 55942.2 858.036   4
   2  -2   6 31966.2 556.191   4
   2  -2   6 32257.9 778.677   2
   2  -2   7 532.472 109.336   2
   2  -2   8 17536.7 599.719   2
   2  -2   9 4948.22 315.822   2
   2  -2  10 11409.7 510.576   2
   2  -2  11 7808.10 435.904   2
   2  -2  11 7147.41 267.362   1
   2  -2  12 1658.24 224.321   2
   2  -2  13 603.179 162.377   2
   2  -2  14 4849.36 396.241   2
   2  -2  15 718.598 174.315   2
   2  -2  16 567.344 172.800   2
   2  -2  17-21.3169 89.2174   2
  -2   1  17 26.8834 92.7563   1
   2  -1 -17 45.4372 89.5452   2
   2  -1 -16 664.486 159.794   2
  -2   1  16 583.067 142.507   1
  -2   1  15 293.275 100.786   1
   2  -1 -15 378.097 113.653   3
   2  -1 -15 516.386 136.847   2
   2  -1 -14 1413.53 197.600   2
  -2   1  14 1305.12 197.345   1
   2  -1 -14 1316.66 182.352   3
   2  -1 -13 1580.75 186.283   3
   2  -1 -13 1709.82 204.026   2
  -2   1  13 1520.34 209.330   1
   2  -1 -12 2236.17 208.225   3
  -2   1  12 2039.12 234.562   1
   2  -1 -12 2314.75 223.601   2
   2  -1 -11 2747.37 233.517   2
   2  -1 -11 2825.96 225.310   3
  -2   1  11 2639.65 249.541   1
   2  -1 -10 4226.97 272.636   2
  -2   1  10 3644.70 289.524   1
   2  -1 -10 4017.54 252.983   3
   2  -1  -9 3561.31 239.008   2
  -2   1   9 3591.89 275.336   1
   2  -1  -9 3680.63 228.169   3
  -2   1   8 6040.37 339.580   1
   2  -1  -8 5906.21 291.076   2
   2  -1  -8 6205.95 282.738   3
  -2   1   7 11441.2 452.967   1
   2  -1  -7 10451.0 378.237   2
   2  -1  -7 11247.1 372.546   3
   2  -1  -6 553.236 80.3362   2
  -2   1   6 665.291 109.057   1
   2  -1  -6 577.329 77.0813   3
   2  -1  -5 4459.80 213.925   2
   2  -1  -5 4586.94 208.449   3
  -2   1   5 5072.28 265.605   1
   2  -1  -4 541.876 69.5626   2
   2  -1  -4 411.953 57.6226   3
  -2   1   4 522.775 84.3958   1
   2  -1  -3 7002.19 239.776   2
  -2   1   3 7663.25 295.034   1
   2  -1  -3 6707.29 233.351   3
  -2   1   2 339.474 61.3148   1
   2  -1  -2 192.834 40.2359   3
   2  -1  -2 234.565 45.1168   2
   2  -1  -1 14890.6 364.805   2
  -2   1   1 15782.6 390.699   1
   2  -1   0 4668.47 183.223   2
  -2   1   0 4761.11 177.185   1
   2  -1   1 8924.49 275.850   2
  -2   1  -1 8748.95 225.651   1
   2  -1   2 20483.4 480.932   2
   2  -1   3 4858.87 224.794   2
   2  -1   4 19527.0 517.818   2
   2  -1   5 2421.53 173.879   2
   2  -1   6 11169.5 416.510   2
   2  -1   7 10168.2 209.254   1
   2  -1   7 10300.5 418.734   2
   2  -1   8 15708.5 549.341   2
   2  -1   8 15153.8 312.073   1
   2  -1   9 4462.17 299.128   2
   2  -1   9 4022.47 155.196   1
   2  -1  10 17110.3 624.204   2
   2  -1  10 15160.5 370.193   1
   2  -1  11 356.508 109.383   2
   2  -1  12 502.561 130.403   2
   2  -1  13 5765.20 400.258   2
   2  -1  14 5474.25 411.136   2
   2  -1  15-57.6937 90.9641   2
   2  -1  16 1161.46 216.036   2
   2  -1  17-33.3517 104.026   2
  -2   0  17 95.0820 81.0715   1
   2   0 -17 203.435 102.707   2
  -2   0  16 545.440 144.254   1
   2   0 -16 751.846 173.030   2
  -2   0  15 94.6926 96.5142   1
   2   0 -15-4.56806 118.994   2
   2   0 -14 6230.91 415.886   2
  -2   0  14 5781.88 409.673   1
  -2   0  13 21.3145 62.1266   1
   2   0 -13 78.7889 64.4616   2
  -2   0  12 7064.71 436.711   1
   2   0 -12 7736.66 422.754   2
   2   0 -11 32.7734 66.0889   2
   2   0 -11-59.7295 68.3382   3
  -2   0  11-66.4332 78.8486   1
   2   0 -10 17739.3 521.090   3
   2   0 -10 17555.1 603.952   2
   2   0  -9 1000.25 110.954   3
   2   0  -9 715.728 106.425   2
   2   0  -8 57236.6 1151.79   2
   2   0  -8 56617.8 1002.73   3
   2   0  -7 1432.83 105.299   3
   2   0  -7 1391.10 145.354   2
   2   0  -6 18356.9 521.288   2
   2   0  -6 18869.1 408.243   3
   2   0  -5 659.375 61.0686   3
   2   0  -5 492.899 75.8332   2
   2   0  -4 41868.8 809.109   2
   2   0  -4 40723.6 654.578   3
   2   0  -3 5570.91 232.169   2
   2   0  -3 5223.16 153.524   3
   2   0  -2 126009. 1852.95   2
   2   0  -1 866.798 84.8103   2
   2   0   0 4841.76 205.740   2
   2   0   1 2478.68 140.705   2
   2   0   2 15726.2 410.813   2
  -2   0  -3 6987.85 157.258   4
   2   0   3 8192.33 292.608   2
   2   0   4 738.094 102.448   2
   2   0   5 13556.2 436.207   2
   2   0   6 1596.29 154.921   2
   2   0   7 1899.44 181.303   2
   2   0   8 1607.55 175.349   2
   2   0   9 533.392 117.513   2
   2   0  10 1847.39 199.650   2
   2   0  11 749.972 134.520   2
   2   0  12 6447.70 413.858   2
   2   0  13 6755.93 440.351   2
   2   0  14 344.548 126.361   2
   2   0  15 640.216 155.825   2
   2   0  16 956.928 198.868   2
   2   0  17-28.4027 99.1349   2
   2   1 -17 1311.52 234.756   2
  -2  -1  17 951.027 193.500   1
   2   1 -16-47.0129 102.473   2
  -2  -1  16-57.4184 94.7485   1
   2   1 -15 853.638 177.581   2
  -2  -1  15 679.157 146.640   1
   2   1 -14-17.7800 82.9048   2
   2   1 -13 3191.02 303.242   2
   2   1 -12-31.9180 77.4278   2
   2   1 -11 4868.82 332.653   2
   2   1 -10 48.4587 65.5431   2
   2   1  -9 14471.1 525.223   2
   2   1  -8 2851.39 225.527   2
   2   1  -7 8806.62 373.949   2
   2   1  -6 2696.06 195.973   2
   2   1  -5 10454.4 382.270   2
   2   1  -4 1343.33 127.488   2
   2   1  -3 22218.2 536.576   2
   2   1  -2 6804.87 271.533   2
  -2  -1   2 6695.07 267.675   4
   2   1  -1 11674.4 350.135   2
  -2  -1   1 11860.0 347.840   4
   2   1   0 4003.48 197.387   2
  -2  -1   0 4142.64 181.445   4
   2   1   1 1850.40 130.118   2
  -2  -1  -1 1697.97 111.222   4
   2   1   2 2243.94 145.479   2
   2   1   3 181.135 51.6139   2
   2   1   4 1690.04 140.785   2
   2   1   5 210.484 62.1969   2
   2   1   6 2517.32 190.505   2
   2   1   7 1996.01 180.297   2
   2   1   8 874.177 129.570   2
   2   1   9 4256.80 283.928   2
   2   1  10 733.361 132.898   2
   2   1  11 5503.80 350.660   2
   2   1  12 62.3483 85.1531   2
   2   1  13 2405.92 268.795   2
   2   1  14 758.036 159.442   2
   2   1  15 2109.45 268.976   2
   2   1  16 259.476 127.892   2
   2   1  17 1897.16 289.241   2
   2   2 -17 18.9256 102.011   2
   2   2 -16 295.637 113.325   2
   2   2 -15 82.8944 102.489   2
   2   2 -14 1572.76 230.961   2
   2   2 -13-94.8410 109.139   2
   2   2 -12 991.740 161.415   2
   2   2 -11 71.2130 64.6146   2
   2   2 -10 1462.12 180.196   2
   2   2  -9 6737.35 360.496   2
   2   2  -8 1487.12 167.398   2
   2   2  -7 1235.06 145.524   2
   2   2  -6 2289.57 187.750   2
   2   2  -5 6930.02 317.057   2
  -2  -2   4 1882.59 166.270   4
   2   2  -4 1769.32 151.012   2
  -2  -2   3 34701.8 779.924   4
  -2  -2   3 33644.6 529.763   3
   2   2  -3 33746.4 737.538   2
   2   2  -2 3690.22 207.456   2
  -2  -2   2 3959.00 222.522   4
  -2  -2   2 4092.95 147.444   3
  -2  -2   1 23348.7 566.893   4
   2   2  -1 22424.9 541.877   2
  -2  -2   1 21830.0 461.703   3
   2   2   0 2405.15 156.014   2
  -2  -2   0 2266.23 140.707   3
   2   2   1 4393.20 211.047   2
  -2  -2  -1 4544.75 216.431   3
  -2  -2  -2 7453.14 303.922   3
   2   2   2 7651.74 286.961   2
   2   2   3 13826.2 410.346   2
  -2  -2  -3 14364.8 463.745   3
   2   2   4 13598.3 417.835   2
  -2  -2  -4 14216.6 483.732   3
   2   2   5 26228.1 643.440   2
  -2  -2  -5 26157.7 734.097   3
   2   2   6 7015.02 319.216   2
  -2  -2  -6 7400.49 379.604   3
  -2  -2  -7 8661.27 437.646   3
   2   2   7 8843.21 376.225   2
  -2  -2  -8 3496.66 297.196   3
   2   2   8 3238.11 236.995   2
   2   2   9 4236.78 281.472   2
  -2  -2  -9 4011.22 325.040   3
  -2  -2 -10 96.1537 82.1578   3
   2   2  10 203.605 66.3244   2
   2   2  11 122.931 60.0019   2
   2   2  12 5577.15 369.291   2
   2   2  13 3038.75 297.297   2
   2   2  14 337.600 114.122   2
   2   2  15-143.597 120.609   2
   2   2  16 198.872 113.993   2
   2   3 -17 794.428 198.895   2
   2   3 -16 958.123 201.729   2
   2   3 -15 224.582 120.481   2
   2   3 -14 773.212 187.129   2
   2   3 -13 974.624 193.967   2
   2   3 -12 1950.86 233.934   2
   2   3 -11 399.994 110.934   2
   2   3 -10 2342.02 234.940   2
   2   3  -9 1597.26 187.002   2
   2   3  -8 7934.64 403.534   2
  -2  -3   7 475.751 46.3461   3
   2   3  -7 652.935 108.470   2
   2   3  -6 3474.85 243.614   2
  -2  -3   6 2871.04 113.109   3
  -2  -3   6 3677.15 264.232   4
   2   3  -5 154.543 64.5717   2
  -2  -3   5 191.018 34.5303   3
  -2  -3   5 88.2284 63.2294   4
  -2  -3   4 7980.34 230.967   3
   2   3  -4 8917.01 357.088   2
  -2  -3   4 8998.00 390.977   4
  -2  -3   3 1466.53 154.880   4
   2   3  -3 1266.01 127.583   2
  -2  -3   3 1272.54 91.4509   3
  -2  -3   2 14112.0 476.313   4
   2   3  -2 13784.2 436.164   2
  -2  -3   2 13625.3 362.153   3
   2   3  -1 5863.24 267.270   2
  -2  -3   1 5914.15 244.834   3
   2   3   0 5983.03 266.394   2
  -2  -3   0 6559.29 277.687   3
  -2  -3  -1 5799.25 273.292   3
   2   3   1 5801.44 258.853   2
   2   3   2 5685.17 257.227   2
  -2  -3  -2 5542.61 281.152   3
   2   3   3 9050.62 332.392   2
  -2  -3  -3 8486.33 376.681   3
  -2  -3  -4 5943.50 332.002   3
   2   3   4 5810.22 266.022   2
   2   3   5 8354.89 332.678   2
  -2  -3  -5 9116.56 426.243   3
   2   3   6 2614.10 190.110   2
  -2  -3  -6 3024.87 254.443   3
  -2  -3  -7 5013.23 347.509   3
   2   3   7 5047.49 277.285   2
  -2  -3  -8 1234.37 179.640   3
   2   3   8 1287.41 151.910   2
   2   3   9 3003.26 234.334   2
  -2  -3  -9 2761.15 287.807   3
  -2  -3 -10 186.789 104.680   3
   2   3  10 201.347 84.0353   2
  -2  -3 -11 532.631 128.787   3
   2   3  11 963.602 149.160   2
   2   3  12 247.853 106.827   2
  -2  -3 -12-56.3960 98.0758   3
  -2  -3 -13 987.795 203.559   3
   2   3  13 927.868 167.660   2
   2   3  14 29.2791 83.8503   2
   2   3  15 28.0729 90.7204   2
   2   4 -16-44.5615 104.109   2
   2   4 -15 1028.93 219.195   2
   2   4 -14 41.2627 98.8441   2
   2   4 -13 4173.37 364.503   2
   2   4 -12 129.036 95.4538   2
   2   4 -11 5454.13 389.396   2
   2   4 -10 54.3567 80.0984   2
   2   4  -9 23989.9 787.764   2
  -2  -4   8 51.0139 100.925   4
   2   4  -8 55.4523 71.5346   2
   2   4  -7 2340.65 217.604   2
  -2  -4   7 2289.55 234.464   4
  -2  -4   7 2066.10 121.579   3
  -2  -4   6-42.5887 55.9569   4
  -2  -4   6-10.7177 29.5555   3
   2   4  -6-102.404 58.0050   2
   2   4  -5 3593.25 256.418   2
  -2  -4   5 3851.45 287.466   4
  -2  -4   5 3436.48 171.813   3
   2   4  -4 3215.44 232.273   2
  -2  -4   4 3297.41 260.705   4
  -2  -4   4 3246.82 175.139   3
   2   4  -3 31446.0 770.512   2
  -2  -4   3 33632.7 876.027   4
  -2  -4   3 31703.9 682.764   3
   2   4  -2 25611.5 655.220   2
  -2  -4   2 25558.1 613.706   3
   2   4  -1 2719.94 189.905   2
  -2  -4   1 2861.33 196.463   3
   2   4   0 13342.6 433.956   2
  -2  -4   0 13826.5 463.733   3
  -2  -4  -1 216.291 73.1231   3
   2   4   1 141.524 49.1291   2
  -2  -4  -2 201.498 84.3589   3
   2   4   2 122.045 52.2334   2
  -2  -4  -3 315.116 97.9995   3
   2   4   3 368.322 76.5757   2
   2   4   4 3343.14 209.089   2
  -2  -4  -4 3113.69 256.496   3
   2   4   5 871.134 115.080   2
  -2  -4  -5 811.767 142.432   3
  -2  -4  -6 927.697 166.932   3
   2   4   6 828.951 110.210   2
   2   4   7 773.582 109.757   2
  -2  -4  -7 867.226 180.936   3
   2   4   8 635.616 109.976   2
  -2  -4  -8 908.431 175.527   3
  -2  -4  -9 363.379 134.248   3
   2   4   9 174.139 62.8534   2
   2   4  10-184.281 95.1011   2
  -2  -4 -10-103.661 99.0760   3
   2   4  11 3203.07 260.537   2
  -2  -4 -11 3133.91 346.470   3
  -2  -4 -12 1424.22 256.261   3
   2   4  12 1581.74 195.398   2
   2   4  13 559.433 135.873   2
  -2  -4 -13 448.604 164.195   3
  -2  -4 -14-353.814 181.975   3
   2   5 -15 25.5756 126.420   2
   2   5 -14 668.108 169.035   2
   2   5 -13 97.7272 100.200   2
   2   5 -12 1255.17 209.673   2
   2   5 -11 920.990 194.834   2
   2   5 -10 1851.85 244.867   2
  -2  -5   9 782.729 177.540   4
   2   5  -9 702.514 144.033   2
  -2  -5   8 2447.14 275.870   4
   2   5  -8 2893.23 271.292   2
  -2  -5   7 1132.60 108.540   3
   2   5  -7 1367.68 180.038   2
  -2  -5   7 1389.55 201.521   4
   2   5  -6 1741.96 193.802   2
  -2  -5   6 1936.98 234.991   4
  -2  -5   6 1839.85 146.735   3
   2   5  -5 1332.21 158.448   2
  -2  -5   5 1086.64 120.369   3
  -2  -5   5 1277.39 178.767   4
   2   5  -4 2684.71 223.925   2
  -2  -5   4 2317.27 243.164   4
  -2  -5   4 2544.11 183.153   3
   2   5  -3 3004.91 231.291   2
  -2  -5   3 3057.01 213.395   3
   2   5  -2 1018.83 135.284   2
  -2  -5   2 1019.99 138.653   3
  -2  -5   1 413.737 94.4162   3
   2   5  -1 439.439 88.5141   2
  -2  -5   0 223.072 88.4682   3
   2   5   0 240.593 63.8813   2
  -2  -5  -1 372.703 108.147   3
   2   5   1 288.641 76.5444   2
  -2  -5  -2 117.992 88.5161   3
   2   5   2 138.198 69.8130   2
  -2  -5  -3 1150.29 176.177   3
   2   5   3 941.070 113.889   2
  -2  -5  -4 1842.04 210.225   3
   2   5   4 1497.27 138.722   2
  -2  -5  -5 338.653 140.167   3
   2   5   5 234.196 76.4821   2
  -2  -5  -6 1067.34 175.592   3
   2   5   6 1186.18 140.496   2
  -2  -5  -7 233.872 140.479   3
   2   5   7 192.205 99.4025   2
  -2  -5  -8 1342.39 226.065   3
   2   5   8 1633.43 163.783   2
  -2  -5  -9 146.993 106.155   3
   2   5   9 44.0378 60.5908   2
  -2  -5 -10 1864.26 289.940   3
  -2  -5 -11 119.470 101.760   3
  -2  -5 -12 1504.16 265.868   3
  -2  -5 -13-12.5989 121.277   3
   2   6 -14-85.8336 125.179   2
   2   6 -13-52.9367 128.362   2
   2   6 -12 496.092 129.319   2
   2   6 -11-61.6835 113.172   2
  -2  -6  11 122.635 111.370   4
  -2  -6  10 387.855 140.732   4
   2   6 -10 617.374 159.908   2
   2   6  -9 13.3768 75.0956   2
  -2  -6   9 50.8201 75.8538   4
  -2  -6   8 1016.02 183.936   4
   2   6  -8 1137.40 172.893   2
   2   6  -7 467.535 117.457   2
  -2  -6   7 474.754 93.5463   3
  -2  -6   7 503.923 140.792   4
   2   6  -6 2448.32 227.317   2
  -2  -6   6 2303.95 258.784   4
  -2  -6   6 2330.75 193.983   3
   2   6  -5 2095.27 213.516   2
  -2  -6   5 2040.12 251.172   4
  -2  -6   5 2072.13 186.161   3
   2   6  -4 69.5469 83.4684   2
  -2  -6   4 241.134 88.7519   3
  -2  -6   4 164.601 100.931   4
   2   6  -3 619.776 135.238   2
  -2  -6   3 607.507 144.068   3
   2   6  -2 24742.4 697.418   2
  -2  -6   2 24178.8 734.388   3
   2   6  -1 563.748 107.051   2
  -2  -6   1 387.049 109.621   3
  -2  -6   0 5.88158 74.5182   3
   2   6   0 6.96992 47.8316   2
  -2  -6  -1 1547.46 199.108   3
   2   6   1 1570.03 148.820   2
   2   6   2 1632.37 149.496   2
  -2  -6  -2 1692.79 219.768   3
  -2  -6  -3 228.178 103.473   3
   2   6   3 177.381 73.4878   2
  -2  -6  -4 3637.00 327.708   3
  -2  -6  -5 2254.10 261.742   3
  -2  -6  -6 533.332 153.669   3
  -2  -6  -7 79.8624 123.320   3
  -2  -6  -8 649.717 175.629   3
  -2  -6  -9 173.504 131.640   3
  -2  -6 -10-50.1346 103.663   3
  -2  -6 -11 224.711 128.781   3
   2   7 -12 76.7520 115.697   2
  -2  -7  11 230.030 131.440   4
   2   7 -11-52.7506 102.759   2
  -2  -7  10 169.589 119.711   4
   2   7 -10-66.9375 94.5522   2
  -2  -7   9 350.204 143.581   4
   2   7  -9 465.771 146.009   2
   2   7  -8 76.2133 89.5642   2
  -2  -7   8 129.435 104.300   4
  -2  -7   7 356.183 131.870   4
   2   7  -7 487.915 133.334   2
  -2  -7   6 500.360 115.428   3
  -2  -7   6 412.957 121.127   4
   2   7  -6 363.222 109.634   2
  -2  -7   5 1192.77 167.469   3
   2   7  -5 1238.06 171.000   2
  -2  -7   5 1165.72 215.114   4
  -2  -7   4 1218.68 174.729   3
   2   7  -4 993.918 153.254   2
   2   7  -3 1903.28 197.857   2
  -2  -7   3 1897.88 210.625   3
  -2  -7   2 1310.40 181.474   3
   2   7  -2 1247.92 156.667   2
  -2  -7   1 540.385 131.499   3
   2   7  -1 520.631 102.321   2
  -2  -7   0 773.188 155.087   3
   2   7   0 619.260 114.372   2
  -2  -7  -1 1077.88 196.469   3
  -2  -7  -2 573.812 157.092   3
  -2  -7  -3 1422.69 229.648   3
  -2  -7  -4 1499.35 235.039   3
  -2  -7  -5 308.511 140.958   3
  -2  -7  -6-102.028 105.501   3
  -2  -7  -7 9.49139 114.176   3
  -2  -7  -8 93.0474 124.317   3
  -2  -7  -9 131.460 137.119   3
  -2  -8   9 32.8813 110.627   4
   2   8  -9-94.0502 110.801   2
  -2  -8   8 555.815 184.147   4
   2   8  -8 287.858 111.814   2
  -2  -8   7-133.133 119.398   4
   2   8  -7-120.257 112.009   2
   2   8  -6 89.0068 77.9462   2
  -2  -8   6 289.568 147.223   4
  -2  -8   5 159.315 100.316   3
  -2  -8   5 22.5076 107.241   4
   2   8  -5 40.1534 77.2179   2
   2   8  -4-21.5362 71.0266   2
  -2  -8   4 72.2544 82.8203   3
  -2  -8   3 327.283 115.746   3
  -2  -8   2 655.093 150.037   3
  -2  -8   1-43.6833 87.3409   3
  -2  -8   0-78.7040 102.553   3
  -2  -8  -1 288.558 133.812   3
  -2  -8  -2 93.1803 107.849   3
  -2  -8  -3 116.776 114.006   3
  -2  -8  -4 72.9269 95.7020   3
  -2  -8  -5 301.534 153.284   3
   3  -9  -1 485.560 162.004   3
   3  -9   0-126.773 117.085   3
   3  -9   1 270.487 148.446   3
   3  -9   2-250.726 149.976   3
   3  -9   3 872.638 222.834   3
   3  -9   4 358.290 162.546   3
   3  -8  -6 203.847 157.305   3
   3  -8  -5 212.572 151.542   3
   3  -8  -4 1929.24 287.897   3
   3  -8  -3 29.9241 101.979   3
   3  -8  -2 2548.38 321.889   3
   3  -8  -1-90.6290 124.384   3
   3  -8   0 1428.18 234.986   3
   3  -8   1 65.8550 112.170   3
   3  -8   2 1647.89 248.857   3
   3  -8   3 281.532 125.656   3
   3  -8   4 735.918 183.558   3
   3  -8   5 1157.58 220.286   3
   3  -8   6 311.052 132.079   3
   3  -8   7 152.016 125.836   3
   3  -8   7 112.202 73.2545   2
   3  -8   8 56.1451 92.1042   3
   3  -8   8 184.839 79.3649   2
   3  -8   9-221.267 139.911   3
   3  -8   9-82.9547 92.2083   2
   3  -7  -9 248.657 125.178   3
   3  -7  -8 284.174 146.716   3
   3  -7  -7 679.508 193.396   3
   3  -7  -6 61.9906 89.4476   3
   3  -7  -5 280.462 121.997   3
   3  -7  -4 294.351 142.938   3
   3  -7  -3 273.322 89.1698   3
   3  -7  -2 401.826 115.710   3
   3  -7  -1 137.962 92.9205   3
   3  -7   0 806.864 179.380   3
   3  -7   1 642.293 166.701   3
   3  -7   2 1135.82 189.476   3
   3  -7   3 140.042 99.0810   3
   3  -7   4 1245.77 211.484   3
   3  -7   4 1413.67 153.624   2
   3  -7   5-92.8740 88.3233   3
   3  -7   5-40.3859 65.1894   2
   3  -7   6 773.132 162.927   3
   3  -7   6 616.666 124.225   2
   3  -7   7 48.7716 75.1094   3
   3  -7   7 234.510 87.9228   2
   3  -7   8 715.283 138.809   2
   3  -7   9 148.293 82.8786   2
   3  -7   9-1.45518 61.3351   4
   3  -7  10 829.236 151.757   4
   3  -7  10 886.907 164.917   2
   3  -7  11 199.685 109.939   2
   3  -7  12 20.0869 92.4659   2
   3  -6 -12 697.990 207.181   3
   3  -6 -11 122.673 106.773   3
   3  -6 -10 193.106 123.593   3
   3  -6  -9 112.595 111.186   3
   3  -6  -8 2093.40 279.162   3
   3  -6  -7 1576.07 235.304   3
   3  -6  -6-45.7513 90.5465   3
   3  -6  -5 337.325 123.641   3
   3  -6  -4-171.991 115.027   3
   3  -6  -3 116.792 97.2825   3
   3  -6  -2 254.513 87.2331   3
   3  -6  -1 1355.97 201.145   3
   3  -6   0 653.264 148.461   3
   3  -6   1 979.013 99.5700   2
   3  -6   1 1227.03 202.028   3
   3  -6   2 1460.74 132.228   2
   3  -6   2 1646.38 215.960   3
   3  -6   3 2812.64 199.506   2
   3  -6   3 2997.67 291.776   3
   3  -6   4 5214.82 291.477   2
   3  -6   4 5493.72 394.512   3
   3  -6   5 3749.71 264.393   2
   3  -6   6 1497.35 175.040   2
   3  -6   7 4929.26 336.329   2
   3  -6   8 1785.13 210.531   2
   3  -6   9 2603.93 265.859   2
   3  -6   9 2607.74 229.014   4
   3  -6  10 677.425 150.933   2
   3  -6  10 585.631 118.353   4
   3  -6  11 941.824 184.989   2
   3  -6  12 835.080 186.579   2
   3  -6  13 1305.27 238.507   2
   3  -6  14 153.749 121.466   2
   3  -5 -13 45.9633 101.660   3
   3  -5 -12 939.531 199.183   3
   3  -5 -11-48.0721 100.299   3
   3  -5 -10 472.857 146.037   3
   3  -5  -9 1639.63 236.778   3
   3  -5  -8 5130.19 397.625   3
   3  -5  -7 473.603 137.413   3
   3  -5  -6 3117.48 286.981   3
   3  -5  -5 246.709 110.149   3
   3  -5  -4 2581.84 253.789   3
   3  -5  -3 93.7042 77.0647   3
   3  -5  -2 2960.23 267.056   3
   3  -5  -1 181.238 53.1122   2
   3  -5  -1 189.008 119.478   3
   3  -5   0 4071.83 184.529   2
   3  -5   0 4307.74 318.257   3
   3  -5   1 380.425 69.2430   2
   3  -5   1 220.020 78.1675   3
   3  -5   2 3110.16 268.149   3
   3  -5   2 2973.46 190.088   2
   3  -5   3 3003.51 203.410   2
   3  -5   4 378.664 80.4385   2
   3  -5   5 2751.64 219.365   2
   3  -5   6 1063.29 149.559   2
   3  -5   7 4268.94 302.463   2
   3  -5   8 1113.03 169.465   2
   3  -5   9 4357.42 330.797   2
   3  -5   9 3956.94 246.958   4
   3  -5  10 253.381 122.536   2
   3  -5  11 1961.82 245.456   2
   3  -5  12 171.768 123.505   2
   3  -5  13 2351.94 292.948   2
   3  -5  14 171.737 100.655   2
   3  -5  15 687.804 180.478   2
   3  -4 -14 36.5537 118.932   3
   3  -4 -13 1805.95 250.267   3
   3  -4 -12 330.185 135.340   3
   3  -4 -11 1759.52 231.515   3
   3  -4 -10 247.785 105.128   3
   3  -4  -9 22203.1 776.392   3
   3  -4  -8-13.8666 36.7576   2
   3  -4  -8 335.676 117.040   3
   3  -4  -7 4973.09 217.671   2
   3  -4  -7 5845.43 384.826   3
   3  -4  -6 18.1868 63.6049   3
   3  -4  -6-3.66174 27.6200   2
   3  -4  -5 12598.8 326.798   2
   3  -4  -5 14135.1 568.446   3
   3  -4  -4-37.5662 40.7691   2
   3  -4  -4-34.5879 83.5464   3
   3  -4  -3 20944.0 665.874   3
   3  -4  -3 18923.2 418.888   2
   3  -4  -2 1325.01 166.878   3
   3  -4  -2 1047.95 89.6549   2
   3  -4  -1 23585.1 515.577   2
   3  -4  -1 24446.8 735.175   3
   3  -4   0 3425.05 178.600   2
   3  -4   0 3280.77 257.396   3
   3  -4   1 3242.35 183.643   2
   3  -4   2 196.650 58.2355   2
   3  -4   3 2263.51 176.981   2
   3  -4   4-18.6093 66.6182   2
   3  -4   5 2.01932 41.6049   2
   3  -4   6 216.059 73.2592   2
   3  -4   7-11.5877 51.7525   2
   3  -4   8 1302.80 175.932   2
   3  -4   8 1141.70 112.374   4
   3  -4   9 659.912 88.6366   4
   3  -4   9 830.154 152.178   2
   3  -4  10 435.322 114.700   2
   3  -4  11 3222.01 308.923   2
   3  -4  12 541.218 154.663   2
   3  -4  13 486.517 141.755   2
   3  -4  14 901.909 203.091   2
   3  -4  15 1088.43 216.873   2
   3  -4  16 513.891 181.198   2
   3  -3 -15 456.289 152.575   3
   3  -3 -14 1783.48 235.374   3
   3  -3 -14 1672.93 199.977   2
   3  -3 -13-17.7028 78.2046   3
   3  -3 -13 13.4638 65.8403   2
   3  -3 -12 1775.97 219.478   3
   3  -3 -12 1712.13 183.568   2
   3  -3 -11 486.854 127.794   3
   3  -3 -11 354.907 90.0027   2
   3  -3 -10 657.893 106.046   2
  -3   3  10 701.906 144.172   1
   3  -3 -10 777.510 150.293   3
   3  -3  -9 302.658 111.280   3
  -3   3   9 177.561 95.9386   1
   3  -3  -9-2.90171 48.9766   2
   3  -3  -8 10807.3 477.613   3
  -3   3   8 10687.7 515.295   1
   3  -3  -8 9983.16 364.331   2
  -3   3   7 3924.31 296.814   1
   3  -3  -7 3262.60 193.809   2
   3  -3  -7 3599.59 264.732   3
   3  -3  -6 3521.89 189.017   2
   3  -3  -6 3921.57 259.665   3
   3  -3  -5 2273.47 144.234   2
   3  -3  -5 2411.97 202.842   3
   3  -3  -4 3288.70 236.260   3
   3  -3  -4 2865.62 160.163   2
   3  -3  -3 2352.48 144.250   2
   3  -3  -3 2318.33 197.617   3
   3  -3  -2 6118.11 242.881   2
   3  -3  -2 6467.77 326.184   3
   3  -3  -1 7003.51 347.206   3
   3  -3  -1 7061.78 261.867   2
   3  -3   0 6588.11 258.751   2
   3  -3   1 7216.67 285.529   2
   3  -3   2 229.148 64.2538   2
   3  -3   3 2354.87 178.617   2
   3  -3   4 177.581 45.5605   2
   3  -3   5 1616.33 162.597   2
   3  -3   6 193.206 68.0597   2
   3  -3   7 2276.65 213.306   2
   3  -3   7 1891.91 110.336   4
   3  -3   8 1148.70 163.119   2
   3  -3   9 812.801 148.916   2
   3  -3  10 2257.54 243.661   2
   3  -3  11 147.139 94.6405   2
   3  -3  12 1642.43 227.756   2
   3  -3  13 30.8461 88.5016   2
   3  -3  14 2795.68 314.355   2
   3  -3  15 94.1461 120.134   2
   3  -3  16 1150.80 236.181   2
   3  -2 -16 330.228 128.250   3
  -3   2  16 227.800 133.442   1
   3  -2 -16 426.431 142.877   2
   3  -2 -15 1437.50 207.914   3
  -3   2  15 1331.03 231.502   1
   3  -2 -15 1553.80 216.549   2
   3  -2 -14 28.6098 76.1581   3
  -3   2  14-80.4045 90.3885   1
   3  -2 -14 62.1068 74.2188   2
   3  -2 -13 574.510 130.117   3
  -3   2  13 330.772 120.404   1
   3  -2 -13 398.384 108.367   2
  -3   2  12 658.685 155.023   1
   3  -2 -12 681.720 125.662   3
   3  -2 -12 814.333 140.599   2
   3  -2 -11 116.308 76.8421   3
  -3   2  11 42.4219 65.1391   1
   3  -2 -11-38.2236 68.3503   2
   3  -2 -10 790.267 128.183   3
  -3   2  10 777.298 154.193   1
   3  -2 -10 698.678 112.902   2
   3  -2  -9 6567.11 320.775   2
  -3   2   9 7084.89 414.808   1
   3  -2  -9 6679.00 341.037   3
   3  -2  -8 6054.30 298.759   2
   3  -2  -8 5791.41 305.079   3
   3  -2  -7 503.751 86.0928   2
   3  -2  -7 443.830 86.5598   3
  -3   2   7 451.103 106.119   1
   3  -2  -6 2013.41 159.365   2
  -3   2   6 2019.41 195.828   1
   3  -2  -6 1920.31 165.369   3
   3  -2  -5 5507.02 246.823   2
  -3   2   5 5704.70 320.242   1
   3  -2  -5 5751.20 279.527   3
   3  -2  -4 251.263 70.2376   3
   3  -2  -4 216.451 56.8576   2
  -3   2   4 296.192 78.8122   1
   3  -2  -3-50.9079 55.1938   3
   3  -2  -3-90.8191 60.2044   2
  -3   2   3 1.73540 45.5624   1
   3  -2  -2 70173.7 1277.50   3
  -3   2   2 71988.8 1291.65   1
   3  -2  -2 70614.2 1197.01   2
  -3   2   1 1463.10 134.092   1
   3  -2  -1 1295.20 118.572   2
  -3   2   0 5973.63 249.403   1
   3  -2   0 5552.78 246.079   2
   3  -2   1 16766.3 463.138   2
   3  -2   2 31090.7 706.740   2
   3  -2   3 12847.9 431.720   2
   3  -2   4 4119.59 247.768   2
   3  -2   5 317.819 74.4005   2
   3  -2   6 20034.8 625.419   2
   3  -2   7 13351.4 523.000   2
   3  -2   8 11087.4 488.877   2
   3  -2   9 4003.31 301.132   2
   3  -2  10 1074.97 167.639   2
   3  -2  11 300.853 100.474   2
   3  -2  12 1008.72 177.461   2
   3  -2  13 1039.89 184.216   2
   3  -2  14 182.620 104.306   2
   3  -2  15 135.282 93.1473   2
   3  -2  16 174.569 124.848   2
  -3   1  17 90.8762 91.3000   1
   3  -1 -17 325.977 141.581   2
   3  -1 -16 349.127 123.603   2
  -3   1  16 308.392 142.790   1
   3  -1 -15 473.536 117.365   3
   3  -1 -15 592.471 144.901   2
  -3   1  15 610.576 158.622   1
   3  -1 -14 383.883 98.1199   3
  -3   1  14 323.418 123.837   1
   3  -1 -14 437.993 135.811   2
  -3   1  13 1833.52 249.676   1
   3  -1 -13 1620.19 178.495   3
   3  -1 -13 1808.02 210.757   2
   3  -1 -12 409.491 104.709   3
  -3   1  12 413.601 132.815   1
   3  -1 -12 312.828 96.0407   2
   3  -1 -11 3530.38 268.202   2
  -3   1  11 3792.61 329.196   1
   3  -1 -11 3579.17 241.580   3
   3  -1 -10 167.553 57.0515   2
  -3   1  10 246.316 94.2047   1
   3  -1 -10 240.210 73.8837   3
   3  -1  -9 7022.18 353.798   2
  -3   1   9 6910.74 404.573   1
   3  -1  -9 6986.18 309.706   3
   3  -1  -8 296.855 72.4080   2
   3  -1  -8 346.828 69.6572   3
  -3   1   8 367.498 103.562   1
   3  -1  -7 11958.7 436.814   2
  -3   1   7 11840.8 505.555   1
   3  -1  -7 12334.9 389.511   3
   3  -1  -6 250.162 51.9994   3
   3  -1  -6 257.412 60.6471   2
   3  -1  -5 8126.38 325.677   2
  -3   1   5 8136.20 377.696   1
   3  -1  -5 7862.28 285.578   3
   3  -1  -4 359.238 58.9941   3
   3  -1  -4 594.389 96.0181   2
  -3   1   4 513.714 102.712   1
   3  -1  -3 11641.1 382.600   2
   3  -1  -3 11959.4 361.780   3
   3  -1  -2 3355.66 191.630   2
   3  -1  -1 18758.5 496.151   2
  -3   1   1 18078.6 485.401   1
   3  -1   0 9076.41 326.259   2
  -3   1   0 9052.45 299.113   1
   3  -1   1 11539.2 378.449   2
  -3   1  -1 11409.7 315.219   1
   3  -1   2 18121.3 503.317   2
  -3   1  -2 17658.7 377.542   1
   3  -1   3 1093.76 127.567   2
  -3   1  -3 1136.28 64.1223   1
   3  -1   4 2235.44 188.276   2
   3  -1   5 12318.7 461.907   2
   3  -1   6 17456.9 582.472   2
   3  -1   7 1465.68 166.825   2
   3  -1   8 14141.3 554.579   2
   3  -1   9 62.3371 68.7484   2
   3  -1  10 1042.94 167.717   2
   3  -1  11 1869.32 226.301   2
   3  -1  12 3329.42 308.295   2
   3  -1  13-43.6285 83.4672   2
   3  -1  14 1140.39 214.129   2
   3  -1  15 77.8777 90.1415   2
   3  -1  16-12.8062 102.269   2
  -3   0  17-26.5914 104.394   1
   3   0 -17-64.7126 125.729   2
  -3   0  16 1243.09 219.894   1
   3   0 -16 1614.53 256.647   2
   3   0 -15 14.2270 96.0684   2
  -3   0  15-4.23309 87.6244   1
  -3   0  14 2100.17 273.051   1
   3   0 -14 1875.14 242.005   2
  -3   0  13 792.868 170.694   1
   3   0 -13 970.737 167.206   2
   3   0 -12 12427.4 562.455   2
   3   0 -12 11541.0 431.904   3
  -3   0  12 11217.2 586.141   1
   3   0 -11-57.2133 56.9780   3
   3   0 -11-125.851 100.945   2
   3   0 -10 11936.1 510.219   2
   3   0 -10 10893.5 365.763   3
   3   0  -9 434.101 68.5005   3
   3   0  -9 347.499 92.3028   2
   3   0  -8 33772.3 859.208   2
   3   0  -8 31642.0 637.838   3
   3   0  -7 247.561 49.0875   3
   3   0  -7 132.743 48.7732   2
   3   0  -6 26328.5 690.439   2
   3   0  -6 25840.8 505.272   3
   3   0  -5 503.798 53.1309   3
   3   0  -5 749.943 111.447   2
   3   0  -4 8212.38 338.538   2
   3   0  -4 7883.96 228.959   3
   3   0  -3 151.089 54.4915   2
   3   0  -2 63198.1 1168.34   2
   3   0  -1 61.7758 43.7361   2
   3   0   0 3338.43 203.910   2
   3   0   1 92.0193 47.5243   2
   3   0   2 3042.24 204.914   2
   3   0   3 5961.34 286.493   2
   3   0   4 1501.31 154.717   2
   3   0   5 5118.89 287.301   2
   3   0   6 4372.62 285.758   2
   3   0   7 8920.78 420.356   2
   3   0   8 2664.52 242.130   2
   3   0   9 4093.82 301.583   2
   3   0  10 6749.52 405.723   2
   3   0  11-148.047 105.944   2
   3   0  12 1089.70 191.426   2
   3   0  13 1847.47 244.770   2
   3   0  14 2880.43 312.431   2
   3   0  15 162.890 101.930   2
   3   0  16 2064.50 303.398   2
  -3  -1  17 431.576 154.972   1
   3   1 -17 420.304 153.797   2
   3   1 -16 15.1709 102.209   2
  -3  -1  16-82.6082 114.509   1
   3   1 -15 475.577 154.123   2
   3   1 -14 31.5121 88.2206   2
   3   1 -13 1445.38 210.990   2
   3   1 -12 538.955 113.670   2
   3   1 -11 2108.11 224.538   2
   3   1 -10 2397.56 242.514   2
   3   1  -9 6231.29 360.311   2
   3   1  -8 7558.62 389.140   2
   3   1  -7 3827.92 280.393   2
   3   1  -6 5331.86 290.742   2
   3   1  -5 6589.66 317.553   2
   3   1  -4 5686.94 292.292   2
   3   1  -3 7398.02 325.645   2
   3   1  -2 11258.1 410.033   2
   3   1  -1 2201.95 180.014   2
   3   1   0 6986.29 316.518   2
  -3  -1   0 7562.45 292.679   4
  -3  -1  -1 160.250 47.1011   4
   3   1   1 246.779 79.1999   2
   3   1   2 1968.07 167.008   2
  -3  -1  -2 1980.12 132.751   4
   3   1   3 517.687 82.1250   2
  -3  -1  -3 902.108 85.8253   4
   3   1   4 58.9684 47.4967   2
   3   1   5 115.558 57.3553   2
   3   1   6 1697.23 180.822   2
   3   1   7 6138.46 343.954   2
   3   1   8 1030.28 150.168   2
   3   1   9 13113.5 549.506   2
   3   1  10 1599.67 204.777   2
   3   1  11 98.8222 75.2793   2
   3   1  12 1136.97 187.304   2
   3   1  13 7645.24 478.132   2
   3   1  14-13.6290 98.0961   2
   3   1  15 2763.31 322.303   2
   3   1  16 31.5711 94.2282   2
   3   2 -17-93.5949 146.446   2
   3   2 -16 795.482 180.932   2
   3   2 -15 68.9188 89.4343   2
   3   2 -14-109.136 96.9217   2
   3   2 -13 241.274 95.3432   2
   3   2 -12 85.5451 90.0218   2
   3   2 -11 106.164 71.6257   2
   3   2 -10 11.6921 69.9313   2
   3   2  -9 6349.24 377.830   2
   3   2  -8 3937.22 284.196   2
   3   2  -7 9915.69 445.977   2
   3   2  -6 874.710 117.508   2
   3   2  -5 7002.83 341.372   2
   3   2  -4 2718.19 206.227   2
   3   2  -3 32294.6 785.787   2
  -3  -2   3 31780.8 812.178   4
   3   2  -2 15813.1 515.333   2
  -3  -2   2 16391.1 524.612   4
   3   2  -1 24109.8 648.318   2
  -3  -2   1 23640.8 641.132   4
   3   2   0 2353.37 187.413   2
  -3  -2   0 2352.50 177.096   4
   3   2   1 17343.2 529.266   2
  -3  -2  -1 16337.9 482.162   4
   3   2   2 4980.89 272.257   2
  -3  -2  -2 4606.59 262.298   3
   3   2   3 34666.8 816.282   2
  -3  -2  -3 34342.8 857.279   3
   3   2   4 232.597 68.0184   2
  -3  -2  -4 300.297 68.0746   3
   3   2   5 1480.55 161.683   2
  -3  -2  -5 1562.70 179.976   3
   3   2   6 6369.22 332.478   2
   3   2   7 2190.76 202.317   2
   3   2   8 1097.35 150.521   2
   3   2   9 1771.26 199.197   2
   3   2  10 1018.00 158.720   2
   3   2  11 150.989 88.9130   2
   3   2  12 74.9661 90.7557   2
   3   2  13 319.846 132.331   2
   3   2  14 692.911 171.083   2
   3   2  15 415.430 148.129   2
   3   3 -16 178.354 119.423   2
   3   3 -15 241.564 126.573   2
   3   3 -14 390.503 140.912   2
   3   3 -13-60.4603 102.427   2
   3   3 -12 703.297 149.153   2
   3   3 -11-89.4600 94.9019   2
   3   3 -10 3164.84 287.233   2
   3   3  -9 1335.46 176.208   2
   3   3  -8 3321.66 273.705   2
   3   3  -7 2188.95 212.805   2
   3   3  -6 3466.78 272.547   2
   3   3  -5 2712.20 222.269   2
  -3  -3   5 2769.33 245.353   4
   3   3  -4 8127.86 376.623   2
  -3  -3   4 8766.77 424.600   4
  -3  -3   4 7909.75 223.010   3
   3   3  -3 10472.4 425.727   2
  -3  -3   3 10236.9 451.049   4
  -3  -3   3 9731.04 286.537   3
   3   3  -2 7775.57 367.018   2
  -3  -3   2 8161.08 387.671   4
  -3  -3   2 7503.55 272.051   3
   3   3  -1 11673.1 442.450   2
  -3  -3   1 10942.0 449.031   4
  -3  -3   1 11643.5 373.897   3
  -3  -3   0 8684.06 385.127   4
   3   3   0 9375.64 385.195   2
  -3  -3   0 8963.34 348.093   3
   3   3   1 9258.31 387.203   2
  -3  -3  -1 9276.19 379.414   3
   3   3   2 6977.69 333.310   2
  -3  -3  -2 7044.89 344.366   3
   3   3   3 5865.90 309.031   2
  -3  -3  -3 5654.05 326.106   3
   3   3   4 3767.98 248.568   2
  -3  -3  -4 3611.89 274.236   3
   3   3   5 3586.35 245.186   2
  -3  -3  -5 3302.39 271.453   3
   3   3   6 1444.73 165.212   2
  -3  -3  -6 1815.65 215.046   3
  -3  -3  -7 1720.41 207.311   3
   3   3   7 1748.44 177.624   2
  -3  -3  -8 614.739 137.754   3
   3   3   8 521.290 99.3870   2
   3   3   9 1421.59 188.628   2
  -3  -3  -9 1458.09 214.346   3
  -3  -3 -10-288.915 154.885   3
   3   3  10 44.6773 65.5062   2
   3   3  11-13.4560 75.1126   2
   3   3  12 54.9265 90.8856   2
   3   3  13 58.1852 96.1304   2
   3   3  14 288.238 121.802   2
   3   4 -16 49.7684 118.758   2
   3   4 -15 996.218 220.463   2
   3   4 -14-43.4270 100.757   2
   3   4 -13 2138.03 271.446   2
   3   4 -12-98.3209 111.410   2
   3   4 -11 4371.02 363.054   2
   3   4 -10 84.5242 94.4222   2
   3   4  -9 546.619 142.371   2
   3   4  -8 812.658 146.498   2
   3   4  -7 6881.24 399.726   2
  -3  -4   7 7242.83 446.652   4
   3   4  -6-65.2616 64.8816   2
  -3  -4   6-0.76095 66.3440   4
   3   4  -5 1759.21 191.635   2
  -3  -4   5 1954.66 227.073   4
  -3  -4   5 1901.16 116.276   3
  -3  -4   4 348.625 58.7064   3
   3   4  -4 338.292 88.9870   2
  -3  -4   4 208.512 82.7938   4
  -3  -4   3 131.789 55.9325   3
   3   4  -3-1.60384 52.5873   2
  -3  -4   3 130.814 82.7570   4
   3   4  -2 3002.33 226.378   2
  -3  -4   2 2989.06 252.018   4
  -3  -4   2 2983.30 190.206   3
   3   4  -1 63.5796 48.6774   2
  -3  -4   1 1.22061 48.3335   4
  -3  -4   1-24.8910 41.3860   3
  -3  -4   0 1305.07 146.904   3
   3   4   0 1364.89 158.384   2
  -3  -4  -1 115.151 79.9179   3
   3   4   1-10.2741 48.3658   2
   3   4   2 2494.80 201.858   2
  -3  -4  -2 2206.02 213.127   3
  -3  -4  -3 66.9305 70.6422   3
   3   4   3 61.5623 71.0577   2
   3   4   4 584.319 105.631   2
  -3  -4  -4 495.616 132.107   3
   3   4   5 2814.11 229.764   2
  -3  -4  -5 2516.65 257.417   3
  -3  -4  -6 1154.47 190.805   3
   3   4   6 1349.88 166.500   2
  -3  -4  -7 1640.26 229.594   3
   3   4   7 1758.67 186.555   2
  -3  -4  -8 464.333 123.316   3
   3   4   8 378.291 99.7888   2
   3   4   9 1005.57 151.849   2
  -3  -4  -9 1246.21 220.730   3
  -3  -4 -10 1030.37 211.941   3
   3   4  10 913.988 149.849   2
  -3  -4 -11 109.212 117.935   3
   3   4  11-254.658 121.002   2
   3   4  12-26.7037 88.3027   2
  -3  -4 -12-161.645 162.751   3
   3   4  13 1399.44 214.156   2
   3   5 -14 467.261 159.825   2
   3   5 -13 99.6984 111.221   2
   3   5 -12 295.304 123.211   2
   3   5 -11 251.076 126.280   2
   3   5 -10 943.770 176.780   2
   3   5  -9 1562.16 227.496   2
  -3  -5   9 1256.50 214.988   4
   3   5  -8 432.615 123.145   2
  -3  -5   8 552.600 169.945   4
   3   5  -7 570.501 137.348   2
  -3  -5   7 262.270 127.689   4
   3   5  -6 284.332 94.7656   2
  -3  -5   6 485.823 129.658   4
  -3  -5   5 546.970 83.0799   3
   3   5  -5 811.403 143.812   2
  -3  -5   5 586.695 135.853   4
  -3  -5   4 172.419 65.3311   3
   3   5  -4 104.075 74.8246   2
  -3  -5   4 126.832 100.579   4
  -3  -5   3 1166.15 133.514   3
   3   5  -3 1175.60 156.807   2
  -3  -5   3 1264.83 189.323   4
  -3  -5   2 839.326 123.837   3
   3   5  -2 720.550 126.073   2
  -3  -5   2 635.974 153.501   4
  -3  -5   1 788.312 122.357   3
   3   5  -1 713.361 125.841   2
  -3  -5   0 441.567 115.392   3
   3   5   0 809.996 131.622   2
   3   5   1 1419.30 175.412   2
  -3  -5  -1 1034.13 159.228   3
  -3  -5  -2 867.174 145.880   3
   3   5   2 970.100 138.574   2
  -3  -5  -3 578.531 133.233   3
   3   5   3 415.379 102.681   2
   3   5   4 2301.42 206.023   2
  -3  -5  -4 2807.01 274.670   3
  -3  -5  -5 363.846 131.722   3
   3   5   5 257.333 94.8372   2
   3   5   6 2299.60 214.487   2
  -3  -5  -6 2521.98 287.810   3
  -3  -5  -7 420.732 163.276   3
   3   5   7 346.262 111.473   2
  -3  -5  -8 2374.80 297.589   3
   3   5   8 2064.27 209.763   2
  -3  -5  -9 64.9985 106.623   3
   3   5   9 125.524 87.5387   2
  -3  -5 -10 917.258 208.988   3
   3   5  10 1073.36 160.832   2
  -3  -5 -11-14.7217 107.001   3
  -3  -5 -12 647.465 206.117   3
   3   6 -13-14.2996 105.970   2
   3   6 -12 89.7493 117.938   2
   3   6 -11-31.0219 95.2235   2
  -3  -6  10 1108.62 215.161   4
   3   6 -10 849.049 184.555   2
   3   6  -9 2369.08 277.382   2
  -3  -6   9 1843.02 273.812   4
   3   6  -8 1345.29 214.647   2
  -3  -6   8 1606.03 246.858   4
   3   6  -7 23.2758 83.6908   2
  -3  -6   7 56.9600 80.9912   4
  -3  -6   6 587.195 158.185   4
   3   6  -6 689.319 142.591   2
  -3  -6   5 58.8808 70.6462   3
   3   6  -5 229.831 118.240   2
  -3  -6   5 148.879 112.681   4
   3   6  -4 7036.80 408.316   2
  -3  -6   4 6795.05 458.996   4
  -3  -6   4 5871.35 318.723   3
   3   6  -3 4725.49 324.147   2
  -3  -6   3 4337.23 278.616   3
  -3  -6   3 4465.56 374.982   4
  -3  -6   2 121.095 84.8782   3
   3   6  -2 197.895 91.8143   2
  -3  -6   2 274.220 135.160   4
  -3  -6   1 1785.36 204.678   3
   3   6  -1 1826.72 194.412   2
   3   6   0 3968.86 272.735   2
  -3  -6   0 4541.66 324.343   3
  -3  -6  -1 413.677 141.411   3
   3   6   1 273.492 91.8096   2
  -3  -6  -2 1843.31 227.440   3
   3   6   2 1918.41 195.837   2
  -3  -6  -3 1054.95 180.070   3
   3   6   3 1070.00 151.283   2
  -3  -6  -4 296.814 139.621   3
   3   6   4 105.898 66.6631   2
  -3  -6  -5 586.411 156.315   3
   3   6   5 427.886 103.816   2
  -3  -6  -6 141.043 102.208   3
  -3  -6  -7 359.341 133.109   3
  -3  -6  -8-238.909 141.582   3
  -3  -6  -9 735.725 207.043   3
  -3  -6 -10 113.993 128.971   3
   3   7 -11 113.618 116.818   2
  -3  -7  10 47.0078 113.570   4
   3   7 -10 86.8290 82.0201   2
  -3  -7   9 613.159 158.266   4
   3   7  -9 392.004 128.064   2
   3   7  -8 587.044 148.592   2
  -3  -7   8 301.456 149.763   4
   3   7  -7 404.821 128.149   2
  -3  -7   7 483.612 184.500   4
   3   7  -6 331.215 120.781   2
  -3  -7   6 484.050 176.018   4
   3   7  -5 823.341 160.952   2
  -3  -7   5 766.645 194.806   4
  -3  -7   4 673.141 131.691   3
   3   7  -4 933.885 164.219   2
  -3  -7   4 826.700 183.615   4
  -3  -7   3 388.331 111.433   3
   3   7  -3 242.944 92.7225   2
  -3  -7   3 213.867 116.087   4
  -3  -7   2 728.185 138.733   3
   3   7  -2 1008.18 150.652   2
  -3  -7   1 600.404 131.933   3
   3   7  -1 630.431 126.965   2
  -3  -7   0 496.685 149.268   3
   3   7   0 560.287 117.714   2
  -3  -7  -1 768.332 161.217   3
   3   7   1 649.904 118.499   2
  -3  -7  -2 545.563 158.417   3
  -3  -7  -3 139.211 102.228   3
  -3  -7  -4 338.003 138.588   3
  -3  -7  -5 322.814 150.620   3
  -3  -7  -6 251.455 144.981   3
  -3  -7  -7 16.2099 115.766   3
  -3  -8   7-61.1975 106.501   4
   3   8  -7 115.208 100.367   2
   3   8  -6 94.0514 98.0406   2
  -3  -8   6-51.4984 108.855   4
   3   8  -5 165.776 100.657   2
  -3  -8   5 12.7623 100.844   4
   3   8  -4 752.509 154.613   2
  -3  -8   4 719.293 191.529   4
  -3  -8   3 317.568 125.181   3
  -3  -8   3 232.678 138.167   4
  -3  -8   2 1263.01 211.096   3
  -3  -8   2 1236.37 237.022   4
  -3  -8   1 340.351 132.010   3
  -3  -8   0 267.544 120.435   3
  -3  -8  -1-101.447 111.528   3
  -3  -8  -2-11.7973 101.802   3
  -3  -8  -3 354.311 153.176   3
   4  -8  -5 10.1664 118.267   3
   4  -8  -4 2193.49 301.145   3
   4  -8  -3 102.130 110.140   3
   4  -8  -2-78.3656 174.232   3
   4  -8  -1-299.646 168.723   3
   4  -8   0 1759.17 273.050   3
   4  -8   1 309.851 143.817   3
   4  -8   2 1786.70 276.932   3
   4  -8   3 722.366 173.082   3
   4  -8   4-16.6179 96.6773   3
   4  -8   5 1201.11 234.501   3
   4  -8   6-177.740 136.003   3
   4  -8   7 579.313 176.320   3
   4  -8   8-267.624 151.049   3
   4  -8   8-129.495 109.032   2
   4  -7  -8-132.415 123.188   3
   4  -7  -7 353.064 151.368   3
   4  -7  -6 205.820 111.445   3
   4  -7  -5 744.585 171.827   3
   4  -7  -4 432.544 138.247   3
   4  -7  -3 79.4702 86.4818   3
   4  -7  -2 558.775 152.486   3
   4  -7  -1 318.228 140.882   3
   4  -7   0 787.777 167.296   3
   4  -7   1 637.073 161.436   3
   4  -7   2 2923.49 316.648   3
   4  -7   3 152.388 111.843   3
   4  -7   4 73.9706 63.7697   2
   4  -7   4-40.8943 113.422   3
   4  -7   5 376.544 118.235   3
   4  -7   5 487.473 115.110   2
   4  -7   6 431.022 154.067   3
   4  -7   6 260.261 89.8147   2
   4  -7   7-50.3134 85.9216   2
   4  -7   8 340.123 101.005   2
   4  -7   9 154.797 78.6372   2
   4  -7  10-55.4923 113.537   2
   4  -7  11-21.3553 88.1464   2
   4  -6 -11 18.6370 113.590   3
   4  -6 -10 141.337 115.514   3
   4  -6  -9-76.3637 103.519   3
   4  -6  -8 206.842 147.447   3
   4  -6  -7 1087.36 199.063   3
   4  -6  -6 93.6355 89.5124   3
   4  -6  -5 13.2072 89.2157   3
   4  -6  -4 347.827 118.870   3
   4  -6  -3 1409.75 211.130   3
   4  -6  -2 2368.88 273.731   3
   4  -6  -1 2220.11 267.149   3
   4  -6   0 1529.80 223.081   3
   4  -6   1 2688.57 184.996   2
   4  -6   1 3068.69 310.314   3
   4  -6   2 1103.96 130.932   2
   4  -6   2 1179.33 201.675   3
   4  -6   3 14004.2 504.716   2
   4  -6   3 15101.8 688.687   3
   4  -6   4 1984.17 194.068   2
   4  -6   5 97.2897 72.0761   2
   4  -6   6 1732.71 203.251   2
   4  -6   7 4410.63 330.334   2
   4  -6   8 395.080 106.090   2
   4  -6   9 2237.61 253.585   2
   4  -6  10 821.315 170.537   2
   4  -6  11 193.937 103.083   2
   4  -6  12 107.072 110.712   2
   4  -6  13 55.6899 114.680   2
   4  -5 -12 757.517 187.179   3
   4  -5 -11-21.1045 94.7847   3
   4  -5 -10 1010.41 197.598   3
   4  -5  -9 192.303 118.523   3
   4  -5  -8 1869.42 244.857   3
   4  -5  -7-75.9933 93.0311   3
   4  -5  -6 3460.16 302.111   3
   4  -5  -5-94.4935 99.2222   3
   4  -5  -4 2208.63 243.852   3
   4  -5  -3 309.121 117.513   3
   4  -5  -2 1735.89 221.475   3
   4  -5  -2 1723.20 133.963   2
   4  -5  -1 768.561 156.466   3
   4  -5  -1 816.433 101.580   2
   4  -5   0 3079.46 195.022   2
   4  -5   0 3266.39 289.947   3
   4  -5   1 2796.98 193.261   2
   4  -5   1 3382.17 295.683   3
   4  -5   2 2295.17 191.145   2
   4  -5   3 7087.51 349.647   2
   4  -5   4 327.190 93.2019   2
   4  -5   5 1044.83 152.416   2
   4  -5   6 598.804 128.758   2
   4  -5   7 3087.66 276.427   2
   4  -5   8 904.482 161.434   2
   4  -5   9 5589.41 397.976   2
   4  -5  10 55.0322 84.4401   2
   4  -5  11 701.207 171.593   2
   4  -5  12 149.836 119.527   2
   4  -5  13 769.260 189.563   2
   4  -5  14-87.8364 110.804   2
   4  -4 -14-94.6839 107.442   3
   4  -4 -13 1899.76 255.220   3
   4  -4 -12 136.384 104.659   3
   4  -4 -11 2469.83 269.688   3
   4  -4 -10-74.4071 106.697   3
   4  -4  -9 2663.58 195.427   2
   4  -4  -9 2970.62 287.725   3
   4  -4  -8 2896.60 189.638   2
   4  -4  -8 3400.17 300.444   3
   4  -4  -7 17549.2 501.400   2
   4  -4  -7 18950.5 693.328   3
   4  -4  -6 222.732 62.0374   2
   4  -4  -6 66.2544 79.7867   3
   4  -4  -5 4940.36 235.543   2
   4  -4  -5 5376.62 353.257   3
   4  -4  -4 209.769 91.0753   3
   4  -4  -4 43.4681 38.4211   2
   4  -4  -3 5382.61 249.841   2
   4  -4  -3 5876.16 359.292   3
   4  -4  -2 91.1130 56.7452   3
   4  -4  -2 207.108 59.1618   2
   4  -4  -1 2643.66 185.647   2
   4  -4  -1 2869.35 259.737   3
   4  -4   0 694.346 96.9934   2
   4  -4   1 1401.69 139.904   2
   4  -4   2 975.338 127.302   2
   4  -4   3 724.594 119.410   2
   4  -4   4 518.290 105.290   2
   4  -4   5 943.898 141.584   2
   4  -4   6 1434.19 173.495   2
   4  -4   7 2327.15 228.502   2
   4  -4   8 1215.86 177.288   2
   4  -4   9 2511.49 266.982   2
   4  -4  10 1557.71 216.949   2
   4  -4  11 1017.53 205.012   2
   4  -4  12 25.6823 88.4864   2
   4  -4  13 2259.02 297.168   2
   4  -4  14 621.006 165.841   2
   4  -4  15 719.733 202.533   2
   4  -3 -15 390.339 145.898   3
   4  -3 -14 155.407 89.5587   3
   4  -3 -14 422.901 119.335   2
  -4   3  14 278.934 127.562   1
  -4   3  13 126.809 100.459   1
   4  -3 -13 178.049 100.533   3
   4  -3 -13 23.6347 82.6912   2
  -4   3  12 226.423 126.501   1
   4  -3 -12 232.075 102.647   3
   4  -3 -12 253.418 93.9623   2
  -4   3  11 49.6701 78.1722   1
   4  -3 -11 22.3679 76.0312   3
   4  -3 -11-64.9905 69.3804   2
  -4   3  10 2456.99 283.252   1
   4  -3 -10 2544.92 240.188   3
   4  -3 -10 2428.62 206.388   2
  -4   3   9 2297.26 256.959   1
   4  -3  -9 2614.77 212.209   2
   4  -3  -9 2744.97 251.226   3
   4  -3  -8 701.793 110.793   2
  -4   3   8 595.007 142.585   1
   4  -3  -8 484.478 106.873   3
   4  -3  -7 4395.81 255.508   2
  -4   3   7 4537.85 339.926   1
   4  -3  -7 4352.86 287.505   3
  -4   3   6 1497.41 191.087   1
   4  -3  -6 1762.49 178.329   3
   4  -3  -6 1354.23 132.857   2
  -4   3   5 4973.49 330.229   1
   4  -3  -5 4696.14 249.803   2
   4  -3  -5 4725.34 302.328   3
  -4   3   4 1654.52 187.539   1
   4  -3  -4 1718.56 150.104   2
   4  -3  -4 1587.10 181.740   3
  -4   3   3 4803.41 300.708   1
   4  -3  -3 4535.48 242.457   2
   4  -3  -3 4567.47 292.193   3
   4  -3  -2 1505.30 167.066   3
   4  -3  -2 1807.74 154.627   2
   4  -3  -1 6101.55 286.637   2
   4  -3   0 424.158 82.0327   2
   4  -3   1 7878.90 343.881   2
   4  -3   2 64.8133 49.7431   2
   4  -3   3 1584.77 163.919   2
   4  -3   4 56.5263 66.8787   2
   4  -3   5 880.062 133.386   2
   4  -3   6 1015.16 157.702   2
   4  -3   7 298.210 92.3041   2
   4  -3   8 3446.69 295.774   2
   4  -3   9 35.9166 81.7169   2
   4  -3  10 2565.80 275.256   2
   4  -3  11-266.217 113.254   2
   4  -3  12 1896.54 258.634   2
   4  -3  13-152.265 119.631   2
   4  -3  14 1782.81 276.941   2
   4  -3  15-286.202 164.809   2
  -4   2  15 141.914 115.203   1
   4  -2 -15 251.467 102.773   2
   4  -2 -14 185.481 107.962   3
  -4   2  14-23.9884 87.7108   1
   4  -2 -14-145.608 103.864   2
   4  -2 -13-134.967 89.6638   3
  -4   2  13 83.0637 83.6300   1
   4  -2 -13 73.6722 69.7982   2
   4  -2 -12 227.094 94.6904   3
  -4   2  12 106.891 89.1075   1
   4  -2 -12 49.8098 67.2136   2
   4  -2 -11 616.347 111.578   2
   4  -2 -11 768.765 136.424   3
  -4   2  11 730.530 160.288   1
   4  -2 -10 602.375 113.906   2
   4  -2 -10 516.406 111.386   3
  -4   2  10 451.635 120.007   1
   4  -2  -9 8346.56 402.571   2
  -4   2   9 8087.13 480.572   1
   4  -2  -9 8718.21 396.953   3
   4  -2  -8 8716.67 397.222   2
  -4   2   8 8607.10 477.363   1
   4  -2  -8 9371.82 399.395   3
   4  -2  -7-124.129 78.9564   3
   4  -2  -7-73.9635 73.1924   2
   4  -2  -6 4447.66 256.653   2
  -4   2   6 4255.82 310.438   1
   4  -2  -6 4180.17 249.825   3
   4  -2  -5 2692.13 197.684   2
  -4   2   5 2662.88 232.217   1
   4  -2  -5 2628.49 196.480   3
   4  -2  -4 13430.5 456.680   2
  -4   2   4 13090.3 512.716   1
   4  -2  -4 13125.2 462.641   3
   4  -2  -3 7172.90 320.583   2
  -4   2   3 7121.76 358.405   1
   4  -2  -3 7169.53 340.114   3
   4  -2  -2 11705.4 421.749   2
  -4   2   2 11377.3 439.227   1
  -4   2   1 18937.4 555.306   1
   4  -2  -1 18577.1 548.804   2
  -4   2   0 38205.2 822.223   1
   4  -2   0 38970.5 866.112   2
  -4   2  -1 4492.83 221.798   1
   4  -2   1 4688.73 262.049   2
   4  -2   2 20251.6 610.471   2
   4  -2   3 4782.99 283.539   2
   4  -2   4 11170.5 466.917   2
   4  -2   5 340.462 92.5115   2
   4  -2   6 8384.69 428.278   2
   4  -2   7 4267.77 307.868   2
   4  -2   8 1828.19 211.658   2
   4  -2   9 1962.35 234.961   2
   4  -2  10 176.102 90.2961   2
   4  -2  11-127.824 109.661   2
   4  -2  12-30.2078 87.9646   2
   4  -2  13 857.684 168.976   2
   4  -2  14 21.3583 96.6338   2
   4  -2  15 155.458 122.753   2
  -4   1  16 485.978 155.440   1
   4  -1 -16 663.391 161.439   2
  -4   1  15 1066.60 223.690   1
   4  -1 -15 1027.19 196.077   2
  -4   1  14-33.0344 79.6285   1
   4  -1 -14-187.347 99.8736   2
  -4   1  13 1468.84 239.318   1
   4  -1 -13 1419.31 205.844   2
   4  -1 -12 5.93617 71.6828   2
   4  -1 -12 168.267 76.3844   3
  -4   1  12 34.8515 82.7641   1
   4  -1 -11-5.62847 70.2286   2
   4  -1 -11 148.629 74.8640   3
  -4   1  11 173.107 108.472   1
   4  -1 -10 440.623 97.9593   2
   4  -1 -10 441.209 88.9257   3
  -4   1  10 386.052 98.0499   1
   4  -1  -9 5987.79 354.518   2
  -4   1   9 5773.76 393.756   1
   4  -1  -9 6216.89 289.563   3
   4  -1  -8 4002.82 276.244   2
  -4   1   8 3979.82 317.420   1
   4  -1  -8 3900.05 220.513   3
   4  -1  -7 2906.58 224.907   2
  -4   1   7 2854.27 260.337   1
   4  -1  -7 2661.20 177.984   3
   4  -1  -6 4283.51 265.038   2
  -4   1   6 4275.91 306.626   1
   4  -1  -6 4198.75 219.121   3
   4  -1  -5 3988.16 212.967   3
   4  -1  -5 4072.07 261.671   2
   4  -1  -4 5251.99 286.361   2
   4  -1  -4 4886.29 241.455   3
   4  -1  -3 6993.76 336.512   2
   4  -1  -2 12971.2 460.426   2
   4  -1  -1 8792.81 379.537   2
   4  -1   0 25146.6 673.362   2
   4  -1   1 6412.65 321.144   2
  -4   1  -1 5929.81 253.484   1
   4  -1   2 14946.7 515.727   2
  -4   1  -2 14565.7 383.694   1
   4  -1   3 5329.68 297.001   2
  -4   1  -3 4854.47 183.921   1
  -4   1  -4 8605.18 211.600   1
   4  -1   4 10521.1 443.122   2
   4  -1   5 6354.59 364.256   2
   4  -1   6 7630.99 410.503   2
   4  -1   7 1004.80 156.815   2
   4  -1   8 4337.16 331.560   2
   4  -1   9-42.4713 73.7739   2
   4  -1  10 453.569 126.415   2
   4  -1  11 554.690 142.138   2
   4  -1  12 473.870 129.901   2
   4  -1  13 201.941 117.992   2
   4  -1  14-112.649 109.984   2
   4  -1  15 253.298 122.706   2
   4  -1  16 5.07249 109.954   2
  -4   0  16 2991.52 360.953   1
   4   0 -16 2771.48 327.375   2
  -4   0  15-78.5095 101.036   1
   4   0 -15 42.2752 102.257   2
   4   0 -14 5166.88 396.451   2
  -4   0  14 4575.06 415.337   1
  -4   0  13 129.834 110.442   1
   4   0 -13 57.3324 74.9714   2
   4   0 -12 499.664 124.268   2
   4   0 -11 2575.40 258.078   2
   4   0 -10 11633.4 548.030   2
   4   0  -9 6701.55 380.903   2
   4   0  -9 6049.40 235.718   3
   4   0  -8 4739.96 310.075   2
   4   0  -8 3857.73 177.416   3
   4   0  -7 680.075 74.3859   3
   4   0  -7 586.781 119.593   2
   4   0  -6 2061.86 190.922   2
   4   0  -6 1548.61 107.444   3
   4   0  -5 1198.14 149.627   2
   4   0  -5 1183.11 95.1452   3
   4   0  -4 14103.7 515.970   2
   4   0  -4 14130.7 376.329   3
   4   0  -3 2968.56 228.661   2
   4   0  -2 5445.93 311.314   2
   4   0  -1 16575.9 556.580   2
   4   0   0 788.901 126.421   2
   4   0   1 2865.97 220.740   2
   4   0   2 7216.83 350.816   2
   4   0   3 1545.21 167.702   2
   4   0   4-27.4197 70.4454   2
   4   0   5 8545.13 420.869   2
   4   0   6 4815.46 316.199   2
   4   0   7 2690.45 249.227   2
   4   0   8 7374.75 430.325   2
   4   0   9 1470.26 200.557   2
   4   0  10 1146.94 187.175   2
   4   0  11 1011.09 185.221   2
   4   0  12 1490.25 240.268   2
   4   0  13 358.455 121.079   2
   4   0  14 1059.97 224.679   2
   4   0  15 97.0247 109.740   2
  -4  -1  16-199.408 138.582   1
   4   1 -16-19.4102 100.708   2
   4   1 -15 880.341 204.547   2
   4   1 -14 50.8827 100.390   2
   4   1 -13 1222.26 200.448   2
   4   1 -12 660.632 151.529   2
   4   1 -11 914.717 176.264   2
   4   1 -10 726.574 147.792   2
   4   1  -9 1959.29 226.487   2
   4   1  -8 4535.30 310.997   2
   4   1  -7 181.103 78.4610   2
   4   1  -6 2709.51 228.816   2
   4   1  -5 319.594 93.9357   2
   4   1  -4 3414.94 261.252   2
   4   1  -3 46.0804 66.3519   2
   4   1  -2 3947.12 262.610   2
   4   1  -1 2271.08 204.701   2
   4   1   0 4794.32 293.172   2
   4   1   1 7141.40 357.233   2
   4   1   2 116.513 61.7247   2
  -4  -1  -3 1548.33 128.258   4
   4   1   3 1700.44 186.728   2
   4   1   4 4992.16 306.672   2
  -4  -1  -4 4807.89 214.816   4
   4   1   5 9036.33 426.257   2
  -4  -1  -5 8489.50 284.887   4
   4   1   6 574.217 93.1783   2
  -4  -1  -6 603.092 72.0376   4
  -4  -1  -7 8455.95 267.543   4
   4   1   7 9348.22 469.585   2
   4   1   8 83.7300 80.2361   2
   4   1   9 2701.60 268.911   2
   4   1  10 708.488 147.962   2
   4   1  11 4559.04 364.326   2
   4   1  12-22.3272 86.2862   2
   4   1  13 1839.13 264.464   2
   4   1  14-72.4613 89.5952   2
   4   1  15 789.615 200.552   2
   4   2 -16 69.8800 94.1114   2
   4   2 -15 304.906 141.920   2
   4   2 -14 232.403 93.6662   2
   4   2 -13-28.9820 111.869   2
   4   2 -12 117.229 84.6597   2
   4   2 -11 590.265 151.910   2
   4   2 -10 195.090 108.723   2
   4   2  -9 4259.91 335.701   2
   4   2  -8 3721.28 321.777   2
   4   2  -7 8271.83 433.095   2
   4   2  -6 5289.62 342.260   2
   4   2  -5 3293.86 265.074   2
   4   2  -4 194.602 83.1316   2
   4   2  -3 10753.7 461.245   2
   4   2  -2 20859.6 668.973   2
   4   2  -1 13170.8 509.410   2
  -4  -2   1 12149.9 476.579   4
  -4  -2   0 2627.57 209.804   4
   4   2   0 2587.94 226.121   2
   4   2   1 11598.0 478.862   2
  -4  -2  -1 10329.6 415.112   4
   4   2   2 11474.3 480.049   2
  -4  -2  -2 10358.1 402.261   4
  -4  -2  -3 987.207 117.945   4
   4   2   3 1044.56 152.478   2
  -4  -2  -4 1818.86 154.528   4
   4   2   4 1772.70 194.000   2
   4   2   5 8314.12 420.706   2
  -4  -2  -5 7965.51 324.765   4
   4   2   6 1121.05 157.069   2
   4   2   7-124.702 97.4305   2
   4   2   8 2812.87 264.864   2
   4   2   9 417.913 108.911   2
   4   2  10 102.872 81.2521   2
   4   2  11 126.555 89.8634   2
   4   2  12 777.015 177.519   2
   4   2  13 449.548 157.583   2
   4   2  14 139.839 114.432   2
   4   3 -15 74.5752 112.183   2
   4   3 -14 190.716 98.0220   2
   4   3 -13-86.4541 124.574   2
   4   3 -12 975.288 191.065   2
   4   3 -11 56.3366 75.9842   2
   4   3 -10 1110.70 194.126   2
   4   3  -9 1514.60 213.335   2
   4   3  -8 1127.53 177.635   2
   4   3  -7 2377.54 235.058   2
   4   3  -6 1891.14 210.310   2
   4   3  -5 4009.44 301.477   2
   4   3  -4 3218.05 260.405   2
  -4  -3   4 3254.96 283.505   4
   4   3  -3 8195.49 412.259   2
  -4  -3   3 7347.22 411.547   4
   4   3  -2 2248.47 214.824   2
  -4  -3   2 1814.07 213.342   4
   4   3  -1 7895.07 397.364   2
  -4  -3   1 8067.45 407.134   4
   4   3   0 1814.69 190.163   2
  -4  -3   0 1606.45 181.461   4
   4   3   1 7706.61 391.059   2
  -4  -3  -1 6907.57 362.886   4
   4   3   2 451.293 109.882   2
  -4  -3  -2 371.156 86.2200   4
   4   3   3 1962.41 214.790   2
  -4  -3  -3 2027.88 193.268   4
   4   3   4 2727.34 250.763   2
   4   3   5 4072.52 301.320   2
   4   3   6 276.931 101.570   2
   4   3   7 1663.93 195.687   2
   4   3   8 625.921 125.343   2
   4   3   9 413.042 117.500   2
   4   3  10 401.321 116.808   2
   4   3  11 944.420 173.262   2
   4   3  12 239.919 116.447   2
   4   3  13-144.523 123.316   2
   4   4 -15 1523.54 268.264   2
   4   4 -14 23.4862 105.702   2
   4   4 -13 262.924 119.513   2
   4   4 -12-79.0283 124.700   2
   4   4 -11 2283.97 274.034   2
   4   4 -10 90.5862 90.7307   2
   4   4  -9 148.658 73.3625   2
   4   4  -8 25.8798 86.9235   2
   4   4  -7 37.0523 74.0042   2
   4   4  -6 642.784 121.372   2
  -4  -4   6 631.121 161.459   4
   4   4  -5 294.765 106.168   2
  -4  -4   5 321.268 118.649   4
   4   4  -4 596.048 119.862   2
  -4  -4   4 441.799 131.130   4
   4   4  -3 1160.67 172.086   2
  -4  -4   3 906.864 165.535   4
  -4  -4   2 570.997 95.5765   3
   4   4  -2 941.093 156.782   2
  -4  -4   2 738.027 147.085   4
  -4  -4   1 1190.75 146.123   3
   4   4  -1 1093.22 172.738   2
  -4  -4   1 989.445 165.907   4
  -4  -4   0 1355.50 159.469   3
   4   4   0 1083.27 146.519   2
  -4  -4   0 1076.67 165.153   4
  -4  -4  -1 496.340 109.827   3
   4   4   1 393.125 107.811   2
  -4  -4  -1 272.595 90.9448   4
  -4  -4  -2 1691.08 195.602   3
   4   4   2 2342.15 242.231   2
  -4  -4  -2 1715.01 216.120   4
   4   4   3 5578.34 354.741   2
  -4  -4  -3 5601.38 372.486   3
   4   4   4 3297.62 273.010   2
  -4  -4  -4 3520.57 306.749   3
  -4  -4  -5 374.942 111.825   3
   4   4   5 630.555 130.399   2
  -4  -4  -6 152.395 95.1652   3
   4   4   6 268.681 119.702   2
  -4  -4  -7 1012.84 189.972   3
   4   4   7 1127.34 177.167   2
   4   4   8 568.962 142.247   2
  -4  -4  -8 471.411 144.921   3
   4   4   9 1494.57 209.299   2
   4   4  10 41.2151 84.2516   2
   4   4  11 639.464 152.989   2
   4   4  12 184.584 99.0862   2
   4   5 -13 50.6102 101.466   2
   4   5 -12 284.386 133.644   2
   4   5 -11 323.074 110.945   2
   4   5 -10 55.1497 106.325   2
   4   5  -9 353.334 126.082   2
   4   5  -8 8.13531 87.8872   2
   4   5  -7 286.063 121.455   2
  -4  -5   7 260.680 112.038   4
   4   5  -6 93.3894 98.1532   2
  -4  -5   6-185.444 119.494   4
   4   5  -5 587.317 124.515   2
  -4  -5   5 169.846 92.7283   4
   4   5  -4 338.284 104.270   2
  -4  -5   4 535.681 142.147   4
  -4  -5   3 277.995 81.3107   3
   4   5  -3 344.904 124.339   2
  -4  -5   3 403.221 131.827   4
  -4  -5   2 1252.12 156.269   3
   4   5  -2 1140.71 177.482   2
  -4  -5   2 1215.34 208.293   4
  -4  -5   1 708.346 135.386   3
   4   5  -1 903.583 172.540   2
  -4  -5   1 635.380 150.123   4
   4   5   0 2703.25 256.944   2
  -4  -5   0 2360.09 258.063   4
  -4  -5   0 2395.02 232.998   3
  -4  -5  -1 513.613 137.782   3
   4   5   1 310.524 123.137   2
  -4  -5  -1 367.390 138.295   4
   4   5   2 3350.95 276.429   2
  -4  -5  -2 3557.00 301.019   3
  -4  -5  -3 511.667 154.313   3
   4   5   3 378.234 123.119   2
  -4  -5  -4 2812.21 292.542   3
   4   5   4 2938.96 266.040   2
  -4  -5  -5 251.146 109.371   3
   4   5   5 253.221 108.799   2
  -4  -5  -6 1633.33 244.013   3
   4   5   6 2066.33 234.839   2
  -4  -5  -7 218.049 147.733   3
   4   5   7 222.313 110.038   2
  -4  -5  -8 2657.84 327.427   3
   4   5   8 2950.71 286.183   2
  -4  -5  -9-47.4285 118.828   3
   4   5   9 212.799 119.736   2
   4   5  10 348.875 127.746   2
  -4  -5 -10 340.422 165.455   3
   4   6 -12 513.791 165.103   2
   4   6 -11 218.760 153.931   2
   4   6 -10 667.616 179.452   2
   4   6  -9-62.4626 98.5230   2
   4   6  -8 334.673 125.742   2
  -4  -6   8 349.722 141.565   4
   4   6  -7 501.770 158.116   2
  -4  -6   7 824.566 206.186   4
   4   6  -6 1497.92 222.649   2
  -4  -6   6 1569.21 254.854   4
   4   6  -5 503.521 146.294   2
  -4  -6   5 194.662 142.406   4
   4   6  -4 1211.78 189.785   2
  -4  -6   4 1423.81 245.761   4
  -4  -6   3 569.817 115.626   3
   4   6  -3 591.852 134.967   2
  -4  -6   3 630.315 158.552   4
  -4  -6   2 257.531 97.3326   3
   4   6  -2 72.8126 79.5225   2
  -4  -6   2 87.9473 101.957   4
  -4  -6   1 327.696 107.699   3
   4   6  -1 293.749 100.010   2
  -4  -6   1 282.818 116.508   4
  -4  -6   0 376.516 129.160   3
   4   6   0 473.947 123.573   2
  -4  -6   0 453.656 138.947   4
  -4  -6  -1 440.776 127.921   3
   4   6   1 482.194 128.788   2
  -4  -6  -2-60.5557 75.7790   3
   4   6   2 115.666 94.2992   2
  -4  -6  -3 1285.29 209.554   3
   4   6   3 1736.07 206.708   2
  -4  -6  -4-89.9864 103.286   3
   4   6   4 124.866 84.4028   2
  -4  -6  -5 347.800 136.300   3
   4   6   5 255.002 111.758   2
  -4  -6  -6 39.6297 91.6342   3
   4   6   6 5.82190 81.3930   2
  -4  -6  -7 63.1951 117.980   3
  -4  -6  -8-222.661 155.019   3
   4   7  -9 65.1359 102.860   2
  -4  -7   9 44.4304 122.767   4
   4   7  -8 196.492 120.592   2
  -4  -7   8 239.047 165.950   4
   4   7  -7 198.162 126.377   2
  -4  -7   7 432.826 172.710   4
   4   7  -6 443.419 141.604   2
  -4  -7   6 438.857 152.615   4
   4   7  -5 568.950 158.674   2
  -4  -7   5 647.119 189.863   4
   4   7  -4 533.699 137.665   2
  -4  -7   4 423.402 150.028   4
   4   7  -3 171.761 104.780   2
  -4  -7   3 169.010 103.008   4
  -4  -7   2 251.291 115.624   3
   4   7  -2 71.4661 79.0886   2
  -4  -7   2 57.1006 101.381   4
  -4  -7   1 49.0589 86.0581   3
   4   7  -1 97.8034 80.3001   2
  -4  -7   1 106.082 92.5978   4
  -4  -7   0 259.280 121.758   3
   4   7   0 116.018 84.8730   2
  -4  -7   0 248.001 124.800   4
  -4  -7  -1-15.3632 82.8092   3
   4   7   1 23.1619 71.2449   2
  -4  -7  -2 152.946 119.586   3
  -4  -7  -3 32.1363 91.3430   3
  -4  -7  -4 48.7647 105.591   3
  -4  -7  -5-79.3572 103.183   3
   5  -8  -3-183.255 152.339   3
   5  -8  -2 1298.88 241.250   3
   5  -8  -1 106.856 127.433   3
   5  -8   0 301.406 156.726   3
   5  -8   1 2.50682 105.888   3
   5  -8   2 89.9336 95.4543   3
   5  -8   3 51.3629 108.497   3
   5  -8   4-128.965 131.502   3
   5  -8   5 32.2390 115.891   3
   5  -7  -7 94.2575 105.513   3
   5  -7  -6 507.532 186.217   3
   5  -7  -5-111.494 133.274   3
   5  -7  -4 667.107 153.242   3
   5  -7  -3 23.6048 99.2432   3
   5  -7  -2 748.738 180.883   3
   5  -7  -1 353.285 149.319   3
   5  -7   0 908.888 192.161   3
   5  -7   1 26.9588 89.5278   3
   5  -7   2 115.881 107.785   3
   5  -7   3-79.7018 113.612   3
   5  -7   4 301.136 89.1828   2
   5  -7   4 399.029 148.587   3
   5  -7   5 237.218 108.707   2
   5  -7   5-171.776 155.279   3
   5  -7   6 215.946 103.606   2
   5  -7   7 148.604 95.2627   2
   5  -7   8-126.654 124.667   2
   5  -7   9 136.208 92.9738   2
   5  -6  -9 104.477 106.389   3
   5  -6  -8 148.704 118.923   3
   5  -6  -7 427.074 140.559   3
   5  -6  -6 185.655 92.1996   3
   5  -6  -5 2138.98 281.575   3
   5  -6  -4 3527.35 347.953   3
   5  -6  -3 1588.08 240.773   3
   5  -6  -2 162.415 107.894   3
   5  -6  -1 3091.33 325.692   3
   5  -6   0 1183.07 215.409   3
   5  -6   1 6030.85 324.195   2
   5  -6   1 6953.82 489.430   3
   5  -6   2 5865.59 336.647   2
   5  -6   2 6224.96 473.095   3
   5  -6   3 108.182 64.8242   2
   5  -6   4 698.253 144.125   2
   5  -6   5 7715.57 434.256   2
   5  -6   6 120.356 102.154   2
   5  -6   7 367.858 124.330   2
   5  -6   8 738.267 164.652   2
   5  -6   9 61.2621 89.5320   2
   5  -6  10 143.591 101.409   2
   5  -6  11 65.0641 94.1494   2
   5  -5 -11-1.02802 104.482   3
   5  -5 -10 666.057 171.669   3
   5  -5  -9-11.5192 85.4827   3
   5  -5  -8 816.960 169.633   3
   5  -5  -7 32.3012 106.670   3
   5  -5  -6 635.155 146.715   3
   5  -5  -5 1346.09 211.337   3
   5  -5  -4 477.651 135.135   3
   5  -5  -3 1736.43 225.353   3
   5  -5  -3 1509.36 143.712   2
   5  -5  -2 1226.24 205.793   3
   5  -5  -2 974.873 119.908   2
   5  -5  -1 1996.93 247.365   3
   5  -5  -1 2228.10 189.362   2
   5  -5   0 2275.62 269.740   3
   5  -5   0 2177.38 190.501   2
   5  -5   1 7625.35 372.695   2
   5  -5   2 94.0939 80.4348   2
   5  -5   3 1171.96 154.492   2
   5  -5   4 1472.99 188.752   2
   5  -5   5 6496.34 396.351   2
   5  -5   6 856.681 160.688   2
   5  -5   7 2718.16 276.973   2
   5  -5   8-160.221 92.1131   2
   5  -5   9 548.629 136.765   2
   5  -5  10 238.139 122.541   2
   5  -5  11 647.852 169.932   2
   5  -5  12-314.324 147.845   2
   5  -5  13 124.202 149.100   2
   5  -4 -13 1791.29 250.116   3
   5  -4 -12 0.91610 90.8352   3
   5  -4 -11 2910.16 297.152   3
   5  -4 -10 77.3008 90.3829   3
   5  -4  -9 1818.78 185.400   2
   5  -4  -9 2335.04 259.555   3
   5  -4  -8 141.552 70.1812   2
   5  -4  -8-29.0154 88.2695   3
   5  -4  -7 777.368 113.140   2
   5  -4  -7 379.415 115.245   3
   5  -4  -6 458.987 99.3529   3
   5  -4  -6 663.866 103.481   2
   5  -4  -5 1693.84 164.793   2
   5  -4  -5 2263.14 243.686   3
   5  -4  -4 917.421 162.442   3
   5  -4  -4 992.436 132.141   2
   5  -4  -3 190.286 88.9956   3
   5  -4  -3 327.745 82.0026   2
   5  -4  -2-117.540 102.164   3
   5  -4  -2-53.2970 47.0638   2
   5  -4  -1-35.4588 61.3622   3
   5  -4  -1 41.9052 53.9744   2
   5  -4   0 201.843 78.1825   2
   5  -4   1 63.8736 54.3179   2
   5  -4   2 3820.84 267.956   2
   5  -4   3 15311.4 577.393   2
   5  -4   4 2016.68 213.228   2
   5  -4   5 440.007 130.394   2
   5  -4   6 235.408 96.1962   2
   5  -4   7 3727.91 314.115   2
   5  -4   8 2461.96 269.981   2
   5  -4   9 4295.18 360.905   2
   5  -4  10 246.934 122.238   2
   5  -4  11 1570.24 238.125   2
   5  -4  12 1056.79 214.849   2
   5  -4  13 416.098 163.436   2
  -5   3  14 459.762 165.993   1
  -5   3  13 415.871 158.306   1
   5  -3 -13 281.939 112.197   3
   5  -3 -13 261.023 109.846   2
   5  -3 -12 333.846 116.689   3
  -5   3  12 358.175 135.408   1
   5  -3 -12 162.464 85.4221   2
   5  -3 -11 405.546 105.770   2
   5  -3 -11 435.360 123.771   3
  -5   3  11 259.150 118.702   1
   5  -3 -10 995.914 156.594   2
   5  -3 -10 1036.03 169.053   3
  -5   3  10 613.997 159.252   1
   5  -3  -9 1600.20 183.665   2
   5  -3  -9 1422.54 183.633   3
  -5   3   9 1255.49 216.489   1
   5  -3  -8 442.878 104.655   2
   5  -3  -8 300.802 97.8285   3
  -5   3   8 411.569 125.909   1
   5  -3  -7 1105.68 154.916   3
   5  -3  -7 1068.08 142.771   2
  -5   3   7 1172.12 187.960   1
   5  -3  -6-117.968 79.9118   3
  -5   3   6-93.1497 88.9777   1
   5  -3  -6-7.17383 51.9733   2
  -5   3   5 2136.46 228.770   1
   5  -3  -5 2328.03 204.173   2
   5  -3  -5 2500.55 231.377   3
  -5   3   4-134.242 84.5823   1
   5  -3  -4-142.941 79.8294   3
   5  -3  -4-74.0082 68.1038   2
  -5   3   3 1859.32 196.457   1
   5  -3  -3 1954.54 208.678   3
   5  -3  -3 1958.98 185.252   2
  -5   3   2 39.2640 47.2080   1
   5  -3  -2 54.6381 50.1710   2
   5  -3  -1 2749.03 220.314   2
   5  -3   0 765.887 126.655   2
   5  -3   1 2346.85 211.473   2
   5  -3   2 5276.15 323.959   2
   5  -3   3 41.6480 82.4686   2
   5  -3   4 2203.49 229.493   2
   5  -3   5 1730.55 202.984   2
   5  -3   6 2675.15 256.306   2
   5  -3   7 431.900 108.224   2
   5  -3   8 8132.96 479.812   2
   5  -3   9 380.613 123.744   2
   5  -3  10 1746.49 246.128   2
   5  -3  11-17.5538 95.9089   2
   5  -3  12 2603.55 315.836   2
   5  -3  13-20.0988 112.009   2
   5  -3  14 780.735 195.543   2
  -5   2  14 472.764 160.276   1
   5  -2 -14 319.223 121.562   2
  -5   2  13-9.61569 92.8888   1
   5  -2 -13 31.4366 77.6288   2
   5  -2 -12 336.408 101.754   2
   5  -2 -12 525.596 117.327   3
  -5   2  12 247.228 115.180   1
   5  -2 -11 13.5214 67.3197   2
   5  -2 -11 89.1119 75.2318   3
  -5   2  11-115.959 93.0823   1
   5  -2 -10 2919.96 261.818   2
  -5   2  10 3062.58 325.988   1
   5  -2 -10 3453.96 252.778   3
  -5   2   9-61.9462 90.4076   1
   5  -2  -9 127.430 81.1766   3
   5  -2  -9 112.001 78.3782   2
   5  -2  -8 68.6369 56.6604   3
  -5   2   8 88.6175 81.4639   1
   5  -2  -8 90.9690 60.7399   2
   5  -2  -7 8712.05 413.683   2
  -5   2   7 8594.60 492.664   1
   5  -2  -7 8651.90 386.461   3
   5  -2  -6 8759.55 416.605   2
  -5   2   6 8296.36 468.167   1
   5  -2  -6 8979.67 395.509   3
   5  -2  -5 2480.73 219.498   2
  -5   2   5 2506.33 243.821   1
   5  -2  -5 2331.84 197.932   3
   5  -2  -4 9830.41 436.027   2
  -5   2   4 9557.09 467.951   1
   5  -2  -4 10034.5 427.773   3
   5  -2  -3 3520.61 252.560   2
  -5   2   3 3699.90 277.976   1
   5  -2  -3 3763.52 258.979   3
   5  -2  -2 8248.14 392.894   2
  -5   2   2 7355.12 380.471   1
   5  -2  -1 5440.68 322.674   2
  -5   2   1 5039.51 291.726   1
  -5   2   0 5569.81 294.202   1
   5  -2   0 6443.66 354.593   2
  -5   2  -1 3476.06 215.937   1
   5  -2   1 3604.40 265.230   2
   5  -2   2 1989.20 194.240   2
  -5   2  -2 1645.47 136.219   1
   5  -2   3 12626.6 519.420   2
   5  -2   4 11157.7 497.595   2
   5  -2   5 689.870 152.480   2
   5  -2   6 206.463 98.9100   2
   5  -2   7 1456.78 201.519   2
   5  -2   8 79.6001 95.9054   2
   5  -2   9 677.843 151.776   2
   5  -2  10 361.914 133.968   2
   5  -2  11 865.140 178.050   2
   5  -2  12-73.3509 117.400   2
   5  -2  13 145.700 129.095   2
   5  -2  14 494.478 180.500   2
  -5   1  15 588.389 185.145   1
   5  -1 -15 514.121 152.537   2
  -5   1  14-217.697 120.196   1
   5  -1 -14-6.63318 105.791   2
   5  -1 -13 279.913 131.968   2
  -5   1  13 638.662 180.165   1
   5  -1 -12 132.222 100.918   2
  -5   1  12 1.11381 87.4922   1
  -5   1  11 2504.82 305.435   1
   5  -1 -11 2534.65 256.887   2
   5  -1 -10 865.470 164.562   2
  -5   1  10 505.904 144.270   1
  -5   1   9 1409.55 215.509   1
   5  -1  -9 1348.82 140.836   3
   5  -1  -9 1671.04 204.362   2
   5  -1  -8 992.754 119.274   3
   5  -1  -8 886.293 143.627   2
  -5   1   8 994.584 191.221   1
   5  -1  -7 520.445 81.3057   3
   5  -1  -7 635.268 123.949   2
  -5   1   7 800.236 149.452   1
   5  -1  -6 4314.35 299.323   2
  -5   1   6 3934.03 318.981   1
   5  -1  -6 3960.28 227.614   3
   5  -1  -5 1309.03 135.664   3
   5  -1  -5 1300.27 170.449   2
   5  -1  -4 6465.20 356.062   2
   5  -1  -4 6203.11 304.282   3
   5  -1  -3 2620.30 226.763   2
   5  -1  -2 9052.65 428.432   2
   5  -1  -1 2485.97 235.531   2
   5  -1   0 14076.1 544.152   2
  -5   1  -1 20.5879 38.8574   1
   5  -1   1 122.968 76.6073   2
   5  -1   2 7311.56 397.416   2
  -5   1  -2 6560.92 278.116   1
   5  -1   3 422.287 97.4053   2
  -5   1  -3 430.674 66.5404   1
  -5   1  -4 6736.62 227.797   1
   5  -1   4 8224.22 427.182   2
   5  -1   5 376.646 99.5592   2
   5  -1   6 3817.92 320.489   2
   5  -1   7 50.3892 93.5753   2
   5  -1   8 1479.79 220.363   2
   5  -1   9 237.244 101.065   2
   5  -1  10 144.064 102.639   2
   5  -1  11 142.508 110.379   2
   5  -1  12 84.9510 104.440   2
   5  -1  13 194.549 121.093   2
   5  -1  14 460.377 163.239   2
  -5   0  15 184.036 120.524   1
   5   0 -15 133.086 122.606   2
   5   0 -14 1551.12 236.764   2
  -5   0  14 1220.02 233.530   1
   5   0 -13 61.5080 106.425   2
  -5   0  13 214.518 121.606   1
   5   0 -12 4077.43 366.030   2
   5   0 -11 947.293 184.287   2
   5   0 -10 5856.92 401.093   2
   5   0  -9 2912.42 273.588   2
   5   0  -8 176.183 80.3383   2
   5   0  -7 2577.88 242.986   2
   5   0  -6 643.132 82.3090   3
   5   0  -6 662.800 138.833   2
   5   0  -5 786.316 91.0706   3
   5   0  -5 1135.15 169.529   2
   5   0  -4 61.7544 62.4178   2
   5   0  -3 1595.27 189.292   2
   5   0  -2 217.971 88.4549   2
   5   0  -1 323.369 101.627   2
   5   0   0 7980.31 413.492   2
   5   0   1 2840.96 252.263   2
   5   0   2 13255.8 543.722   2
   5   0   3 4117.70 305.139   2
   5   0   4 2614.62 252.020   2
   5   0   5 7295.04 425.613   2
   5   0   6 6431.75 405.989   2
   5   0   7 1248.98 190.137   2
   5   0   8 4216.12 360.081   2
   5   0   9 367.303 130.225   2
   5   0  10 2300.57 276.785   2
   5   0  11 2174.77 279.039   2
   5   0  12 643.646 178.878   2
   5   0  13-152.917 121.154   2
   5   0  14 678.358 201.721   2
   5   1 -15 414.103 154.637   2
   5   1 -14 557.246 163.498   2
   5   1 -13 41.9991 97.1858   2
   5   1 -12 152.810 103.275   2
   5   1 -11 2797.10 300.356   2
   5   1 -10 3032.35 303.599   2
   5   1  -9 221.991 118.064   2
   5   1  -8 262.969 87.0298   2
   5   1  -7 58.6641 86.9294   2
   5   1  -6 579.442 129.619   2
   5   1  -5 231.096 103.696   2
   5   1  -4 1397.65 187.864   2
   5   1  -3 992.814 149.531   2
   5   1  -2 844.099 151.480   2
   5   1  -1 4211.16 314.081   2
   5   1   0 78.5464 106.803   2
   5   1   1 9062.85 448.273   2
   5   1   2 119.899 93.5023   2
   5   1   3 7595.11 425.944   2
   5   1   4 517.896 123.920   2
   5   1   5 12519.1 559.095   2
   5   1   6 87.3639 70.0661   2
   5   1   7 7797.49 462.903   2
   5   1   8-19.9113 76.1569   2
   5   1   9 2699.21 278.954   2
   5   1  10 286.449 124.522   2
   5   1  11 3553.39 348.792   2
   5   1  12 50.5610 93.9162   2
   5   1  13 850.158 194.884   2
   5   1  14 110.900 128.571   2
   5   2 -15 885.306 202.546   2
   5   2 -14 803.417 187.899   2
   5   2 -13 106.966 92.2507   2
   5   2 -12 295.989 144.741   2
   5   2 -11 10291.1 574.850   2
   5   2 -10 623.538 164.392   2
   5   2  -9 349.883 121.655   2
   5   2  -8 2714.90 269.477   2
   5   2  -7 2262.93 251.215   2
   5   2  -6 193.651 103.446   2
   5   2  -5 9986.57 506.144   2
   5   2  -4 5732.60 377.989   2
   5   2  -3 5789.24 374.299   2
   5   2  -2 227.569 91.6016   2
   5   2  -1 83.0510 75.9615   2
   5   2   0 5036.97 345.109   2
   5   2   1 344.897 103.859   2
  -5  -2  -2 730.959 122.318   4
   5   2   2 1008.58 178.896   2
  -5  -2  -3 377.220 84.5746   4
   5   2   3 590.115 159.998   2
   5   2   4 3875.11 311.474   2
  -5  -2  -4 3663.83 241.699   4
  -5  -2  -5 33.1308 45.2619   4
   5   2   5 88.0199 90.8956   2
  -5  -2  -6 1518.16 147.668   4
   5   2   6 1481.95 203.668   2
   5   2   7 394.049 98.2572   2
   5   2   8 96.9448 78.0146   2
   5   2   9 313.616 102.710   2
   5   2  10 830.488 163.388   2
   5   2  11 111.912 87.9114   2
   5   2  12 170.219 120.615   2
   5   2  13 134.365 101.140   2
   5   3 -14 786.642 195.672   2
   5   3 -13 568.694 161.016   2
   5   3 -12 679.912 177.241   2
   5   3 -11 348.404 145.771   2
   5   3 -10 2064.88 265.672   2
   5   3  -9 1765.03 250.089   2
   5   3  -8 653.843 161.934   2
   5   3  -7 1690.63 220.456   2
   5   3  -6 1461.17 195.495   2
   5   3  -5 3056.76 282.295   2
   5   3  -4 1689.53 212.999   2
   5   3  -3 2461.79 254.595   2
   5   3  -2 929.090 166.486   2
  -5  -3   2 1016.46 171.809   4
   5   3  -1 1918.63 222.560   2
  -5  -3   1 1718.77 208.739   4
   5   3   0 54.6197 63.6077   2
  -5  -3   0-86.8170 78.3167   4
   5   3   1 291.666 101.130   2
  -5  -3  -1 249.307 95.3712   4
   5   3   2 446.434 135.857   2
  -5  -3  -2 293.774 89.4507   4
   5   3   3 1589.46 208.426   2
  -5  -3  -3 1058.75 150.873   4
   5   3   4 411.482 132.354   2
  -5  -3  -4 218.419 88.1166   4
  -5  -3  -5 277.275 89.1997   4
   5   3   5 463.903 139.877   2
  -5  -3  -6 411.430 94.0324   4
   5   3   6 724.558 173.593   2
  -5  -3  -7-49.1457 59.4599   4
   5   3   7 101.769 108.503   2
   5   3   8 191.235 107.414   2
   5   3   9-96.7466 102.074   2
   5   3  10 508.801 149.147   2
   5   3  11-23.9913 89.7853   2
   5   3  12 680.007 183.809   2
   5   4 -13 219.361 125.932   2
   5   4 -12-101.304 110.053   2
   5   4 -11 1118.48 212.806   2
   5   4 -10 327.540 144.223   2
   5   4  -9 214.573 126.278   2
   5   4  -8 568.607 154.813   2
   5   4  -7 252.076 116.842   2
   5   4  -6-8.62180 83.9901   2
   5   4  -5 202.116 106.001   2
   5   4  -4 3532.12 309.918   2
  -5  -4   4 3485.91 326.091   4
   5   4  -3 218.858 105.080   2
  -5  -4   3 111.986 76.8418   4
   5   4  -2 318.141 125.403   2
  -5  -4   2-53.1121 78.8749   4
   5   4  -1 1372.48 205.505   2
  -5  -4   1 1248.28 195.327   4
   5   4   0 2454.78 267.109   2
  -5  -4   0 2361.32 262.247   4
   5   4   1 2278.34 257.521   2
  -5  -4  -1 2443.15 253.993   4
   5   4   2-51.6244 79.1329   2
  -5  -4  -2 23.9391 73.4937   4
   5   4   3 655.354 162.197   2
  -5  -4  -3 493.229 116.593   4
   5   4   4 730.866 169.058   2
  -5  -4  -4 640.758 142.627   4
  -5  -4  -5 2599.00 256.242   4
   5   4   5 2539.70 267.064   2
   5   4   6 321.621 121.768   2
  -5  -4  -6 446.013 118.541   4
   5   4   7 1362.20 214.113   2
  -5  -4  -7 968.892 155.084   4
   5   4   8 103.065 87.9196   2
   5   4   9 374.811 130.490   2
   5   4  10-26.2733 84.6770   2
   5   5 -12 263.798 147.884   2
   5   5 -11 458.911 172.379   2
   5   5 -10 115.965 116.248   2
   5   5  -9 213.487 137.421   2
   5   5  -8 15.3483 84.1127   2
   5   5  -7 161.192 113.541   2
   5   5  -6 154.026 103.032   2
  -5  -5   6 101.892 91.9865   4
   5   5  -5 410.533 121.249   2
  -5  -5   5 230.751 84.3988   4
   5   5  -4 1025.46 178.896   2
  -5  -5   4 657.016 163.328   4
   5   5  -3 393.252 131.215   2
  -5  -5   3 394.191 144.080   4
   5   5  -2 1298.65 205.284   2
  -5  -5   2 1054.37 202.345   4
   5   5  -1 624.765 164.858   2
  -5  -5   1 403.536 155.413   4
   5   5   0 2474.92 270.182   2
  -5  -5   0 2024.17 251.394   4
   5   5   1 26.9600 79.0167   2
  -5  -5  -1 168.322 100.609   4
   5   5   2 1076.08 182.998   2
  -5  -5  -2 997.890 188.585   4
   5   5   3 277.168 112.721   2
  -5  -5  -3 212.343 113.978   4
   5   5   4 2296.77 260.151   2
  -5  -5  -4 2071.00 249.099   4
   5   5   5 236.828 119.617   2
  -5  -5  -5 94.0717 86.0107   4
   5   5   6 2039.89 258.921   2
   5   5   7 205.939 115.986   2
   5   5   8-23.3819 96.9910   2
   5   6  -9 250.009 140.505   2
   5   6  -8 509.645 168.689   2
   5   6  -7 426.588 151.954   2
  -5  -6   7 251.505 134.446   4
   5   6  -6 299.666 142.411   2
  -5  -6   6 269.657 159.787   4
   5   6  -5 801.541 178.892   2
  -5  -6   5 826.737 210.761   4
   5   6  -4 380.803 144.304   2
  -5  -6   4 561.124 173.937   4
   5   6  -3 210.696 96.0319   2
  -5  -6   3 255.991 118.075   4
   5   6  -2-29.9574 85.1179   2
  -5  -6   2 69.4560 98.8988   4
  -5  -6   1 78.7926 81.2186   3
   5   6  -1 227.548 124.379   2
  -5  -6   1 294.914 144.965   4
  -5  -6   0 114.205 98.4810   3
   5   6   0 210.145 124.804   2
  -5  -6   0 186.911 109.465   4
  -5  -6  -1 506.919 129.805   3
   5   6   1 695.714 168.732   2
  -5  -6  -1 554.450 155.063   4
  -5  -6  -2-23.9071 101.536   3
   5   6   2 171.881 110.204   2
  -5  -6  -2 9.22203 74.0609   4
  -5  -6  -3-65.9859 106.617   3
   5   6   3 46.3701 79.8494   2
  -5  -6  -3-68.0809 102.582   4
  -5  -6  -4 99.5699 102.062   3
   5   6   4 163.853 87.8212   2
  -5  -6  -4 96.2830 88.3524   4
  -5  -6  -5 68.6980 113.747   3
   5   6   5 188.829 121.018   2
  -5  -6  -5 7.03415 88.7613   4
   5   6   6-51.1404 93.3993   2
  -5  -6  -6-147.873 145.627   3
   5   7  -5 186.989 135.094   2
  -5  -7   5 140.958 120.106   4
   5   7  -4 82.2665 84.7950   2
  -5  -7   4 30.6126 101.019   4
   5   7  -3-109.465 122.381   2
  -5  -7   3-123.285 123.183   4
   5   7  -2 180.054 105.917   2
  -5  -7   2-60.2369 105.329   4
   5   7  -1 64.7358 89.7102   2
  -5  -7   1-30.1594 103.115   4
   5   7   0 8.07252 80.0497   2
  -5  -7   0-28.2976 90.4051   4
  -5  -7  -1-54.8314 98.5501   3
   5   7   1 27.5683 88.6594   2
  -5  -7  -1 26.6374 94.7750   4
   6  -7  -4 163.397 112.736   3
   6  -7  -3 172.338 133.970   3
   6  -7  -2 243.147 140.469   3
   6  -7  -1-10.7960 97.4141   3
   6  -7   0 522.347 161.097   3
   6  -7   1 3.74515 116.486   3
   6  -7   2-230.314 154.134   3
   6  -7   3-59.6017 115.292   3
   6  -7   4-245.635 154.061   3
   6  -7   5 548.721 144.085   2
   6  -7   6-9.69006 95.1364   2
   6  -6  -8 206.358 132.750   3
   6  -6  -7 1079.76 212.380   3
   6  -6  -6 687.626 168.145   3
   6  -6  -5 601.096 173.796   3
   6  -6  -4 244.386 125.594   3
   6  -6  -3 1091.83 209.229   3
   6  -6  -2 1764.51 261.138   3
   6  -6  -1 2674.18 316.360   3
   6  -6   0 545.075 154.411   3
   6  -6   0 680.651 129.700   2
   6  -6   1 1672.91 264.066   3
   6  -6   1 1556.60 189.341   2
   6  -6   2 596.295 165.823   3
   6  -6   2 680.560 131.143   2
   6  -6   3 147.072 77.0311   2
   6  -6   4 204.088 84.6131   2
   6  -6   5 491.023 128.674   2
   6  -6   6 474.123 135.524   2
   6  -6   7 198.462 118.850   2
   6  -6   8 309.563 126.958   2
   6  -6   9 190.113 133.752   2
   6  -5 -10 574.913 165.975   3
   6  -5  -9 268.274 129.207   3
   6  -5  -8 361.339 128.539   3
   6  -5  -7 677.651 162.379   3
   6  -5  -6 160.888 96.1606   3
   6  -5  -5 1310.13 213.458   3
   6  -5  -4 50.9131 86.4151   3
   6  -5  -4 246.832 90.6281   2
   6  -5  -3 1352.33 218.454   3
   6  -5  -3 1076.79 152.443   2
   6  -5  -2 378.540 135.119   3
   6  -5  -2 216.978 90.3186   2
   6  -5  -1 3714.98 280.539   2
   6  -5  -1 3772.55 359.780   3
   6  -5   0 164.134 90.4491   3
   6  -5   0 318.800 111.661   2
   6  -5   1 3039.87 263.730   2
   6  -5   2 211.402 89.8266   2
   6  -5   3 1915.88 221.379   2
   6  -5   4-2.29908 77.2138   2
   6  -5   5 1770.84 223.660   2
   6  -5   6 163.625 112.728   2
   6  -5   7 1114.62 198.711   2
   6  -5   8 65.4087 113.736   2
   6  -5   9 455.150 161.689   2
   6  -5  10-7.83650 98.7402   2
   6  -5  11 45.1957 121.027   2
   6  -4 -11 1333.04 204.583   3
   6  -4 -10 365.299 132.578   3
   6  -4  -9 1007.83 183.175   3
   6  -4  -8 80.3539 65.0678   2
   6  -4  -8-66.4598 101.041   3
   6  -4  -7 365.943 106.522   3
   6  -4  -7 585.355 124.133   2
   6  -4  -6 788.417 154.753   3
   6  -4  -6 799.194 130.067   2
   6  -4  -5 272.563 111.662   3
   6  -4  -5 266.377 92.5173   2
   6  -4  -4 459.265 131.961   3
   6  -4  -4 637.659 119.626   2
   6  -4  -3 102.551 65.2086   3
   6  -4  -3-43.9689 71.2589   2
   6  -4  -2 1671.80 221.966   3
   6  -4  -2 1724.16 199.132   2
   6  -4  -1 106.614 84.2912   3
   6  -4  -1 118.940 73.2862   2
   6  -4   0 3417.65 281.649   2
   6  -4   1 5629.87 360.931   2
   6  -4   2 75.7832 59.9590   2
   6  -4   3 477.933 122.045   2
   6  -4   4 583.179 141.430   2
   6  -4   5 6479.96 426.728   2
   6  -4   6 3610.46 330.239   2
   6  -4   7 2295.89 272.578   2
   6  -4   8 774.483 186.109   2
   6  -4   9 999.411 200.890   2
   6  -4  10 154.975 110.671   2
   6  -4  11 761.683 209.141   2
   6  -4  12 237.648 143.873   2
   6  -3 -12 126.734 90.1186   2
  -6   3  12 167.567 120.403   1
   6  -3 -11 499.411 133.574   2
   6  -3 -11 702.296 149.247   3
  -6   3  11 584.766 169.133   1
   6  -3 -10 350.206 120.381   2
   6  -3 -10 252.291 108.238   3
  -6   3  10 126.701 98.6110   1
   6  -3  -9 1255.02 187.115   2
   6  -3  -9 1187.93 173.033   3
  -6   3   9 746.227 180.210   1
   6  -3  -8 147.266 77.6824   3
   6  -3  -8 201.950 80.7767   2
  -6   3   8 171.017 89.6066   1
   6  -3  -7 1022.87 160.088   3
   6  -3  -7 1381.24 179.854   2
  -6   3   7 1075.40 189.251   1
   6  -3  -6 75.6765 85.2968   3
   6  -3  -6-79.4488 76.9730   2
  -6   3   6-142.783 99.8724   1
   6  -3  -5 325.749 114.752   3
  -6   3   5 228.116 82.6959   1
   6  -3  -5 310.557 99.7428   2
  -6   3   4-10.2641 63.6940   1
   6  -3  -4 100.024 73.5934   3
   6  -3  -4 30.2958 73.3503   2
  -6   3   3 165.032 81.4821   1
   6  -3  -3 341.572 108.410   3
   6  -3  -3 398.302 106.270   2
  -6   3   2 433.224 112.669   1
   6  -3  -2 470.349 113.122   2
   6  -3  -1 1514.33 192.796   2
  -6   3   1 1362.93 173.594   1
   6  -3   0 5794.96 369.076   2
   6  -3   1 472.858 125.812   2
   6  -3   2 778.737 146.194   2
   6  -3   3 82.4524 71.5667   2
   6  -3   4 5103.01 364.169   2
   6  -3   5-56.6668 92.2640   2
   6  -3   6 8802.96 512.893   2
   6  -3   7 148.774 108.503   2
   6  -3   8 2841.16 303.350   2
   6  -3   9-6.13834 89.2387   2
   6  -3  10 2910.39 338.389   2
   6  -3  11 67.7725 109.938   2
   6  -3  12 1384.71 253.182   2
   6  -2 -13 447.720 138.820   2
  -6   2  13 175.504 97.3551   1
   6  -2 -12 693.941 165.902   2
  -6   2  12 824.667 193.884   1
   6  -2 -11 968.187 175.300   2
  -6   2  11 723.842 174.691   1
  -6   2  10 2954.19 347.040   1
   6  -2 -10 3916.89 330.146   2
  -6   2   9 304.258 122.713   1
   6  -2  -9 379.725 97.6713   3
   6  -2  -9 354.189 126.728   2
   6  -2  -8 3949.93 314.848   2
  -6   2   8 3336.47 336.867   1
   6  -2  -8 3748.49 268.950   3
   6  -2  -7 141.414 69.2447   3
   6  -2  -7 303.802 99.1103   2
   6  -2  -6 3717.79 297.655   2
  -6   2   6 3384.65 316.425   1
   6  -2  -6 3809.41 267.430   3
   6  -2  -5 1902.72 196.205   3
  -6   2   5 1845.76 229.041   1
   6  -2  -5 1899.74 217.443   2
   6  -2  -4 1029.47 156.424   3
  -6   2   4 1096.27 174.907   1
   6  -2  -4 948.426 155.665   2
  -6   2   3 1495.37 190.029   1
   6  -2  -3 1889.22 214.823   2
   6  -2  -2 4575.23 329.903   2
  -6   2   2 3828.34 294.067   1
   6  -2  -1 395.426 114.813   2
  -6   2   1 618.483 110.885   1
  -6   2   0 5027.61 305.399   1
   6  -2   0 6476.65 400.636   2
  -6   2  -1 7359.65 346.287   1
   6  -2   1 8260.31 461.957   2
  -6   2  -2 145.608 56.8917   1
   6  -2   2 84.6668 86.2109   2
   6  -2   3 1702.15 214.520   2
   6  -2   4 674.519 148.813   2
   6  -2   5 6711.29 431.439   2
   6  -2   6 110.301 77.6927   2
   6  -2   7 858.911 167.661   2
   6  -2   8 1755.51 249.972   2
   6  -2   9 242.428 138.364   2
   6  -2  10 530.815 168.559   2
   6  -2  11 210.389 120.117   2
   6  -2  12 932.294 217.678   2
   6  -2  13 317.730 146.852   2
   6  -1 -13 522.761 145.694   2
  -6   1  13 251.136 140.315   1
   6  -1 -12 81.5676 94.3151   2
  -6   1  12 95.8771 103.077   1
  -6   1  11 766.843 185.027   1
   6  -1 -11 1139.95 199.403   2
   6  -1 -10 1916.20 239.509   2
  -6   1  10 1709.18 255.466   1
   6  -1  -9 1270.24 188.410   2
  -6   1   9 891.525 187.886   1
  -6   1   8 2447.78 289.175   1
   6  -1  -8 2348.64 250.736   2
  -6   1   7 1412.91 223.160   1
   6  -1  -7 1262.42 137.957   3
   6  -1  -7 1441.31 199.786   2
  -6   1   6 1759.98 231.902   1
   6  -1  -6 2271.77 245.917   2
   6  -1  -6 1938.02 174.178   3
   6  -1  -5 444.890 96.5069   3
  -6   1   5 766.473 154.956   1
   6  -1  -5 903.656 164.111   2
   6  -1  -4 2302.66 240.781   2
   6  -1  -3 1140.86 168.349   2
   6  -1  -2 4847.49 342.235   2
  -6   1   1 848.304 140.305   1
   6  -1  -1 1152.29 183.065   2
   6  -1   0 6324.99 403.665   2
  -6   1   0 5415.68 322.618   1
  -6   1  -1 145.635 53.0795   1
   6  -1   1 457.717 141.491   2
   6  -1   2 78.0157 100.820   2
  -6   1  -2 28.8584 44.9306   1
  -6   1  -3 468.350 78.5984   1
   6  -1   3 842.445 170.259   2
   6  -1   4 732.788 153.510   2
   6  -1   5 413.583 122.681   2
   6  -1   6 1731.04 233.771   2
   6  -1   7 1382.14 204.485   2
   6  -1   8 405.114 121.774   2
   6  -1   9 95.1645 82.0473   2
   6  -1  10-2.11311 107.712   2
   6  -1  11 947.764 216.100   2
   6  -1  12 194.526 140.306   2
   6  -1  13 821.489 214.419   2
   6   0 -14 110.913 104.629   2
  -6   0  14 98.3936 101.921   1
   6   0 -13 89.4070 116.064   2
  -6   0  13 2.67167 93.3794   1
   6   0 -12 546.983 161.205   2
  -6   0  12 464.598 166.689   1
   6   0 -11 1211.42 213.493   2
   6   0 -10 169.288 116.724   2
   6   0  -9 2489.14 278.087   2
   6   0  -8 1609.91 217.048   2
   6   0  -7-0.80576 94.0517   2
   6   0  -6 383.536 133.960   2
   6   0  -5 1148.64 124.408   3
   6   0  -5 1378.41 197.709   2
   6   0  -4 1628.91 210.717   2
   6   0  -3 2621.43 271.761   2
   6   0  -2 1982.91 235.075   2
   6   0  -1 1493.44 210.223   2
   6   0   0 2208.03 264.797   2
   6   0   1 4877.35 374.717   2
   6   0   2 1104.94 190.429   2
   6   0   3 293.024 131.130   2
   6   0   4 11230.0 581.140   2
   6   0   5 2323.79 267.199   2
   6   0   6 1912.65 242.100   2
   6   0   7 218.252 102.449   2
   6   0   8 1937.60 260.985   2
   6   0   9-264.117 138.308   2
   6   0  10 225.644 122.044   2
   6   0  11-94.1090 120.088   2
   6   0  12 932.361 215.869   2
   6   1 -13 92.5604 115.126   2
   6   1 -12 989.811 200.326   2
   6   1 -11 32.8785 89.6591   2
   6   1 -10 1277.07 232.270   2
   6   1  -9-133.852 112.354   2
   6   1  -8 1126.75 193.887   2
   6   1  -7 23.1076 80.3089   2
   6   1  -6 510.660 143.662   2
   6   1  -5 958.659 188.030   2
   6   1  -4 520.473 146.030   2
   6   1  -3 2251.25 256.734   2
   6   1  -2 581.475 159.039   2
   6   1  -1 4808.00 361.742   2
   6   1   0 232.445 110.017   2
   6   1   1 4015.02 333.583   2
   6   1   2 122.826 110.625   2
   6   1   3 4182.98 348.933   2
   6   1   4 249.408 120.904   2
   6   1   5 5649.52 414.553   2
   6   1   6 9.02207 88.6831   2
   6   1   7 3730.43 348.655   2
   6   1   8-267.083 118.559   2
   6   1   9 718.264 158.773   2
   6   1  10-122.904 115.537   2
   6   1  11 585.194 161.214   2
   6   1  12-106.861 126.797   2
   6   2 -13 1273.67 245.210   2
   6   2 -12 660.616 188.622   2
   6   2 -11 464.537 164.851   2
   6   2 -10 3172.17 337.614   2
   6   2  -9 7160.65 490.064   2
   6   2  -8-69.8295 95.8342   2
   6   2  -7 577.048 156.079   2
   6   2  -6 1380.81 208.898   2
   6   2  -5 1131.89 191.327   2
   6   2  -4 1869.11 242.558   2
   6   2  -3 864.021 166.841   2
   6   2  -2 2159.48 257.353   2
   6   2  -1 897.693 164.226   2
   6   2   0 1308.75 208.542   2
   6   2   1 99.8342 104.149   2
   6   2   2-32.1604 82.6693   2
   6   2   3 344.140 139.343   2
   6   2   4 2408.03 276.118   2
   6   2   5 812.647 180.005   2
   6   2   6 446.060 130.762   2
   6   2   7 840.766 182.476   2
   6   2   8 137.391 111.588   2
   6   2   9 62.7479 100.670   2
   6   2  10-108.152 102.346   2
   6   2  11 922.964 204.454   2
   6   3 -12 869.113 208.719   2
   6   3 -11 2050.44 294.381   2
   6   3 -10 448.663 149.847   2
   6   3  -9 1258.32 224.808   2
   6   3  -8 477.024 136.492   2
   6   3  -7 1265.61 215.403   2
   6   3  -6 343.047 124.119   2
   6   3  -5 1664.11 246.208   2
   6   3  -4 199.010 120.790   2
   6   3  -3 1377.97 214.107   2
   6   3  -2-165.644 123.409   2
   6   3  -1 974.268 183.800   2
   6   3   0-230.924 107.702   2
   6   3   1 186.338 112.136   2
   6   3   2-234.813 120.717   2
  -6  -3  -2-47.2614 74.5893   4
   6   3   3 285.102 116.564   2
  -6  -3  -3 51.7929 71.4042   4
   6   3   4 421.157 145.043   2
  -6  -3  -4 531.095 121.158   4
  -6  -3  -5 70.0261 65.3585   4
   6   3   5-14.2271 89.5661   2
   6   3   6 988.402 210.829   2
   6   3   7 38.9453 93.7273   2
   6   3   8 531.233 155.988   2
   6   3   9 98.6417 117.263   2
   6   3  10 912.385 212.198   2
   6   4 -11 890.132 208.086   2
   6   4 -10 1410.11 258.607   2
   6   4  -9 288.343 143.707   2
   6   4  -8-185.669 132.161   2
   6   4  -7 184.567 136.781   2
   6   4  -6 1196.74 213.329   2
   6   4  -5 844.291 196.045   2
   6   4  -4 318.867 127.743   2
   6   4  -3 1178.70 212.274   2
   6   4  -2 1599.30 248.065   2
   6   4  -1 414.559 131.600   2
  -6  -4   1 322.041 115.952   4
   6   4   0 211.561 124.754   2
  -6  -4   0 240.837 117.478   4
   6   4   1 587.536 147.976   2
  -6  -4  -1 255.974 109.858   4
   6   4   2 215.812 116.585   2
  -6  -4  -2 220.934 107.345   4
   6   4   3 942.249 203.076   2
  -6  -4  -3 823.057 162.719   4
   6   4   4 248.886 154.878   2
  -6  -4  -4 12.8757 75.6673   4
   6   4   5 832.614 183.279   2
  -6  -4  -5 879.412 164.837   4
   6   4   6 126.028 119.020   2
  -6  -4  -6-46.1485 80.5440   4
   6   4   7 249.612 137.879   2
   6   4   8-44.9040 98.4263   2
   6   5  -9 193.356 162.816   2
   6   5  -8 345.554 153.368   2
   6   5  -7 61.2000 110.830   2
   6   5  -6 331.427 124.002   2
   6   5  -5 53.9676 94.1183   2
   6   5  -4 1281.67 232.210   2
   6   5  -3 430.836 166.554   2
  -6  -5   3 399.987 157.124   4
   6   5  -2 1452.51 232.742   2
  -6  -5   2 1181.23 213.127   4
   6   5  -1 562.269 161.171   2
  -6  -5   1-37.1635 84.5041   4
   6   5   0 801.342 185.453   2
  -6  -5   0 688.342 172.082   4
   6   5   1 217.062 119.733   2
  -6  -5  -1 164.532 100.932   4
   6   5   2 945.956 191.077   2
  -6  -5  -2 1116.51 205.176   4
   6   5   3 22.9553 100.901   2
  -6  -5  -3-14.6617 87.9899   4
   6   5   4 684.731 178.993   2
  -6  -5  -4 504.066 153.804   4
   6   5   5 150.776 125.578   2
  -6  -5  -5 15.9528 93.9614   4
   6   5   6 176.960 139.916   2
   6   6  -5 354.111 146.020   2
  -6  -6   5 450.816 180.507   4
   6   6  -4 207.412 128.773   2
  -6  -6   4 263.254 136.780   4
   6   6  -3 247.519 128.537   2
  -6  -6   3 357.308 145.536   4
   6   6  -2 119.520 95.8133   2
  -6  -6   2 125.232 126.960   4
   6   6  -1 287.994 140.216   2
  -6  -6   1 256.064 128.734   4
   6   6   0 126.932 126.243   2
  -6  -6   0 213.945 131.244   4
   6   6   1 63.9475 112.200   2
  -6  -6  -1 16.4443 99.6636   4
   6   6   2-40.9690 99.6534   2
  -6  -6  -2-17.3155 103.260   4
   7  -6  -4 123.256 114.929   3
   7  -6  -3 1013.86 222.791   3
   7  -6  -2 448.690 168.363   3
   7  -6  -1 371.052 131.791   3
   7  -6   0 504.841 169.583   3
   7  -6   1 302.918 134.366   3
   7  -6   1 251.388 116.907   2
   7  -6   2-208.111 173.879   3
   7  -6   2 254.566 105.950   2
   7  -6   3 99.1278 100.975   2
   7  -6   4 121.650 105.619   2
   7  -6   5-133.805 121.154   2
   7  -6   6 180.649 105.726   2
   7  -5  -7 683.882 172.718   3
   7  -5  -6-1.02744 96.3413   3
   7  -5  -5 953.516 204.001   3
   7  -5  -4-24.4138 97.4230   3
   7  -5  -3 967.901 191.412   3
   7  -5  -3 855.462 153.529   2
   7  -5  -2 418.616 158.942   3
   7  -5  -2 270.790 112.176   2
   7  -5  -1 1579.34 250.945   3
   7  -5  -1 1695.88 212.308   2
   7  -5   0-91.2372 102.850   3
   7  -5   0 93.0117 94.3282   2
   7  -5   1 1064.66 189.055   2
   7  -5   2 121.742 108.535   2
   7  -5   3 818.512 168.112   2
   7  -5   4 161.235 96.5700   2
   7  -5   5-21.9394 108.016   2
   7  -5   6-97.0260 116.943   2
   7  -5   7-172.854 133.340   2
   7  -5   8 1.11481 101.493   2
   7  -4  -9-84.2862 90.5940   3
   7  -4  -8 270.020 106.981   3
   7  -4  -7-40.1932 94.6991   3
   7  -4  -7 54.0479 74.1042   2
   7  -4  -6 383.893 129.671   3
   7  -4  -6 363.237 113.767   2
   7  -4  -5 58.2514 81.8838   3
   7  -4  -5 189.767 108.542   2
   7  -4  -4 649.247 159.296   3
   7  -4  -4 781.097 150.445   2
   7  -4  -3 163.143 88.3158   3
   7  -4  -3 64.2572 84.1630   2
   7  -4  -2 132.769 100.093   3
   7  -4  -2 303.275 111.838   2
   7  -4  -1 1816.69 229.628   2
   7  -4   0 1157.17 189.531   2
   7  -4   1 3028.53 298.900   2
   7  -4   2 373.456 130.589   2
   7  -4   3 477.578 146.480   2
   7  -4   4 466.241 131.981   2
   7  -4   5 1344.59 219.363   2
   7  -4   6 413.238 137.031   2
   7  -4   7 792.085 176.077   2
   7  -4   8-196.748 145.442   2
   7  -4   9 1269.41 235.596   2
   7  -3 -10 3.53284 81.2367   2
  -7   3  10 1.27557 99.2804   1
   7  -3  -9 403.668 127.244   2
  -7   3   9 257.410 116.807   1
   7  -3  -8-6.74538 83.9957   3
   7  -3  -8 205.425 96.5925   2
  -7   3   8 86.7439 98.0666   1
   7  -3  -7 277.976 98.0945   3
   7  -3  -7 566.134 136.551   2
  -7   3   7 581.354 155.094   1
   7  -3  -6 445.452 124.327   3
   7  -3  -6 347.964 111.617   2
  -7   3   6 211.907 85.1699   1
   7  -3  -5 301.902 104.412   3
  -7   3   5 52.3131 69.0408   1
   7  -3  -5 176.192 126.460   2
  -7   3   4 188.193 99.3054   1
   7  -3  -4 504.430 133.936   3
   7  -3  -4 232.623 103.149   2
  -7   3   3 410.720 113.969   1
   7  -3  -3 418.397 127.461   3
   7  -3  -3 346.358 104.389   2
  -7   3   2 947.030 165.572   1
   7  -3  -2 1100.86 190.061   2
  -7   3   1-20.0154 55.9641   1
   7  -3  -1-158.272 131.523   2
   7  -3   0 2507.95 272.463   2
   7  -3   1 12.7646 76.6704   2
   7  -3   2 3032.33 310.088   2
   7  -3   3 76.1562 90.4581   2
   7  -3   4 2741.60 299.354   2
   7  -3   5-25.0203 99.8147   2
   7  -3   6 2504.13 288.874   2
   7  -3   7-16.7040 114.015   2
   7  -3   8 1114.56 208.282   2
   7  -3   9-227.859 127.315   2
   7  -3  10 1062.54 240.616   2
   7  -2 -11 418.111 149.181   2
  -7   2  11 599.347 190.352   1
  -7   2  10 755.086 192.145   1
   7  -2 -10 1117.21 210.202   2
  -7   2   9 650.509 174.528   1
   7  -2  -9 594.380 157.192   2
  -7   2   8 2351.12 302.695   1
   7  -2  -8 2678.93 287.177   2
   7  -2  -7 2077.95 213.130   3
  -7   2   7 1836.71 265.960   1
   7  -2  -7 2401.25 270.940   2
   7  -2  -6 227.744 97.7633   3
  -7   2   6 232.659 97.5098   1
   7  -2  -6 170.152 115.795   2
  -7   2   5 416.853 129.260   1
   7  -2  -5 520.281 127.010   3
   7  -2  -5 770.578 159.505   2
   7  -2  -4 4143.42 342.779   2
  -7   2   4 3345.36 316.086   1
   7  -2  -4 3964.08 308.880   3
  -7   2   3 276.980 103.431   1
   7  -2  -3 387.324 114.130   2
   7  -2  -2 248.678 118.468   2
  -7   2   2 186.226 92.7628   1
   7  -2  -1 3560.99 327.651   2
  -7   2   1 2530.51 247.846   1
  -7   2   0 208.324 81.6892   1
   7  -2   0 469.698 142.530   2
  -7   2  -1 207.200 73.4254   1
   7  -2   1 119.196 78.5478   2
  -7   2  -2 95.8618 52.9054   1
   7  -2   2 317.202 130.932   2
   7  -2   3 718.709 166.510   2
   7  -2   4 15.0160 84.5066   2
   7  -2   5 171.571 121.518   2
   7  -2   6 1819.99 250.460   2
   7  -2   7 108.956 96.0689   2
   7  -2   8 1849.65 262.438   2
   7  -2   9 61.0191 97.5267   2
   7  -2  10 303.937 146.303   2
   7  -1 -11 313.556 139.230   2
  -7   1  11 223.363 134.511   1
  -7   1  10 1324.46 244.939   1
   7  -1 -10 1286.52 222.945   2
   7  -1  -9 112.870 116.311   2
  -7   1   9 115.696 104.545   1
   7  -1  -8 2204.76 270.327   2
  -7   1   8 2394.36 300.094   1
  -7   1   7 236.584 127.471   1
   7  -1  -7 86.4543 106.896   2
  -7   1   6 2153.53 273.905   1
   7  -1  -6 2044.58 268.037   2
   7  -1  -5 306.837 95.9788   3
   7  -1  -5 515.289 153.225   2
  -7   1   5 394.800 141.177   1
   7  -1  -4 2195.69 268.742   2
  -7   1   4 1949.54 245.889   1
   7  -1  -3 508.428 138.419   2
  -7   1   3 652.596 151.396   1
   7  -1  -2 3067.57 305.338   2
  -7   1   2 3081.86 285.876   1
  -7   1   1 202.131 84.4858   1
   7  -1  -1 376.130 139.530   2
  -7   1   0-15.3950 61.1100   1
   7  -1   0 214.460 128.394   2
   7  -1   1 216.913 157.479   2
  -7   1  -1 45.7482 55.9714   1
  -7   1  -2 910.742 127.723   1
   7  -1   2 1789.13 248.888   2
   7  -1   3 182.694 116.471   2
   7  -1   4 52.6449 122.753   2
   7  -1   5 635.427 170.839   2
   7  -1   6 539.711 166.958   2
   7  -1   7 618.452 172.735   2
   7  -1   8-52.9257 104.716   2
   7  -1   9 642.209 176.264   2
   7  -1  10 29.0116 133.067   2
   7  -1  11 604.945 189.816   2
   7   0 -12 128.076 99.8117   2
  -7   0  12-25.5047 121.930   1
   7   0 -11 353.671 145.948   2
   7   0 -10 381.698 152.217   2
   7   0  -9 513.552 155.400   2
   7   0  -8 265.358 104.863   2
   7   0  -7 2264.17 275.631   2
   7   0  -6 2314.50 280.241   2
   7   0  -5 1465.09 229.768   2
   7   0  -4 239.869 112.251   2
   7   0  -3 698.271 147.257   2
   7   0  -2 1267.96 207.851   2
   7   0  -1 5494.45 439.243   2
   7   0   0 9522.54 558.193   2
   7   0   1 328.813 146.138   2
   7   0   2 595.840 168.598   2
   7   0   3 4482.82 390.765   2
   7   0   4 160.196 107.471   2
   7   0   5 56.5642 96.0356   2
   7   0   6 2681.88 317.491   2
   7   0   7-47.6796 99.4942   2
   7   0   8 81.9798 128.173   2
   7   0   9-224.149 148.121   2
   7   0  10 305.623 149.409   2
   7   1 -11 407.389 159.197   2
   7   1 -10 171.553 148.568   2
   7   1  -9 894.059 190.761   2
   7   1  -8 165.944 100.353   2
   7   1  -7 1578.02 240.776   2
   7   1  -6 342.059 147.095   2
   7   1  -5 1853.54 246.050   2
   7   1  -4 269.082 122.488   2
   7   1  -3 2422.70 284.321   2
   7   1  -2 864.771 193.000   2
   7   1  -1 6799.45 471.253   2
   7   1   0 324.909 130.096   2
   7   1   1 1492.22 248.199   2
   7   1   2 1068.32 228.753   2
   7   1   3 3913.54 375.906   2
   7   1   4 538.407 177.291   2
   7   1   5 2235.00 300.763   2
   7   1   6 541.728 158.929   2
   7   1   7 355.131 168.309   2
   7   1   8-90.5268 111.475   2
   7   1   9 512.645 164.032   2
   7   1  10-174.077 145.153   2
   7   2 -11 166.517 147.826   2
   7   2 -10 396.422 157.735   2
   7   2  -9-165.157 123.444   2
   7   2  -8 1309.95 232.788   2
   7   2  -7 701.240 172.049   2
   7   2  -6 1061.48 217.083   2
   7   2  -5 176.285 125.835   2
   7   2  -4 711.225 169.877   2
   7   2  -3 170.530 99.7013   2
   7   2  -2 435.019 156.733   2
   7   2  -1 360.556 143.489   2
   7   2   0 1719.66 256.460   2
   7   2   1 1268.94 228.769   2
   7   2   2 1792.51 262.178   2
   7   2   3 327.384 130.699   2
   7   2   4-2.13442 110.253   2
   7   2   5 1162.46 219.753   2
   7   2   6 577.420 193.251   2
   7   2   7 726.679 191.126   2
   7   2   8 187.050 138.102   2
   7   2   9 369.260 159.979   2
   7   3 -10 63.8652 140.458   2
   7   3  -9 640.393 175.296   2
   7   3  -8 152.616 124.079   2
   7   3  -7 469.735 146.937   2
   7   3  -6-12.0517 100.492   2
   7   3  -5 496.458 167.437   2
   7   3  -4-76.3559 98.5768   2
   7   3  -3 621.544 182.210   2
   7   3  -2 145.301 123.975   2
   7   3  -1 153.188 123.484   2
   7   3   0 475.511 141.976   2
   7   3   1 58.3631 103.822   2
   7   3   2 285.409 130.593   2
   7   3   3 111.335 124.757   2
   7   3   4 68.9976 95.6913   2
   7   3   5 9.12320 102.588   2
   7   3   6 875.462 218.509   2
   7   3   7 218.336 135.463   2
   7   4  -8 729.314 184.553   2
   7   4  -7-90.5017 123.634   2
   7   4  -6 78.7781 93.1287   2
   7   4  -5 557.192 176.254   2
   7   4  -4 270.679 132.810   2
   7   4  -3 740.734 202.393   2
   7   4  -2 102.147 116.977   2
   7   4  -1 590.344 153.069   2
   7   4   0 67.5942 117.185   2
   7   4   1 988.937 206.871   2
   7   4   2 376.160 146.288   2
   7   4   3 491.421 159.826   2
   7   4   4-81.1088 115.096   2
   7   4   5 284.065 158.443   2
   7   5  -4 450.324 174.702   2
   7   5  -3 191.734 137.510   2
   7   5  -2 698.099 196.601   2
   7   5  -1-49.0134 111.371   2
   7   5   0 474.058 169.219   2
   8  -5  -2-117.839 128.958   3
   8  -5  -2 267.051 115.077   2
   8  -5  -1 746.050 193.425   3
   8  -5  -1 841.965 176.251   2
   8  -5   0-62.5981 140.212   3
   8  -5   0 66.8222 113.814   2
   8  -5   1 311.149 143.842   2
   8  -5   2-65.7668 94.3784   2
   8  -5   3 311.635 145.963   2
   8  -4  -5 473.948 155.692   3
   8  -4  -5 547.437 141.860   2
   8  -4  -4 879.935 183.083   3
   8  -4  -4 866.917 174.176   2
   8  -4  -3 914.293 196.139   3
   8  -4  -3 700.604 157.673   2
   8  -4  -2 595.987 163.490   3
   8  -4  -2 318.348 130.963   2
   8  -4  -1 809.807 202.381   3
   8  -4  -1 1054.08 201.223   2
   8  -4   0 237.890 123.874   2
   8  -4   1 1359.97 228.189   2
   8  -4   2 662.966 174.882   2
   8  -4   3 791.992 191.120   2
   8  -4   4 306.247 157.690   2
   8  -4   5 652.775 191.583   2
   8  -4   6 60.7904 98.2953   2
  -8   3   7-2.39688 104.945   1
   8  -3  -7-35.4172 100.336   2
   8  -3  -6 654.680 153.919   3
  -8   3   6 558.035 168.438   1
   8  -3  -6 613.887 161.504   2
  -8   3   5-80.0224 87.0432   1
   8  -3  -5-43.6380 81.6642   3
  -8   3   4 1008.40 187.052   1
   8  -3  -4 1237.28 201.107   3
   8  -3  -4 1321.04 227.590   2
  -8   3   3 68.8838 99.2618   1
   8  -3  -3 76.5880 86.9790   3
   8  -3  -3 118.607 90.7176   2
  -8   3   2 2049.38 244.916   1
   8  -3  -2 2391.54 291.020   2
   8  -3  -1-34.9508 102.105   2
  -8   3   1 136.136 98.3690   1
   8  -3   0 2113.14 284.302   2
   8  -3   1-82.7172 105.859   2
   8  -3   2 2615.86 319.283   2
   8  -3   3 111.327 117.750   2
   8  -3   4 1693.69 270.961   2
   8  -3   5-123.531 121.130   2
   8  -3   6 865.722 202.519   2
   8  -3   7-103.623 124.712   2
  -8   2   8 492.713 158.464   1
   8  -2  -8 397.398 138.651   2
  -8   2   7 49.2000 84.2846   1
   8  -2  -7 442.701 148.337   2
  -8   2   6 13.5905 80.4177   1
   8  -2  -6-6.08019 88.8757   2
  -8   2   5 515.223 150.297   1
   8  -2  -5 454.034 127.958   3
   8  -2  -5 457.934 160.426   2
   8  -2  -4 35.8336 75.8365   3
   8  -2  -4-110.232 119.617   2
  -8   2   4-18.9494 72.4969   1
   8  -2  -3 924.979 189.254   2
  -8   2   3 783.419 167.156   1
   8  -2  -2 168.250 120.819   2
  -8   2   2 28.5741 100.838   1
   8  -2  -1 526.041 156.511   2
  -8   2   1 476.471 125.631   1
  -8   2   0 661.178 138.576   1
   8  -2   0 975.646 202.201   2
   8  -2   1-152.055 130.037   2
   8  -2   2 441.810 170.522   2
   8  -2   3 1296.22 252.756   2
   8  -2   4 511.622 171.913   2
   8  -2   5 437.957 159.684   2
   8  -2   6 1105.44 219.323   2
   8  -2   7 212.439 136.010   2
   8  -1  -9 9.98891 109.448   2
  -8   1   9 59.4468 116.109   1
  -8   1   8 529.187 181.260   1
   8  -1  -8 513.166 160.679   2
  -8   1   7-129.517 120.209   1
   8  -1  -7 109.266 106.956   2
  -8   1   6 311.982 125.584   1
   8  -1  -6 692.394 178.153   2
   8  -1  -5-13.6789 110.926   2
  -8   1   5-70.1105 78.0130   1
   8  -1  -4 687.604 186.340   2
  -8   1   4 634.403 159.734   1
  -8   1   3 259.462 115.370   1
   8  -1  -3 169.279 149.313   2
  -8   1   2 513.019 145.881   1
   8  -1  -2 679.358 177.745   2
   8  -1  -1 172.693 118.291   2
  -8   1   1 232.721 94.4249   1
   8  -1   0 102.835 113.824   2
  -8   1   0-79.1889 76.6872   1
  -8   1  -1 229.449 87.4637   1
   8  -1   1 38.5908 102.118   2
   8  -1   2 85.1968 106.376   2
   8  -1   3 1470.05 257.679   2
   8  -1   4 102.577 131.115   2
   8  -1   5 865.597 211.217   2
   8  -1   6 133.414 137.780   2
   8  -1   7 505.144 188.170   2
   8   0  -9 610.368 174.495   2
   8   0  -8 1257.89 228.994   2
   8   0  -7-43.8388 98.1150   2
   8   0  -6 219.223 121.282   2
   8   0  -5 645.761 180.796   2
   8   0  -4 2939.06 352.106   2
   8   0  -3 1367.50 250.187   2
   8   0  -2 1730.85 255.025   2
   8   0  -1-73.4669 96.2787   2
   8   0   0 509.841 167.904   2
   8   0   1 330.515 161.537   2
   8   0   2 1665.58 267.538   2
   8   0   3 157.364 143.595   2
   8   0   4 1599.57 270.102   2
   8   0   5-45.4955 108.117   2
   8   0   6 667.893 195.344   2
   8   0   7 178.387 145.820   2
   8   1  -8-11.9303 109.032   2
   8   1  -7 714.522 182.935   2
   8   1  -6 133.852 112.331   2
   8   1  -5 1449.12 250.148   2
   8   1  -4 328.585 137.769   2
   8   1  -3 3288.07 358.723   2
   8   1  -2 115.041 125.976   2
   8   1  -1 542.201 169.897   2
   8   1   0 151.527 127.175   2
   8   1   1 1378.13 260.302   2
   8   1   2 216.827 136.712   2
   8   1   3 1601.22 258.818   2
   8   1   4-64.5135 114.942   2
   8   1   5 258.804 164.429   2
   8   1   6 145.325 142.458   2
   8   2  -7 38.0857 105.909   2
   8   2  -6-13.4050 102.259   2
   8   2  -5 461.816 168.664   2
   8   2  -4 893.610 211.908   2
   8   2  -3 168.537 134.738   2
   8   2  -2 924.878 216.866   2
   8   2  -1 1282.99 268.696   2
   8   2   0 15.4814 96.7745   2
   8   2   1 174.234 125.932   2
   8   2   2 359.315 177.575   2
   8   2   3 1621.50 290.704   2
   8   2   4 479.257 189.332   2
   8   2   5 69.5109 112.412   2
   8   3  -5-68.0562 107.574   2
   8   3  -4 216.015 139.119   2
   8   3  -3 392.791 156.859   2
   8   3  -2 855.565 215.419   2
   8   3  -1-58.0483 116.469   2
   8   3   0-249.297 190.475   2
   8   3   1-26.2405 106.154   2
   8   3   2 888.806 212.284   2
   9  -2  -1 382.940 159.490   2
   9  -2   0 295.938 155.504   2
  -9   1   2 4.93753 82.6545   1
   9  -1  -2 1.24079 110.566   2
   9  -1  -1 256.802 143.530   2
   9  -1   0-60.7190 134.449   2
   9  -1   1 347.918 157.719   2
   9   0  -1 68.2064 148.715   2
   0   0   0    0.00    0.00   0
TITL x1400a in P-1
REM P-1 (#2 in standard setting)
CELL 0.71073   7.516406   7.800181  15.115605  96.1723  92.0520  96.2842
ZERR   10.00   0.000466   0.000521   0.001014   0.0055   0.0053   0.0053
LATT  1
SFAC C H N O Cl Zn
UNIT 10.00 10.00 10.00 10.00 10.00 10.00
TREF
HKLF 4
END
;
_shelx_hkl_checksum     69643
_shelx_res_file
;
TITL x1400a_a.res in P-1
    x1400a.res
    created by SHELXL-2018/1 at 12:44:39 on 24-Jan-2022
REM Old TITL x1400a_a.res in P1
REM SHELXT solution in P-1
REM R1 0.124, Rweak 0.007, Alpha 0.059, Orientation as input
REM Formula found by SHELXT: C18 N2 O2 Cl2 Zn
CELL 0.71073 7.516406 7.800181 15.115605 96.1723 92.052 96.2842
ZERR 2 0.000466 0.000521 0.001014 0.0055 0.0053 0.0053
LATT 1
SFAC C H Cl N O Zn
UNIT 36 28 4 4 4 2
L.S. 4
PLAN  1
BOND $H
list 4
fmap 2
acta
REM <olex2.extras>
REM <HklSrc "%.\\x1400a.hkl">
REM </olex2.extras>
WGHT    0.051900    0.043900
FVAR       2.87804
ZN1   6    0.941352    0.673814    0.234264    11.00000    0.04317    0.05754 =
         0.04208    0.00624    0.00366    0.01092
CL2   3    1.102146    0.473874    0.277903    11.00000    0.06992    0.07173 =
         0.05645    0.01265   -0.00255    0.02938
CL1   3    1.053709    0.948141    0.266289    11.00000    0.08788    0.05720 =
         0.06277   -0.00271    0.00644    0.00934
O2    5    0.899572    0.620419    0.104450    11.00000    0.04486    0.06994 =
         0.04533    0.00528   -0.00294    0.01941
O1    5    0.693354    0.631943    0.276901    11.00000    0.04881    0.10062 =
         0.03770    0.00182    0.01132    0.00506
N2    4    0.765944    0.662762    0.053823    11.00000    0.04034    0.04640 =
         0.04406    0.00737    0.00317    0.00672
N1    4    0.649693    0.671072    0.361897    11.00000    0.03665    0.06355 =
         0.03943    0.01104    0.00532    0.00063
C1    1    0.493690    0.727467    0.376928    11.00000    0.03864    0.05849 =
         0.04486    0.01171   -0.00231    0.00076
AFIX  43
H1    2    0.417826    0.742590    0.329117    11.00000   -1.20000
AFIX   0
C16   1    0.341878    0.848054    0.068414    11.00000    0.05069    0.05783 =
         0.06259    0.01609    0.01295    0.01065
AFIX  43
H16   2    0.340539    0.880666    0.129381    11.00000   -1.20000
AFIX   0
C10   1    0.773510    0.617665   -0.036555    11.00000    0.05150    0.05113 =
         0.03986    0.00478    0.00432    0.00859
AFIX  43
H10   2    0.870860    0.566543   -0.059286    11.00000   -1.20000
AFIX   0
C2    1    0.440340    0.765119    0.464361    11.00000    0.04031    0.04662 =
         0.04647    0.00716    0.00306    0.00307
C7    1    0.557274    0.741923    0.535514    11.00000    0.04601    0.04782 =
         0.04193    0.01347    0.00187    0.00072
C11   1    0.637804    0.648503   -0.091976    11.00000    0.06187    0.06010 =
         0.04057    0.00190    0.00498    0.00822
AFIX  43
H11   2    0.643301    0.618191   -0.152943    11.00000   -1.20000
AFIX   0
C18   1    0.632650    0.738215    0.087484    11.00000    0.05088    0.04881 =
         0.04078    0.00783    0.00239    0.00825
AFIX  43
H18   2    0.633820    0.769454    0.148655    11.00000   -1.20000
AFIX   0
C6    1    0.500999    0.781563    0.623571    11.00000    0.07396    0.07545 =
         0.03930    0.01311    0.00257    0.01088
AFIX  43
H6    2    0.575863    0.767927    0.672033    11.00000   -1.20000
AFIX   0
C8    1    0.721640    0.680516    0.515219    11.00000    0.04266    0.06988 =
         0.04830    0.01863   -0.00407    0.00729
AFIX  43
H8    2    0.801520    0.663881    0.561100    11.00000   -1.20000
AFIX   0
C3    1    0.272346    0.825462    0.480652    11.00000    0.04410    0.06491 =
         0.05360    0.00636    0.00165    0.00846
AFIX  43
H3    2    0.195615    0.841291    0.433315    11.00000   -1.20000
AFIX   0
C17   1    0.485531    0.773837    0.032808    11.00000    0.04251    0.04469 =
         0.04705    0.01086    0.00772    0.00060
C9    1    0.764411    0.645634    0.430162    11.00000    0.04214    0.07346 =
         0.05058    0.01397    0.00599    0.01174
AFIX  43
H9    2    0.873034    0.603814    0.417646    11.00000   -1.20000
AFIX   0
C14   1    0.203433    0.827753   -0.079102    11.00000    0.05161    0.06905 =
         0.08807    0.03008   -0.01072    0.00634
AFIX  43
H14   2    0.108847    0.849968   -0.115940    11.00000   -1.20000
AFIX   0
C12   1    0.490562    0.724406   -0.059793    11.00000    0.04688    0.03724 =
         0.05598    0.00928    0.00313    0.00058
C15   1    0.201161    0.873196    0.012949    11.00000    0.04213    0.06649 =
         0.08977    0.03077    0.00611    0.01188
AFIX  43
H15   2    0.102906    0.921058    0.036766    11.00000   -1.20000
AFIX   0
C5    1    0.339534    0.838932    0.637482    11.00000    0.07999    0.07561 =
         0.05047    0.00863    0.02171    0.01332
AFIX  43
H5    2    0.304849    0.864656    0.695408    11.00000   -1.20000
AFIX   0
C4    1    0.224173    0.859943    0.565516    11.00000    0.05848    0.06811 =
         0.06192    0.00246    0.01201    0.01274
AFIX  43
H4    2    0.113135    0.898061    0.576242    11.00000   -1.20000
AFIX   0
C13   1    0.340260    0.752611   -0.114803    11.00000    0.06419    0.06330 =
         0.05648    0.01406   -0.01133    0.00267
AFIX  43
H13   2    0.337385    0.718600   -0.175771    11.00000   -1.20000
AFIX   0
HKLF 4
REM  x1400a_a.res in P-1
REM R1 =  0.0488 for    2357 Fo > 4sig(Fo)  and  0.0747 for all    3207 data
REM    226 parameters refined using      0 restraints
END
WGHT      0.0519      0.0439
REM Highest difference peak  0.546,  deepest hole -0.299,  1-sigma level  0.074
Q1    1   0.9318  0.8821  0.2360  11.00000  0.05    0.55
;
_shelx_res_checksum     96581
data_II
_audit_creation_method
;
Olex2 1.5
(compiled 2024.02.16 svn.r378c4104 for OlexSys, GUI svn.r6928)
;
_journal_date_recd_electronic     2024-12-31
_journal_date_accepted     2025-01-08
_journal_name_full     'Acta Crystallographica, Section E'
_journal_year     2025
_journal_volume     81
_journal_issue      2
_journal_page_first     0
_journal_page_last     0
_journal_paper_category     GM
_journal_paper_doi     10.1107/S2056989025000180
_journal_coeditor_code     HB8119
_chemical_name_systematic
;
Dibromidobis(isoquinoline <i>N</i>-oxide-\k<i>O</i>)zinc(II)
;
_chemical_name_common     ?
_chemical_formula_moiety     'C18 H14 Br2 N2 O2 Zn'
_chemical_formula_sum     'C18 H14 Br2 N2 O2 Zn'
_chemical_formula_iupac     '[Zn Br2 (C9 H7 N1 O1)2]'
_chemical_formula_weight     515.50
_chemical_melting_point     ?
_space_group_crystal_system     monoclinic
_space_group_name_H-M_alt     'C 1 2/c 1'
_space_group_name_Hall     '-C 2yc'
loop_
    _space_group_symop_operation_xyz
    'x, y, z'
    '-x, y, -z+1/2'
    'x+1/2, y+1/2, z'
    '-x+1/2, y+1/2, -z+1/2'
    '-x, -y, -z'
    'x, -y, z-1/2'
    '-x+1/2, -y+1/2, -z'
    'x+1/2, -y+1/2, z-1/2'
_cell_length_a     17.1095(10)
_cell_length_b     7.2020(6)
_cell_length_c     14.9534(11)
_cell_angle_alpha     90
_cell_angle_beta     96.472(6)
_cell_angle_gamma     90
_cell_volume     1830.9(2)
_cell_formula_units_Z     4
_cell_measurement_reflns_used     2412
_cell_measurement_theta_min     2.4460
_cell_measurement_theta_max     33.1270
_cell_measurement_temperature     170
_exptl_crystal_description     block
_exptl_crystal_colour     'clear colourless'
_exptl_crystal_size_max     0.2
_exptl_crystal_size_mid     0.2
_exptl_crystal_size_min     0.2
_exptl_crystal_density_diffrn     1.870
_exptl_crystal_density_meas     ?
_exptl_crystal_density_method     ?
_exptl_crystal_F_000     1008
_exptl_absorpt_coefficient_mu     5.720
_exptl_absorpt_correction_type     multi-scan
_exptl_absorpt_process_details
;
(CrysAlisPro; Rigaku OD, 2019)
;
_exptl_absorpt_correction_T_min     0.35745
_exptl_absorpt_correction_T_max     1.00000
_diffrn_ambient_temperature     170
_diffrn_source     'fine-focus sealed X-ray tube'
_diffrn_radiation_type     'Mo K\a'
_diffrn_radiation_wavelength     0.71073
_diffrn_radiation_monochromator     graphite
_diffrn_measurement_device_type     'XtaLAB Mini'
_diffrn_measurement_device     'abstract diffractometer'
_diffrn_measurement_method     '\w scans'
_diffrn_detector     'CCD plate'
_diffrn_detector_area_resol_mean     ?
_diffrn_reflns_number     2980
_diffrn_reflns_av_R_equivalents     0.0440
_diffrn_reflns_av_unetI/netI     0.0508
_diffrn_reflns_theta_min     2.396
_diffrn_reflns_theta_max     25.345
_diffrn_reflns_theta_full     25.242
_diffrn_measured_fraction_theta_max     0.996
_diffrn_measured_fraction_theta_full     0.996
_diffrn_reflns_limit_h_min     -16
_diffrn_reflns_limit_h_max     20
_diffrn_reflns_limit_k_min     -8
_diffrn_reflns_limit_k_max     8
_diffrn_reflns_limit_l_min     -18
_diffrn_reflns_limit_l_max     17
_diffrn_radiation_probe     x-ray
_refine_special_details     ?
_reflns_number_total     1671
_reflns_number_gt     1402
_reflns_threshold_expression     'I > 2\s(I)'
_refine_ls_structure_factor_coef     Fsqd
_refine_ls_matrix_type     full
_refine_ls_R_factor_all     0.0604
_refine_ls_R_factor_gt     0.0519
_refine_ls_wR_factor_gt     0.1335
_refine_ls_wR_factor_ref     0.1407
_refine_ls_goodness_of_fit_ref     1.027
_refine_ls_restrained_S_all     1.027
_refine_ls_number_reflns     1671
_refine_ls_number_parameters     114
_refine_ls_number_restraints     0
_refine_ls_hydrogen_treatment     constr
_refine_ls_weighting_scheme     calc
_refine_ls_weighting_details
                      'w=1/[\s^2^(Fo^2^)+(0.0927P)^2^] where P=(Fo^2^+2Fc^2^)/3'
_atom_sites_solution_hydrogens     geom
_atom_sites_solution_primary     dual
_atom_sites_solution_secondary     ?
_refine_ls_shift/su_max     0.000
_refine_ls_shift/su_mean     0.000
_refine_diff_density_max     0.830
_refine_diff_density_min     -0.960
_refine_ls_extinction_method     none
_refine_ls_extinction_coef     .
loop_
    _atom_type_symbol
    _atom_type_description
    _atom_type_scat_dispersion_real
    _atom_type_scat_dispersion_imag
    _atom_type_scat_source
    'C' 'C' 0.0033 0.0016
                         'International Tables Vol C Tables 4.2.6.8 and 6.1.1.4'
    'H' 'H' 0.0000 0.0000
                         'International Tables Vol C Tables 4.2.6.8 and 6.1.1.4'
    'Br' 'Br' -0.2901 2.4595
                         'International Tables Vol C Tables 4.2.6.8 and 6.1.1.4'
    'N' 'N' 0.0061 0.0033
                         'International Tables Vol C Tables 4.2.6.8 and 6.1.1.4'
    'O' 'O' 0.0106 0.0060
                         'International Tables Vol C Tables 4.2.6.8 and 6.1.1.4'
    'Zn' 'Zn' 0.2839 1.4301
                         'International Tables Vol C Tables 4.2.6.8 and 6.1.1.4'
_computing_data_collection
;
CrysAlisPro 1.171.39.46b (Rigaku OD, 2018)
;
_computing_cell_refinement
;
CrysAlisPro 1.171.39.46b (Rigaku OD, 2018)
;
_computing_data_reduction
;
CrysAlisPro 1.171.39.46b (Rigaku OD, 2018)
;
_computing_structure_solution
;
<i>SHELXT</i> (Sheldrick, 2015a)
;
_computing_structure_refinement
;
SHELXL 2018/3 (Sheldrick, 2015b)
;
_computing_molecular_graphics
;
Olex2 1.5 (Dolomanov <i>et al.</i>,  2009)
;
_computing_publication_material
;
Olex2 1.5 (Dolomanov <i>et al.</i>,  2009)
;
loop_
    _atom_site_type_symbol
    _atom_site_label
    _atom_site_fract_x
    _atom_site_fract_y
    _atom_site_fract_z
    _atom_site_U_iso_or_equiv
    _atom_site_adp_type
    _atom_site_calc_flag
    _atom_site_occupancy
    _atom_site_disorder_assembly
    _atom_site_disorder_group
    Br Br1 0.60954(3) 0.37505(9) 0.21097(4) 0.0370(3) Uani d 1 . .
    Zn Zn1 0.500000 0.53998(12) 0.250000 0.0276(3) Uani d 1 . .
    O O1 0.5369(2) 0.7150(6) 0.3493(3) 0.0362(9) Uani d 1 . .
    N N1 0.4810(2) 0.7741(6) 0.3999(3) 0.0293(10) Uani d 1 . .
    C C2 0.3560(3) 0.9088(7) 0.4148(4) 0.0274(12) Uani d 1 . .
    C C7 0.3704(3) 0.8846(7) 0.5089(4) 0.0306(13) Uani d 1 . .
    C C1 0.4157(3) 0.8517(7) 0.3621(4) 0.0293(12) Uani d 1 . .
    H H1 0.408573 0.869682 0.298816 0.035 Uiso calc 1 . .
    C C3 0.2848(3) 0.9829(8) 0.3750(5) 0.0357(13) Uani d 1 . .
    H H3 0.275439 0.998479 0.311593 0.043 Uiso calc 1 . .
    C C9 0.4960(3) 0.7503(8) 0.4919(4) 0.0342(13) Uani d 1 . .
    H H9 0.544037 0.695474 0.517045 0.041 Uiso calc 1 . .
    C C4 0.2289(3) 1.0325(8) 0.4292(5) 0.0393(15) Uani d 1 . .
    H H4 0.180142 1.081746 0.403055 0.047 Uiso calc 1 . .
    C C8 0.4426(3) 0.8049(7) 0.5454(4) 0.0325(12) Uani d 1 . .
    H H8 0.453412 0.790004 0.608739 0.039 Uiso calc 1 . .
    C C6 0.3108(4) 0.9413(8) 0.5627(5) 0.0383(14) Uani d 1 . .
    H H6 0.319011 0.929530 0.626322 0.046 Uiso calc 1 . .
    C C5 0.2426(4) 1.0119(8) 0.5222(5) 0.0443(17) Uani d 1 . .
    H H5 0.202956 1.048433 0.558206 0.053 Uiso calc 1 . .
loop_
    _atom_site_aniso_label
    _atom_site_aniso_U_11
    _atom_site_aniso_U_22
    _atom_site_aniso_U_33
    _atom_site_aniso_U_12
    _atom_site_aniso_U_13
    _atom_site_aniso_U_23
    Br1 0.0276(4) 0.0536(4) 0.0301(4) 0.0097(2) 0.0041(2) -0.0043(3)
    Zn1 0.0200(5) 0.0393(5) 0.0237(5) 0.000 0.0032(3) 0.000
    O1 0.0189(18) 0.053(2) 0.037(2) 0.0036(17) 0.0060(15) -0.013(2)
    N1 0.021(2) 0.037(2) 0.030(3) -0.0015(18) 0.0032(17) -0.008(2)
    C2 0.023(3) 0.031(3) 0.028(3) -0.002(2) 0.000(2) 0.003(2)
    C7 0.026(3) 0.035(3) 0.031(3) -0.006(2) 0.004(2) -0.004(2)
    C1 0.025(3) 0.038(3) 0.024(3) -0.004(2) -0.001(2) 0.000(2)
    C3 0.026(3) 0.038(3) 0.042(4) -0.004(2) 0.003(2) 0.002(3)
    C9 0.027(3) 0.042(3) 0.032(3) -0.003(2) -0.004(2) 0.003(3)
    C4 0.023(3) 0.039(3) 0.056(4) 0.000(2) 0.003(3) 0.002(3)
    C8 0.038(3) 0.033(3) 0.024(3) -0.001(2) -0.005(2) 0.004(3)
    C6 0.042(4) 0.037(3) 0.039(4) -0.007(3) 0.015(3) -0.008(3)
    C5 0.028(3) 0.043(3) 0.065(5) -0.002(2) 0.022(3) -0.011(3)
_geom_special_details
;
 All esds (except the esd in the dihedral angle between two l.s. planes)
 are estimated using the full covariance matrix.  The cell esds are taken
 into account individually in the estimation of esds in distances, angles
 and torsion angles; correlations between esds in cell parameters are only
 used when they are defined by crystal symmetry.  An approximate (isotropic)
 treatment of cell esds is used for estimating esds involving l.s. planes.
;
loop_
    _geom_bond_atom_site_label_1
    _geom_bond_atom_site_label_2
    _geom_bond_site_symmetry_2
    _geom_bond_distance
    _geom_bond_publ_flag
    Zn1 Br1 . 2.3476(7) ?
    Zn1 Br1 2_655 2.3476(7) ?
    Zn1 O1 . 1.995(4) ?
    Zn1 O1 2_655 1.995(4) ?
    O1 N1 . 1.353(5) ?
    N1 C1 . 1.317(7) ?
    N1 C9 . 1.381(8) ?
    C2 C7 . 1.411(8) ?
    C2 C1 . 1.421(8) ?
    C2 C3 . 1.400(8) ?
    C7 C8 . 1.416(8) ?
    C7 C6 . 1.428(8) ?
    C1 H1 . 0.9500 ?
    C3 H3 . 0.9500 ?
    C3 C4 . 1.369(8) ?
    C9 H9 . 0.9500 ?
    C9 C8 . 1.340(8) ?
    C4 H4 . 0.9500 ?
    C4 C5 . 1.391(10) ?
    C8 H8 . 0.9500 ?
    C6 H6 . 0.9500 ?
    C6 C5 . 1.351(9) ?
    C5 H5 . 0.9500 ?
loop_
    _geom_angle_atom_site_label_1
    _geom_angle_atom_site_label_2
    _geom_angle_atom_site_label_3
    _geom_angle_site_symmetry_1
    _geom_angle_site_symmetry_3
    _geom_angle
    _geom_angle_publ_flag
    Br1 Zn1 Br1 . 2_655 119.21(5) ?
    O1 Zn1 Br1 . . 108.06(10) ?
    O1 Zn1 Br1 2_655 2_655 108.06(10) ?
    O1 Zn1 Br1 . 2_655 109.22(11) ?
    O1 Zn1 Br1 2_655 . 109.22(11) ?
    O1 Zn1 O1 . 2_655 101.6(3) ?
    N1 O1 Zn1 . . 115.5(3) ?
    O1 N1 C9 . . 117.0(4) ?
    C1 N1 O1 . . 120.8(5) ?
    C1 N1 C9 . . 122.2(5) ?
    C7 C2 C1 . . 117.4(5) ?
    C3 C2 C7 . . 121.2(5) ?
    C3 C2 C1 . . 121.4(5) ?
    C2 C7 C8 . . 118.8(5) ?
    C2 C7 C6 . . 118.1(5) ?
    C8 C7 C6 . . 123.1(6) ?
    N1 C1 C2 . . 120.9(5) ?
    N1 C1 H1 . . 119.5 ?
    C2 C1 H1 . . 119.5 ?
    C2 C3 H3 . . 120.7 ?
    C4 C3 C2 . . 118.6(6) ?
    C4 C3 H3 . . 120.7 ?
    N1 C9 H9 . . 120.1 ?
    C8 C9 N1 . . 119.7(5) ?
    C8 C9 H9 . . 120.1 ?
    C3 C4 H4 . . 119.5 ?
    C3 C4 C5 . . 120.9(6) ?
    C5 C4 H4 . . 119.5 ?
    C7 C8 H8 . . 119.6 ?
    C9 C8 C7 . . 120.8(6) ?
    C9 C8 H8 . . 119.6 ?
    C7 C6 H6 . . 120.3 ?
    C5 C6 C7 . . 119.3(6) ?
    C5 C6 H6 . . 120.3 ?
    C4 C5 H5 . . 119.1 ?
    C6 C5 C4 . . 121.8(6) ?
    C6 C5 H5 . . 119.1 ?
loop_
    _geom_torsion_atom_site_label_1
    _geom_torsion_atom_site_label_2
    _geom_torsion_atom_site_label_3
    _geom_torsion_atom_site_label_4
    _geom_torsion_site_symmetry_1
    _geom_torsion_site_symmetry_2
    _geom_torsion_site_symmetry_3
    _geom_torsion_site_symmetry_4
    _geom_torsion
    _geom_torsion_publ_flag
    Zn1 O1 N1 C1 . . . . -54.2(6) ?
    Zn1 O1 N1 C9 . . . . 126.2(4) ?
    O1 N1 C1 C2 . . . . 178.1(4) ?
    O1 N1 C9 C8 . . . . -179.5(5) ?
    N1 C9 C8 C7 . . . . 0.9(8) ?
    C2 C7 C8 C9 . . . . -1.2(8) ?
    C2 C7 C6 C5 . . . . 1.4(8) ?
    C2 C3 C4 C5 . . . . 0.7(9) ?
    C7 C2 C1 N1 . . . . 2.0(8) ?
    C7 C2 C3 C4 . . . . 0.2(8) ?
    C7 C6 C5 C4 . . . . -0.6(9) ?
    C1 N1 C9 C8 . . . . 0.9(8) ?
    C1 C2 C7 C8 . . . . -0.2(7) ?
    C1 C2 C7 C6 . . . . -180.0(5) ?
    C1 C2 C3 C4 . . . . 178.9(5) ?
    C3 C2 C7 C8 . . . . 178.5(5) ?
    C3 C2 C7 C6 . . . . -1.2(8) ?
    C3 C2 C1 N1 . . . . -176.8(5) ?
    C3 C4 C5 C6 . . . . -0.5(10) ?
    C9 N1 C1 C2 . . . . -2.4(8) ?
    C8 C7 C6 C5 . . . . -178.4(6) ?
    C6 C7 C8 C9 . . . . 178.6(5) ?
_shelx_space_group_comment
;
The symmetry employed for this shelxl refinement is uniquely defined
by the following loop, which should always be used as a source of
symmetry information in preference to the above space-group names.
They are only intended as comments.
;
_shelx_estimated_absorpt_T_min     ?
_shelx_estimated_absorpt_T_max     ?
_shelx_hkl_file
;
   0   0   2  888.14   13.15
   0   0  -2  991.19   13.61
   0   0  -3    3.90    1.75
   0   0  -4 2142.28   30.09
   0   0  -5    2.58    1.87
   0   0  -6  716.46   21.29
   0   0  -7    2.59    2.63
   0   0  -8  230.07   15.67
   0   0  -9   -3.26    4.23
   0   0 -10  174.63   16.68
   0   0 -11    1.18    4.90
   0   0 -12  135.14   20.35
   0   0 -13   12.17   11.23
   0   0 -14  571.29   46.72
   0   0 -15   -3.59    8.89
   0   0 -16   30.48   13.45
   0   0 -17    7.98   12.13
   0  -2   0  448.11   10.47
   0  -2  -1 2181.58   26.01
   0  -2   1 2187.21   18.82
   0  -2  -2  271.69   10.07
   0  -2  -2  271.18   10.65
   0  -2  -3 1069.76   18.38
   0  -2  -3  964.46   22.23
   0  -2  -4  611.17   19.45
   0  -2  -5   22.27    4.26
   0  -2  -6  949.92   27.89
   0   2  -6  981.59   19.29
   0   2  -7   30.43    5.13
   0  -2  -7   22.00    4.90
   0   2  -8   27.79    5.64
   0  -2  -8   52.36    7.88
   0  -2  -9 1055.45   35.07
   0   2  -9  777.62   32.25
   0   2 -10  118.85   11.75
   0  -2 -10  175.51   16.04
   0  -2 -11 1456.90   50.51
   0   2 -11 1260.03   34.54
   0  -2 -12  104.59   15.12
   0   2 -12   88.54   10.62
   0   2 -13  986.69   38.17
   0  -2 -13  953.99   45.54
   0  -2 -14   59.65   13.88
   0   2 -14   62.36   13.88
   0  -2 -15  699.47   45.80
   0  -2 -16  217.09   33.21
   0  -2 -17  143.27   26.14
   0  -4   0  138.87    8.62
   0  -4  -1  167.58    9.32
   0  -4   1  150.44    8.41
   0  -4   2  604.49   16.45
   0  -4  -2  722.97   20.17
   0  -4  -3  189.89   11.43
   0  -4  -3  136.04    9.44
   0  -4  -4  124.53    9.55
   0  -4  -4  136.04    8.89
   0  -4  -5  265.12   14.90
   0  -4  -5  296.48   13.46
   0  -4  -6   21.98    5.07
   0  -4  -7  267.37   17.05
   0  -4  -8  371.18   21.52
   0  -4  -9   66.52   10.01
   0  -4 -10  649.30   33.85
   0  -4 -11  105.61   15.18
   0  -4 -12  588.62   33.60
   0  -4 -13   49.96   12.15
   0  -4 -14  541.65   37.19
   0  -4 -15   61.94   14.78
   0  -6   0   10.33    4.76
   0  -6  -1 1234.95   32.37
   0  -6   1 1143.40   27.79
   0  -6  -2   14.79    6.13
   0  -6   2    6.68    2.05
   0  -6  -2   14.22    5.01
   0  -6  -3  479.24   21.77
   0  -6  -3  469.58   20.33
   0  -6  -4    2.24    3.24
   0  -6  -4    3.56    3.96
   0  -6  -5  269.08   18.95
   0  -6  -5  287.92   15.36
   0  -6  -6    0.28    3.71
   0  -6  -7    3.85    4.29
   0  -6  -8    1.38    4.48
   0  -6  -9    0.09    5.22
   0  -6 -10   39.87    8.94
   0  -6 -11   11.19    7.99
   0  -6 -12   57.08   13.19
   0  -8   0  132.83   14.22
   0  -8  -1   19.77    5.74
   0  -8  -2   22.38    6.62
   0  -8  -2   34.62    7.52
   0  -8  -3    5.35    3.88
   0  -8  -3   13.01    6.19
   0  -8  -4   12.46    7.91
   0  -8  -4   21.03    5.48
   0  -8  -5   67.01   12.10
   0  -8  -6   30.40    8.56
   1  -1 -17    5.27   13.72
   1   1 -17    5.21    9.67
   1   1 -16   23.20   13.16
   1  -1 -16   64.63   17.57
   1   1 -15   24.57   12.12
   1  -1 -15   17.92    9.11
   1   1 -14    0.37   10.35
   1  -1 -14   13.68    7.96
   1   1 -13  482.50   38.20
   1  -1 -13  450.05   32.20
   1  -1 -12   18.86    8.33
   1   1 -12    0.37    5.19
   1   1 -11  959.25   40.07
   1  -1 -11  775.96   32.83
   1  -1 -10  103.17   12.56
   1   1 -10  116.21   14.75
   1   1  -9 1107.92   33.74
   1  -1  -9 1041.70   34.88
   1   1  -8   10.48    3.88
   1  -1  -8    4.34    3.55
   1   1  -7 1748.30   34.73
   1  -1  -7 1622.84   37.55
   1  -1  -6  267.93   14.30
   1   1  -6  289.02   12.38
   1   1  -5    6.10    2.16
   1  -1  -5    4.34    2.73
   1  -1  -4  784.31   18.60
   1   1  -4  937.94   14.97
   1  -1  -3  103.59    6.79
  -1  -1   3  105.31    3.60
   1  -1  -2 6162.67   43.14
   1  -1  -1  212.51    7.55
   1  -1   0 1263.47   11.03
  -1  -1   0 1359.67   15.13
  -1  -1  -1   55.35    4.49
  -1  -1  -1   43.68    3.26
  -1  -1  -2 4721.33   42.74
  -1   1  -2 4561.76   23.38
   1  -1   3 3401.20   26.90
  -1  -1  -3 3412.88   42.82
  -1  -1  -4 4792.43   56.10
  -1   1  -4 5303.47   47.01
  -1   1  -5 2714.42   33.99
  -1  -1  -5 2951.36   48.43
  -1   1  -6 4549.63   62.52
  -1  -1  -6 4580.12   65.94
  -1  -1  -7    1.42    3.16
  -1   1  -7   11.94    5.37
  -1   1  -8  416.55   22.42
  -1  -1  -8  302.15   18.78
  -1   1  -9   39.27   10.03
  -1  -1  -9   46.79    9.55
  -1   1 -10  286.85   22.73
  -1  -1 -10  315.91   22.36
  -1  -1 -11  226.66   22.00
  -1   1 -11  235.26   21.91
  -1   1 -12   -7.28    7.47
  -1  -1 -12    1.46    6.85
  -1  -1 -13  716.05   49.70
  -1   1 -13  285.83   25.86
  -1  -1 -14   25.39   13.14
  -1   1 -14   11.99    8.55
  -1   1 -15  111.86   18.94
  -1  -1 -15  138.90   22.78
  -1  -1 -16   27.06   11.50
  -1   1 -16   15.17   10.39
  -1  -1 -17  251.81   30.87
  -1   1 -17  108.72   26.12
   1  -3 -16   82.43   17.68
   1  -3 -15  183.63   22.84
   1  -3 -14  237.50   24.83
   1  -3 -13  142.79   17.53
   1  -3 -12  453.28   29.05
   1  -3 -11  742.70   33.40
   1  -3 -10  752.31   31.63
   1  -3  -9  842.28   32.15
   1  -3  -8 1364.19   38.87
   1  -3  -7 1106.34   33.35
   1  -3  -6  831.66   27.05
   1  -3  -5  916.65   27.05
   1  -3  -4  301.87   11.03
   1  -3  -4  310.62   14.71
   1  -3  -3  161.50    8.70
   1  -3  -3  167.64   10.18
   1   3  -3  144.96    4.30
   1  -3  -2    6.50    2.47
  -1  -3   2    1.22    1.31
  -1  -3   1  316.09   12.20
   1  -3  -1  371.18   13.47
   1  -3   0    3.35    1.96
  -1  -3   0    2.53    2.06
   1  -3   1  141.73    6.56
  -1  -3  -1  127.34    8.59
  -1  -3  -2  627.96   20.81
   1  -3   2  630.93   11.73
  -1  -3  -3  113.29    9.37
  -1  -3  -3  134.12    8.53
   1  -3   3  118.01    3.87
  -1  -3  -4  130.99   10.12
  -1  -3  -5   73.47    8.28
  -1  -3  -6    8.06    3.88
  -1  -3  -7   16.63    5.21
  -1  -3  -8    8.70    5.42
  -1  -3  -9   55.78    8.88
  -1  -3 -10  184.27   17.56
  -1  -3 -11  330.33   24.51
  -1  -3 -12  313.71   26.13
  -1  -3 -13  439.07   33.37
  -1  -3 -14  742.09   51.56
  -1  -3 -15  546.57   42.89
  -1  -3 -16  292.56   33.88
   1  -5 -14    9.19    9.96
   1  -5 -13   34.39   11.36
   1  -5 -12  334.78   25.54
   1  -5 -11   28.35    8.27
   1  -5 -10  310.31   22.76
   1  -5  -9   14.28    6.10
   1  -5  -8  322.46   20.24
   1  -5  -7    4.91    4.00
   1  -5  -6   37.97    7.18
   1  -5  -5  115.47    8.63
   1  -5  -5  105.47   10.04
   1  -5  -4   88.95    7.73
   1  -5  -4   68.18    7.91
   1  -5  -3  128.58   10.34
   1  -5  -3  129.84   10.87
   1  -5  -2    4.99    3.14
  -1  -5   2    0.58    1.45
   1  -5  -1  683.15   20.67
  -1  -5   1  632.11   18.97
   1  -5   0   41.48    5.31
  -1  -5   0   80.31    7.95
  -1  -5  -1 1065.38   29.82
   1  -5   1  837.92   19.82
   1  -5   2  225.74   10.85
  -1  -5  -2  249.77   15.38
   1  -5   3  891.95   18.02
  -1  -5  -3  892.72   28.97
  -1  -5  -4  257.83   15.45
  -1  -5  -4  245.82   13.85
  -1  -5  -5  690.64   23.32
  -1  -5  -5  665.12   27.33
  -1  -5  -6   60.66    9.49
  -1  -5  -7  498.38   26.07
  -1  -5  -8    4.29    4.35
  -1  -5  -9  112.54   13.65
  -1  -5 -10   28.21    9.91
  -1  -5 -11   12.75    8.77
  -1  -5 -12  193.07   23.05
  -1  -5 -13    6.63   11.07
  -1  -5 -14   91.81   17.76
   1  -7 -10  113.69   16.28
   1  -7  -9   11.06    8.07
   1  -7  -8  133.25   14.92
   1  -7  -7    4.77    5.09
   1  -7  -6    7.94    6.42
   1  -7  -5    1.77    4.24
   1  -7  -5    2.14    4.01
   1  -7  -4   -3.16    3.58
   1  -7  -4    6.72    4.04
   1  -7  -3   77.73    9.25
   1  -7  -3   52.74    9.62
   1  -7  -2   14.49    5.47
   1  -7  -2   -1.44    3.34
   1  -7  -1  186.79   16.16
  -1  -7   0   63.76    9.49
   1  -7   0   59.88    9.97
  -1  -7  -1  191.63   15.88
  -1  -7  -1  128.43   10.41
  -1  -7  -2   17.67    5.67
  -1  -7  -2   28.45    6.44
  -1  -7  -3  566.54   27.32
  -1  -7  -3  561.29   23.85
  -1  -7  -4   95.89   10.00
  -1  -7  -4   90.43   11.47
  -1  -7  -5  156.73   12.97
  -1  -7  -5  158.46   17.51
  -1  -7  -6  166.49   16.57
  -1  -7  -7  138.04   16.73
  -1  -7  -8    1.70    6.02
  -1  -7  -9   31.57   10.79
  -1  -7 -10    6.33    7.51
   2   0 -18  569.19   51.46
   2   0 -17   -5.73   13.30
   2   0 -16  455.21   35.85
   2   0 -15    4.08    8.29
   2   0 -14  257.46   24.58
   2   0 -13   -3.79    5.48
   2   0 -12   64.26   10.96
   2   0 -11    2.51    5.16
   2   0 -10  180.53   15.69
   2   0  -9   -2.47    3.45
   2   0  -8  616.74   24.28
   2   0  -7    3.53    2.87
   2   0  -6  987.67   25.88
   2   0  -5    2.41    1.84
   2   0  -4 1263.13   25.28
   2   0  -3    6.50    1.86
   2   0  -2  182.66    6.41
   2   0  -1    2.81    1.02
  -2   0   1    4.52    1.15
   2   0   0 1654.95   17.06
   2   0   1    1.57    1.01
   2   0   2 9999.00   60.87
  -2   0  -3    3.76    2.33
  -2   0  -4 7299.35   63.06
  -2   0  -5    5.30    2.94
  -2   0  -6 2881.78   51.92
  -2   0  -7    1.11    4.52
  -2   0  -8 7665.47  104.69
  -2   0  -9   -6.27    6.40
  -2   0 -10 1626.13   52.90
  -2   0 -11   -1.62    6.84
  -2   0 -12  246.74   22.69
  -2   0 -13    0.04    6.80
  -2   0 -14   -1.88    6.13
  -2   0 -15    8.83    7.83
  -2   0 -16  178.92   24.14
  -2   0 -17    0.81   10.98
   2  -2 -17   96.15   21.45
   2  -2 -16   67.59   15.39
   2  -2 -15   24.51    9.78
   2   2 -14  207.05   24.43
   2  -2 -14  146.30   18.43
   2  -2 -13  144.26   16.52
   2   2 -13  228.16   24.58
   2   2 -12  157.31   17.60
   2  -2 -12  135.02   15.14
   2   2 -11  841.79   33.35
   2  -2 -11  596.46   30.37
   2  -2 -10  183.42   16.37
   2   2 -10  190.34   14.93
   2   2  -9 2356.94   45.06
   2  -2  -9 2216.90   51.62
   2  -2  -8  198.06   14.65
   2   2  -8  185.52   13.43
   2   2  -7 2416.05   37.59
   2  -2  -7 2352.41   47.65
   2   2  -6  461.39   11.65
   2  -2  -6  475.04   18.89
   2   2  -5 2669.44   24.66
   2  -2  -5 2319.09   38.92
   2   2  -4 1214.27   16.32
   2  -2  -4  825.24   23.41
   2   2  -3 1724.94   16.28
   2  -2  -3 1701.84   19.07
   2   2  -2 2162.58   20.05
   2  -2  -2 2177.95   30.19
   2  -2  -1 2525.89   30.60
   2   2  -1 2372.65   28.34
   2  -2   0 2241.36   24.74
  -2  -2   0 2319.94   35.98
   2  -2   1 2308.15   23.39
  -2  -2  -1 2272.84   31.41
  -2  -2  -1 2292.36   33.59
   2  -2   2 3349.35   25.63
  -2  -2  -2 3321.82   40.15
   2  -2   3  815.16   12.74
  -2  -2  -3 1020.87   31.61
  -2  -2  -4 1263.20   34.00
   2  -2   4 1094.06   16.50
   2  -2   5 1402.59   19.29
  -2  -2  -5 1441.99   37.74
   2  -2   6  486.74   12.22
  -2  -2  -6  481.58   23.65
   2  -2   7 1024.96   19.97
  -2  -2  -7 1115.99   37.70
  -2  -2  -8   59.69    8.79
   2  -2   8   46.47    5.59
  -2  -2  -9  217.22   19.37
   2  -2   9  163.91   10.65
   2  -2  10  177.48   11.85
  -2  -2 -10  296.25   27.34
   2  -2  11    5.36    3.54
  -2  -2 -11    3.30    7.20
  -2  -2 -12  133.77   19.41
   2  -2  12   68.15    8.81
   2  -2  13   48.33    8.57
  -2  -2 -13   79.89   15.71
   2  -2  14   67.03   10.33
  -2  -2 -14  169.47   22.59
  -2  -2 -15  463.62   37.58
  -2  -2 -16   59.12   17.50
  -2  -2 -17  301.52   30.92
   2  -4 -15   21.20   11.36
   2  -4 -14   10.96    6.82
   2  -4 -13  142.30   18.15
   2  -4 -12  396.37   26.64
   2  -4 -11    1.41    5.10
   2  -4 -10  302.03   22.38
   2  -4  -9   87.56   11.18
   2  -4  -8 1298.21   40.02
   2  -4  -7  539.85   23.78
   2  -4  -6 1290.71   35.69
   2  -4  -5   51.22    5.03
   2  -4  -5   55.82    7.51
   2  -4  -4 1096.42   23.19
   2   4  -4 1150.43   13.40
   2  -4  -4 1169.44   30.63
   2   4  -3  234.63    8.82
   2  -4  -3  257.74   14.13
   2   4  -2  509.84   17.25
   2  -4  -2  659.68   20.82
   2  -4  -1  248.34   11.96
  -2  -4   1  198.71   10.81
   2  -4   0   10.56    2.29
  -2  -4   0    6.56    2.90
  -2  -4  -1  100.60    9.30
  -2  -4  -1   75.56    8.84
   2  -4   1   81.77    6.11
  -2  -4  -2  362.97   16.89
  -2  -4  -2  377.59   17.46
  -2  -4  -3  475.22   18.58
   2  -4   3  482.44   10.99
  -2  -4  -4  546.84   19.91
  -2  -4  -4  604.78   25.32
  -2  -4  -5  123.88   13.11
  -2  -4  -6  545.99   26.57
  -2  -4  -7  152.89   15.18
  -2  -4  -8  224.06   18.85
  -2  -4  -9  109.99   15.15
  -2  -4 -10   36.17   10.47
  -2  -4 -11  123.45   19.36
  -2  -4 -12   72.66   15.94
  -2  -4 -13  123.54   18.93
  -2  -4 -14  187.12   23.41
  -2  -4 -15   60.52   13.41
   2  -6 -13    6.24    8.05
   2  -6 -12   23.49    9.83
   2  -6 -11    3.47    6.90
   2  -6 -10   -5.19    5.78
   2  -6  -9   15.83    6.87
   2  -6  -8    2.81    4.35
   2  -6  -7   52.85    8.40
   2  -6  -6   31.63    5.15
   2  -6  -6   17.49    6.17
   2  -6  -5  154.47   10.29
   2  -6  -5  126.74   12.82
   2  -6  -4    3.26    3.67
   2  -6  -4    3.95    3.17
   2  -6  -3    3.36    2.92
   2  -6  -3    3.31    3.53
   2  -6  -2   16.32    4.87
   2   6  -2   11.08    4.95
  -2  -6   1   92.55    9.32
   2  -6  -1  118.04    9.72
  -2  -6   0   10.56    4.40
  -2  -6   0   14.77    3.52
   2  -6   0    9.37    3.79
  -2  -6  -1  411.39   22.02
   2  -6   1  344.18   14.32
  -2  -6  -2   24.58    6.30
   2  -6   2   14.50    3.57
  -2  -6  -2   20.81    5.12
  -2  -6  -3  730.20   27.04
  -2  -6  -3  750.65   26.95
  -2  -6  -4   10.42    4.27
  -2  -6  -4    2.68    3.40
  -2  -6  -5  731.03   27.04
  -2  -6  -5  809.86   32.67
  -2  -6  -6    3.19    4.72
  -2  -6  -7  373.11   26.71
  -2  -6  -8   30.68    8.63
  -2  -6  -9  843.33   40.32
  -2  -6 -10   48.35   11.71
  -2  -6 -11   63.33   14.23
  -2  -6 -12    2.36    8.75
   2  -8  -6  104.02   15.18
   2  -8  -5   21.22    8.31
   2  -8  -4   61.76   10.93
   2  -8  -3   35.84    7.99
   2  -8  -3   37.15    7.59
  -2  -8   2   63.39   10.85
   2  -8  -2   63.33   10.29
   2  -8  -2   62.65    9.87
  -2  -8   1   13.81    7.24
  -2  -8   0    3.38    4.59
  -2  -8  -1   33.21    7.82
  -2  -8  -2   26.26    7.28
  -2  -8  -2   13.59    5.97
  -2  -8  -3   23.01    6.57
  -2  -8  -3    4.38    4.74
  -2  -8  -4   36.05    7.03
  -2  -8  -4   24.68    6.24
  -2  -8  -5   22.18    5.82
  -2  -8  -5   16.68    6.39
  -2  -8  -6   34.11    7.84
   3  -1 -17  109.64   20.58
   3   1 -17   77.94   20.16
   3   1 -16  464.92   39.77
   3  -1 -16  560.02   39.84
   3   1 -15  155.45   24.38
   3  -1 -15  182.49   19.70
   3   1 -14  581.58   36.00
   3  -1 -14  519.76   32.83
   3  -1 -13    5.97    5.65
   3   1 -13    8.00    6.12
   3  -1 -12  529.56   29.54
   3   1 -12  563.14   31.13
   3   1 -11   -1.64    3.66
   3  -1 -11    8.52    4.79
   3  -1 -10  197.43   16.25
   3   1 -10  232.23   17.16
   3  -1  -9  344.87   20.48
   3   1  -9  385.49   20.27
   3   1  -8    1.84    2.91
   3  -1  -8   -0.06    2.77
   3  -1  -7 1081.18   31.60
   3   1  -7  892.96   25.94
   3  -1  -6   94.52    8.25
   3   1  -6   55.27    8.92
   3   1  -5 1498.56   24.57
   3  -1  -5 1603.42   29.78
   3   1  -4  462.45   13.07
   3  -1  -4  432.33   14.88
   3   1  -3 2353.38   24.01
   3  -1  -3 2322.79   29.69
   3   1  -2  342.22    9.45
   3  -1  -2  372.33   11.67
  -3  -1   1 1025.82   21.36
   3   1  -1 1032.48   16.61
  -3  -1   0  934.56   19.24
   3   1   0  904.53   16.50
   3  -1   0  920.73   16.23
   3  -1   1 2977.58   28.72
   3   1   1 3039.90   37.30
   3   1   2  465.03   17.09
   3  -1   2  439.27   11.56
   3  -1   3  502.72   13.24
  -3  -1  -3  576.08   21.00
   3  -1   4 1380.15   22.55
  -3  -1  -4 1328.49   30.71
   3  -1   5 1045.69   23.45
  -3  -1  -5  764.59   23.37
  -3  -1  -6 2786.35   53.64
   3  -1   6 2841.71   42.87
   3  -1   7  506.26   19.84
  -3  -1  -7  470.55   24.31
  -3  -1  -8 3412.48   69.22
   3  -1   8 2945.55   55.10
   3  -1   9  128.27   14.73
  -3  -1  -9  257.03   20.28
  -3  -1 -10 1376.76   50.64
  -3  -1 -11  276.53   23.07
  -3  -1 -12  776.50   38.86
  -3  -1 -13   10.78    5.31
   3  -1  13   15.41    7.22
  -3  -1 -14   69.72   13.11
   3  -1  14   53.64   10.78
   3  -1  15    0.13    5.30
  -3  -1 -15    2.89    7.39
   3  -1  16   34.68   10.25
  -3  -1 -16   38.52   14.06
  -3  -1 -17   67.97   21.29
   3  -3 -16    1.95    7.49
   3  -3 -15   -0.20    6.16
   3  -3 -14    7.38    5.43
   3  -3 -13  117.32   16.45
   3  -3 -12   18.04    8.68
   3  -3 -11   81.39   12.48
   3  -3 -10  275.98   20.44
   3  -3  -9  469.76   24.20
   3  -3  -8  568.32   26.37
   3  -3  -7  907.41   30.76
   3   3  -7 1036.10   18.39
   3  -3  -6 3019.98   46.11
   3   3  -6 1518.24   44.11
   3  -3  -5 2211.06   43.43
   3   3  -5 2435.82   21.45
   3   3  -4 1078.11   14.97
   3  -3  -4 1167.34   29.94
   3   3  -3 2760.17   26.96
   3  -3  -3 2840.54   42.61
   3  -3  -2  797.08   22.17
   3   3  -2  824.57   17.19
   3   3  -1  459.42   15.92
   3  -3  -1  534.64   17.71
   3  -3   0  964.47   20.84
  -3  -3   0 1079.76   29.96
  -3  -3  -1  346.95   13.94
  -3  -3  -1  361.85   16.57
  -3  -3  -2  503.82   16.63
   3  -3   2  604.77   13.47
  -3  -3  -3  314.80   15.12
  -3  -3  -3  245.88   15.27
   3  -3   4   21.26    2.68
  -3  -3  -4   22.72    5.25
  -3  -3  -5   18.80    6.03
   3  -3   5   15.64    2.27
   3  -3   6  295.20    9.08
  -3  -3  -6  332.48   20.50
  -3  -3  -7  556.75   28.30
   3  -3   7  491.52   12.85
  -3  -3  -8  105.01   13.29
   3  -3   8   63.53    5.65
  -3  -3  -9   70.02   11.69
  -3  -3 -10   92.09   15.03
  -3  -3 -11   47.09   11.25
  -3  -3 -12   -0.80    6.39
  -3  -3 -13    4.50    8.20
  -3  -3 -14   34.16   10.87
  -3  -3 -15   77.59   15.92
  -3  -3 -16   22.97    9.36
   3  -5 -14   13.87    7.85
   3  -5 -13  129.65   16.35
   3  -5 -12   39.30    9.59
   3  -5 -11  126.98   14.70
   3  -5 -10   95.60   13.21
   3  -5  -9    0.98    4.77
   3  -5  -8  126.91   13.79
   3  -5  -7   72.48   10.47
   3  -5  -6  153.81    8.73
   3  -5  -6  168.91   14.01
   3  -5  -5   12.62    3.25
   3  -5  -5   12.98    4.38
   3  -5  -4  561.65   23.05
   3  -5  -4  485.12   17.74
   3  -5  -3    9.48    3.84
   3   5  -3    9.55    2.70
   3   5  -2  730.98   22.05
   3  -5  -2  722.54   24.69
   3   5  -1   20.61    4.69
   3  -5  -1   30.59    5.00
  -3  -5   0   65.81   10.13
   3  -5   0   50.48    6.86
  -3  -5  -1  123.08   12.10
   3  -5   1  104.92    7.96
   3  -5   2  209.89   10.00
  -3  -5  -2  219.24   14.75
  -3  -5  -3   74.05    8.91
  -3  -5  -3   89.50    9.26
   3  -5   3  100.69    6.35
  -3  -5  -4   94.44   10.30
  -3  -5  -4  100.75   10.18
  -3  -5  -5  570.43   26.59
  -3  -5  -6  198.46   17.63
  -3  -5  -7  812.22   36.06
  -3  -5  -8   45.18    9.83
  -3  -5  -9  560.92   32.87
  -3  -5 -10   61.20   11.72
  -3  -5 -11  219.09   21.91
  -3  -5 -12   33.60    9.19
  -3  -5 -13  163.14   19.99
  -3  -5 -14    8.88    8.23
   3  -7 -10   13.09    7.78
   3  -7  -9   23.28    8.02
   3  -7  -8   50.52    9.81
   3  -7  -7    4.11    4.70
   3  -7  -6   56.80   10.55
   3  -7  -5    7.33    4.34
   3  -7  -4  120.57   10.82
   3  -7  -4  100.49   12.17
   3  -7  -3    1.57    3.10
   3  -7  -3    1.22    3.24
  -3  -7   2  113.34   13.10
   3  -7  -2   82.59    9.66
   3  -7  -1   -0.92    2.76
   3   7  -1    8.47    6.10
   3  -7   0   24.86    5.76
   3   7   0   29.82    9.17
  -3  -7  -1   12.21    4.78
  -3  -7  -1   17.50    5.94
  -3  -7  -2   -3.95    3.98
  -3  -7  -2   -4.34    4.64
  -3  -7  -3  109.99   11.55
  -3  -7  -3   86.37    9.86
  -3  -7  -4   25.93    6.55
  -3  -7  -4   11.79    5.38
  -3  -7  -5  149.21   12.97
  -3  -7  -5  199.28   15.37
  -3  -7  -6   22.80    6.49
  -3  -7  -7  203.78   15.42
  -3  -7  -8   82.46   12.84
  -3  -7  -9   63.11   11.15
   4   0 -17   -1.65   11.28
   4   0 -16  897.63   45.91
   4   0 -15   13.77    8.55
   4   0 -14 1766.94   59.43
   4   0 -13    3.29    6.24
   4   0 -12 1771.27   51.64
   4   0 -11   -0.11    5.22
   4   0 -10 1200.74   35.44
   4   0  -9    1.96    3.50
   4   0  -8  209.94   15.35
   4   0  -7    4.45    3.17
   4   0  -6   15.90    3.47
   4   0  -5    2.09    1.33
   4   0  -4  601.61   19.26
  -4   0   4  452.38   14.88
   4   0  -3    2.41    1.86
  -4   0   3    2.63    1.69
  -4   0   2 2449.90   27.12
   4   0  -2 2416.23   28.71
   4   0  -1    6.57    2.27
   4   0   0   23.03    3.27
   4   0   1    6.46    2.18
   4   0   2  934.44   21.00
   4   0   3    1.14    1.95
   4   0   4   16.98    4.46
   4   0   5    7.50    4.36
   4   0   6 1494.20   39.43
   4   0   7   -3.71    4.42
  -4   0  -8 5018.78   89.50
  -4   0  -9   -5.06    5.62
  -4   0 -10 2782.80   76.82
  -4   0 -11    3.40    6.66
  -4   0 -12 1566.96   72.51
  -4   0 -13   15.44   10.52
   4   0  15    3.99    7.21
   4   0  16  137.59   19.39
   4   0  17   -6.04    7.84
   4  -2 -17   97.12   18.76
   4  -2 -16   43.95   12.75
   4  -2 -15  228.05   23.98
   4   2 -14  106.00   16.32
   4  -2 -14  113.02   16.56
   4   2 -13  426.60   30.13
   4  -2 -13  485.38   29.46
   4   2 -12    1.35    4.72
   4  -2 -12   -2.83    5.54
   4   2 -11   18.49    6.78
   4  -2 -11   12.43    6.38
   4  -2 -10  631.57   30.16
   4   2 -10  782.54   29.83
   4  -2  -9    9.93    4.24
   4   2  -9   19.06    5.28
   4  -2  -8  474.59   23.43
   4   2  -8  409.63   20.03
   4   2  -7  126.29   10.59
   4  -2  -7  160.36   12.53
   4   2  -6  189.43    9.87
   4  -2  -6  224.63   13.93
   4   2  -5 2194.21   27.76
   4  -2  -5 2219.62   41.85
   4  -2  -4  956.79   25.16
   4   2  -4  906.56   16.94
   4  -2  -3 3851.13   44.97
   4   2  -3 3856.92   36.35
   4   2  -2  308.25   10.72
  -4  -2   2  315.84   15.82
  -4  -2   1 5759.27   65.98
   4   2  -1 6026.04   50.52
   4   2   0  235.84   11.66
  -4  -2   0  234.68   12.29
   4  -2   0  213.17    9.33
   4  -2   1 4411.32   40.08
   4   2   1 4456.98   56.46
   4   2   2  821.26   26.00
   4  -2   2  767.64   17.04
  -4  -2  -3  394.33   19.29
   4  -2   3  469.20   13.17
   4  -2   4  372.00   12.77
  -4  -2  -4  316.17   18.25
  -4  -2  -5    6.49    3.63
   4  -2   5    8.73    2.62
  -4  -2  -6  671.62   26.03
   4  -2   6  845.99   19.77
   4  -2   7    5.66    3.00
  -4  -2  -7    1.67    3.59
  -4  -2  -8   11.96    5.22
   4  -2   8   17.96    3.92
  -4  -2  -9  429.41   23.58
   4  -2   9  482.66   16.33
   4  -2  10  151.57   10.65
  -4  -2 -10  170.88   15.94
  -4  -2 -11  392.34   24.62
   4  -2  11  449.73   18.94
   4  -2  12   99.98   10.02
  -4  -2 -12  105.97   15.12
   4  -2  13  188.40   14.76
  -4  -2 -13  231.97   25.38
   4  -2  14   51.37    8.43
  -4  -2 -14   71.97   16.31
  -4  -2 -15   60.95   16.35
  -4  -2 -16   90.17   20.89
   4  -4 -15   71.03   13.79
   4  -4 -14  221.64   22.01
   4  -4 -13   74.17   13.95
   4  -4 -12   24.76    8.65
   4  -4 -11    7.82    5.36
   4  -4 -10   36.80    9.46
   4  -4  -9   19.96    7.55
   4  -4  -8   56.87    9.57
   4  -4  -7  151.61   12.98
   4  -4  -6  190.14   12.52
   4   4  -5  536.68   12.03
   4  -4  -5  599.32   24.17
   4   4  -4 2008.58   26.91
   4  -4  -4 2122.48   46.50
   4   4  -3   53.58    5.03
   4  -4  -3   39.11    6.81
   4   4  -2 1352.05   26.45
   4  -4  -2 1396.76   31.32
  -4  -4   1   28.01    6.78
   4   4  -1   27.81    5.35
   4  -4  -1   12.74    4.25
   4   4   0 5636.24   71.49
   4  -4   0 5494.08   60.03
   4  -4   1 1084.29   25.66
  -4  -4  -1 1110.78   32.22
  -4  -4  -2  101.68    9.53
  -4  -4  -2  106.15   10.04
   4  -4   3  106.02    7.80
  -4  -4  -3  110.70   10.99
   4  -4   4   61.45    4.80
  -4  -4  -4   54.72    8.51
  -4  -4  -5  141.56   10.74
   4  -4   5  160.41    7.45
  -4  -4  -6    1.15    3.69
  -4  -4  -7  244.33   18.60
  -4  -4  -8    0.08    4.09
  -4  -4  -9   -0.15    6.33
  -4  -4 -10  600.05   32.27
  -4  -4 -11  164.79   17.20
  -4  -4 -12  103.81   14.72
  -4  -4 -13   86.61   12.04
  -4  -4 -14   70.12   13.98
  -4  -4 -15   18.81    7.50
   4  -6 -12   -6.72    7.29
   4  -6 -11  320.22   24.37
   4  -6 -10    0.16    5.37
   4  -6  -9  167.48   16.80
   4  -6  -8    8.84    5.12
   4  -6  -7    0.62    5.14
   4  -6  -6    5.27    4.99
   4  -6  -5    1.26    4.40
   4  -6  -5    1.31    2.89
   4  -6  -4   10.14    5.05
   4  -6  -3   63.19    9.19
   4  -6  -2   -0.09    3.05
   4   6  -2    4.06    2.83
  -4  -6   2    4.43    4.85
   4   6  -1   78.60   11.19
   4  -6  -1   68.74    8.93
   4   6   0   11.70    5.42
  -4  -6   0   13.39    5.41
   4  -6   0   10.61    4.08
  -4  -6  -1   54.66    8.75
   4  -6   1   39.33    5.80
  -4  -6  -2   -5.73    5.00
   4  -6   2   -1.33    2.51
  -4  -6  -2    2.61    3.32
  -4  -6  -3    7.88    4.82
  -4  -6  -3    2.86    5.39
  -4  -6  -4   24.39    6.45
  -4  -6  -4    7.19    3.64
  -4  -6  -5   69.94   10.29
  -4  -6  -6   15.85    5.69
  -4  -6  -7  179.98   14.47
  -4  -6  -8    9.49    5.21
  -4  -6  -9  301.52   19.98
  -4  -6 -10   -1.80    5.11
  -4  -6 -11  346.79   24.75
  -4  -6 -12    8.03    6.56
   4  -8  -6   52.88   10.46
   4  -8  -5   34.12    9.42
  -4  -8   4  115.32   14.99
   4  -8  -4   91.12   12.41
   4  -8  -3   27.80    7.50
  -4  -8   3   49.61   11.19
  -4  -8   2  202.17   18.02
   4  -8  -2  143.47   14.46
  -4  -8   1    5.23    4.91
  -4  -8   0  134.32   14.27
  -4  -8  -1   56.15    9.85
  -4  -8  -2  123.03   13.29
   4   8   2   94.40   16.86
  -4  -8  -3   30.16    7.20
  -4  -8  -4   16.82    6.26
  -4  -8  -5   11.90    5.42
   5   1 -17   33.44   14.37
   5  -1 -17    3.80    8.54
   5   1 -16   99.37   18.56
   5  -1 -16  113.89   19.78
   5  -1 -15  135.85   19.13
   5   1 -15  120.15   19.78
   5   1 -14  454.95   29.87
   5  -1 -14  433.68   30.14
   5   1 -13    6.88    6.59
   5  -1 -13    7.46    5.44
   5   1 -12 2316.97   60.35
   5  -1 -12 1938.94   55.93
   5   1 -11  685.62   29.81
   5  -1 -11  519.56   23.98
   5   1 -10 1765.43   46.53
   5  -1 -10 1849.79   50.79
   5  -1  -9  386.00   20.53
   5   1  -9  416.97   20.00
   5   1  -8 1687.37   38.77
   5  -1  -8 1668.01   39.82
   5   1  -7  245.21   12.70
  -5   1   7  216.51    8.27
   5  -1  -6  344.52   15.65
   5   1  -6  357.76   14.47
  -5   1   6  341.29    8.02
   5  -1  -5  202.01   10.22
   5   1  -5  251.89   10.85
   5  -1  -4  717.99   20.72
  -5  -1   4  735.09   24.47
   5   1  -4  686.63   17.32
  -5  -1   3  620.94   20.31
   5   1  -3  627.64   16.07
   5  -1  -2    0.96    1.55
  -5  -1   2    1.79    2.55
   5   1  -2    2.74    2.04
   5   1  -1 2767.36   35.07
   5  -1  -1 2699.52   34.72
   5  -1   0  131.85    8.01
   5   1   0  119.74    7.92
   5   1   1 2692.69   38.94
   5  -1   1 2759.83   35.77
   5   1   2  769.15   23.03
   5  -1   2  781.14   19.90
   5   1   3  996.04   29.02
   5  -1   3  940.23   22.16
   5  -1   4   18.28    3.85
   5   1   4   35.53    6.19
   5   1   5  627.66   27.20
   5  -1   5  588.62   19.50
   5  -1   6   90.48    7.65
   5   1   6  100.56   12.25
   5  -1   7  257.44   15.11
   5  -1   8  471.09   21.01
  -5  -1  -8  553.55   31.37
   5  -1   9    3.33    3.63
  -5  -1  -9    6.01    6.61
   5  -1  10  613.09   28.40
  -5  -1 -10  750.76   42.10
   5  -1  11  127.87   13.33
  -5  -1 -11  142.06   21.66
  -5  -1 -12  799.37   50.72
   5  -1  12  730.18   32.81
   5  -1  13  149.92   16.47
  -5  -1 -13  256.31   27.32
   5  -1  14  508.10   29.70
   5  -1  15   88.41   12.93
   5  -1  16  251.27   21.06
   5   1  16  250.27   29.78
   5  -3 -16    5.36    7.00
   5  -3 -15   -2.13    7.02
   5  -3 -14   34.33   10.32
   5  -3 -13   45.71   10.71
   5  -3 -12   20.37    8.44
   5  -3 -11  260.47   22.22
   5  -3 -10  216.80   18.34
   5   3 -10  209.67   13.36
   5  -3  -9   22.07    6.06
   5   3  -9   38.34    6.20
   5   3  -8   -0.41    2.78
   5  -3  -8    7.20    4.92
   5   3  -7   55.76    6.80
   5  -3  -7   47.92    7.62
   5   3  -6  438.88   13.60
   5  -3  -6  419.85   20.45
   5  -3  -5   40.91    6.09
   5   3  -5   44.97    4.50
   5  -3  -4  661.18   26.33
   5   3  -4  493.90   15.26
   5   3  -3  572.29   16.39
   5  -3  -3  597.30   20.31
   5  -3  -2 1290.47   28.40
  -5  -3   2 1354.93   37.72
   5   3  -2 1334.79   26.02
   5   3  -1 2080.48   32.29
  -5  -3   1 2358.19   47.61
   5   3   0 1198.25   29.21
   5  -3   0 1179.79   26.58
   5   3   1  445.21   21.81
  -5  -3  -1  462.50   20.50
   5  -3   2 2062.74   31.49
  -5  -3  -2 2090.67   43.40
   5  -3   3 4070.15   42.88
   5  -3   4 2396.40   32.80
  -5  -3  -4 2162.72   49.06
  -5  -3  -5  945.30   33.11
   5  -3   5 1127.24   22.16
   5  -3   6  550.01   16.08
  -5  -3  -6  457.39   25.92
  -5  -3  -7   36.37    8.02
   5  -3   7   47.82    6.04
   5  -3   8   -2.30    2.43
  -5  -3  -8   -1.38    4.69
  -5  -3  -9    3.26    4.91
   5  -3   9    3.06    2.87
   5  -3  10    4.08    2.86
  -5  -3 -10   -2.18    5.40
  -5  -3 -11    2.69    6.67
  -5  -3 -12   10.58    8.70
  -5  -3 -13   61.27   14.47
  -5  -3 -14    6.11   11.37
  -5  -3 -15   17.82   12.01
   5  -5 -14   17.85    8.85
   5  -5 -13  371.35   27.94
   5  -5 -12   34.66    9.01
   5  -5 -11  399.50   26.00
   5  -5 -10   88.08   12.92
   5  -5  -9  314.61   22.43
   5  -5  -8   60.26   10.80
   5  -5  -7  426.34   24.21
   5  -5  -6   83.22   10.00
   5  -5  -5   12.12    3.12
   5  -5  -5   14.49    4.43
   5   5  -4  149.51    8.73
   5  -5  -4  123.49   12.94
   5   5  -3    0.16    2.21
   5  -5  -3   -2.52    3.70
  -5  -5   2  570.58   28.53
   5   5  -2  528.35   17.82
   5  -5  -2  592.39   22.86
  -5  -5   1   14.59    6.05
   5  -5  -1   11.08    5.05
   5   5  -1   13.50    4.55
   5  -5   0  365.69   17.41
  -5  -5   0  387.56   21.98
   5   5   0  392.01   20.62
   5  -5   1   24.83    4.86
  -5  -5  -1   16.22    5.04
  -5  -5  -2  299.81   18.45
   5   5   2  322.33   22.05
  -5  -5  -3   65.21    9.26
  -5  -5  -3   69.70    9.28
   5  -5   3   51.40    7.14
  -5  -5  -4  256.49   17.60
   5  -5   4  124.74   13.26
  -5  -5  -5   -4.13    6.09
  -5  -5  -6  241.22   19.05
  -5  -5  -7   63.09   11.36
  -5  -5  -8   38.00    9.06
  -5  -5  -9  317.51   22.59
  -5  -5 -10    6.87    6.19
  -5  -5 -11  116.87   16.36
  -5  -5 -12   60.68   12.19
  -5  -5 -13  201.02   23.03
   5  -7 -10   21.45    7.73
   5  -7  -9  149.05   16.65
   5  -7  -8   15.55    7.57
   5  -7  -7  216.25   18.64
   5  -7  -6    5.75    5.27
   5  -7  -5   50.28    9.21
  -5  -7   4   52.20   10.67
   5  -7  -4   47.09    9.49
   5  -7  -3    5.12    4.24
  -5  -7   3   19.51    6.43
   5  -7  -2  133.14   13.56
  -5  -7   2  139.37   15.72
  -5  -7   1   -5.72    6.18
   5  -7  -1    1.91    4.10
   5   7  -1    0.36    4.24
   5   7   0   84.09   13.08
  -5  -7   0  101.43   12.27
   5  -7   0   67.72    8.52
   5   7   1   -0.73    5.17
  -5  -7  -1    2.60    4.80
  -5  -7  -2  187.68   16.83
   5   7   2  150.41   20.12
   5   7   3    6.79    6.89
  -5  -7  -3    7.32    6.39
  -5  -7  -4   60.09   10.00
  -5  -7  -5   -5.87    5.74
  -5  -7  -6   11.69    6.97
  -5  -7  -7   20.43    7.49
  -5  -7  -8   -5.86    7.27
  -5  -7  -9   51.39   10.60
   6   0 -17    4.54    9.47
   6   0 -16   24.79   10.65
   6   0 -15    5.06    6.31
   6   0 -14  312.03   26.71
   6   0 -13   -1.51    5.19
   6   0 -12 3591.21   76.05
   6   0 -11    7.41    5.08
   6   0 -10 1111.08   36.98
   6   0  -9    3.50    3.97
   6   0  -8 3567.11   54.30
   6   0  -7    3.44    2.91
  -6   0   7    4.47    3.43
   6   0  -6 5713.87   62.72
  -6   0   6 5889.38   59.80
   6   0  -5    0.58    2.49
  -6   0   5   -0.33    1.91
  -6   0   4 1497.13   26.05
   6   0  -4 1449.89   28.44
   6   0  -3    3.59    2.35
   6   0  -2  983.44   21.98
   6   0  -1    3.26    2.32
   6   0   0   15.25    3.31
   6   0   1    4.73    2.39
   6   0   2 1962.38   35.40
   6   0   3    3.48    3.33
   6   0   4  521.02   20.03
   6   0   5   -3.06    3.31
   6   0   6  359.37   20.26
   6   0   7   -4.21    4.69
   6   0   8    6.26    4.56
   6   0   9    3.85    4.83
   6   0  10   89.25   13.91
   6   0  11    2.76    5.79
   6   0  12  352.02   26.92
   6   0  13    6.60    6.16
   6   0  14  570.05   37.14
   6   0  15  -11.34    7.85
   6   0  16  401.14   33.20
   6  -2 -17  144.05   22.82
   6  -2 -16   33.30   11.72
   6   2 -15    5.14    7.28
   6  -2 -15   20.62   10.19
   6   2 -14   42.89   11.75
   6  -2 -14   47.31   11.25
   6  -2 -13  151.59   17.93
   6   2 -13  179.34   19.92
   6   2 -12   13.03    6.46
   6  -2 -12   18.11    6.90
   6   2 -11  184.60   16.79
   6  -2 -11  148.73   16.27
   6  -2 -10  167.30   15.61
   6   2 -10  182.24   14.74
   6   2  -9  865.21   28.74
   6  -2  -9  777.26   30.53
   6   2  -8  394.28   15.61
   6  -2  -8  475.75   22.95
   6  -2  -7  908.69   33.20
   6   2  -7 1088.75   30.17
   6  -2  -6  817.51   26.38
   6   2  -6  845.62   21.68
   6  -2  -5  919.98   26.52
   6   2  -5  902.02   21.03
   6   2  -4   15.61    3.47
   6  -2  -4   23.45    4.42
  -6  -2   4   26.92    6.71
   6  -2  -3  170.77   11.06
  -6  -2   3  165.29   13.26
   6   2  -3  166.99    9.53
   6   2  -2  706.42   20.08
  -6  -2   2  672.01   24.01
  -6  -2   1 1330.88   32.71
   6   2  -1 1369.65   28.44
   6  -2  -1 1388.60   28.55
  -6  -2   0   55.63    7.05
   6  -2   0   50.71    5.55
   6   2   0   55.50    6.57
   6  -2   1 2496.83   36.86
   6   2   1 2398.96   42.52
   6   2   2 1383.95   35.69
   6  -2   2 1397.88   27.92
   6   2   3 2806.65   54.90
   6  -2   3 2925.79   40.88
   6  -2   4  707.44   21.32
   6   2   4  664.69   28.79
   6  -2   5 2598.31   42.08
   6   2   5 2705.36   61.01
   6  -2   6  247.91   13.01
   6   2   6  298.85   22.46
   6  -2   7 1201.27   29.25
   6   2   7 1189.28   45.30
   6  -2   8   10.10    3.78
   6  -2   9  804.50   25.40
   6  -2  10  565.98   22.11
  -6  -2 -10  555.00   37.89
   6  -2  11   19.53    5.07
  -6  -2 -11   15.80    9.86
   6  -2  12   57.04    8.18
   6  -2  13   70.38    9.15
   6  -2  14   27.43    6.44
   6   2  15   99.05   22.26
   6   2  16   57.20   17.67
   6  -4 -15   79.84   15.38
   6  -4 -14    9.43    6.68
   6  -4 -13   97.59   15.21
   6  -4 -12   43.21    9.98
   6  -4 -11   64.60   12.32
   6  -4 -10  293.69   22.09
   6  -4  -9   73.73   10.32
   6  -4  -8  489.61   26.99
   6   4  -7  186.81    9.83
   6  -4  -7  138.82   14.64
   6   4  -6  200.31   10.04
   6  -4  -6  223.43   16.43
   6   4  -5  207.26   10.26
   6  -4  -5  203.35   15.20
   6   4  -4   25.65    4.13
   6  -4  -4   18.54    5.07
  -6  -4   4   22.27    6.10
   6  -4  -3   57.79    8.51
   6   4  -3   38.37    5.59
  -6  -4   3   49.98    9.21
   6   4  -2  147.02   10.03
  -6  -4   2  136.85   13.47
   6  -4  -2  121.47   10.47
  -6  -4   1   36.06    7.07
   6  -4  -1   30.83    5.96
   6   4  -1   33.72    5.50
   6  -4   0  755.96   22.73
  -6  -4   0  818.91   30.62
   6   4   1  260.04   16.78
  -6  -4  -1  225.16   16.19
   6  -4   2 1902.52   35.78
  -6  -4  -2 1898.90   46.57
   6  -4   3  323.02   20.13
   6   4   3  191.46   17.01
   6   4   4 1367.51   44.95
   6  -4   4 1246.22   26.55
   6  -4   5  289.17   12.89
  -6  -4  -6  518.07   29.24
   6  -4   6  620.85   17.57
  -6  -4  -7   37.31    8.10
   6  -4   7   49.60    5.49
  -6  -4  -8  820.96   37.66
  -6  -4  -9   83.57   13.07
  -6  -4 -10   45.88   10.53
  -6  -4 -11   28.34   10.19
  -6  -4 -12   11.12    7.78
  -6  -4 -13   34.43   10.12
  -6  -4 -14  102.03   19.55
   6  -6 -12   -0.54    6.39
   6  -6 -11  262.79   23.39
   6  -6 -10    1.87    6.01
   6  -6  -9  542.07   30.56
   6  -6  -8    5.31    6.23
   6  -6  -7  493.19   28.50
   6  -6  -6    9.79    5.44
   6  -6  -5  367.83   21.62
   6  -6  -4   -5.74    4.93
  -6  -6   4   21.38    9.39
  -6  -6   3  188.82   17.48
   6  -6  -3  206.01   15.19
  -6  -6   2   -1.47    5.35
   6   6  -2    4.63    3.44
   6  -6  -2    3.72    4.43
   6   6  -1  170.98   14.51
  -6  -6   1  152.46   15.04
   6  -6  -1  161.29   14.66
   6   6   0  209.50   16.07
  -6  -6   0  192.07   16.32
   6  -6   0  172.82   14.56
  -6  -6  -1  326.30   20.37
   6  -6   1  283.72   17.39
   6   6   2   80.12   11.57
  -6  -6  -2   80.46   11.27
   6  -6   2   61.47    8.38
  -6  -6  -3   26.38    7.45
   6   6   3   32.82   10.25
   6   6   4    0.49    5.73
  -6  -6  -7    0.80    4.96
  -6  -6  -8   -0.60    5.99
  -6  -6  -9    2.30    6.24
  -6  -6 -10   -3.15    6.51
  -6  -6 -11   47.31   12.31
   6  -8  -5   20.24    7.74
  -6  -8   5   22.03    6.89
   6  -8  -4   28.19    8.70
  -6  -8   4   44.60   11.09
   6  -8  -3    5.87    5.34
  -6  -8   3   -2.89    6.34
  -6  -8   2   59.45   11.27
  -6  -8   1  101.23   13.73
  -6  -8   0   82.20   13.08
  -6  -8  -1   49.70    9.83
   6   8   2   98.36   15.31
  -6  -8  -2   96.18   13.63
   6   8   3   42.37   12.80
  -6  -8  -3   28.68    9.30
   7   1 -17   53.34   14.79
   7  -1 -17   30.05   12.23
   7   1 -16    1.07    7.88
   7  -1 -16    9.01    9.08
   7  -1 -15   93.97   16.70
   7   1 -15   79.00   16.36
   7   1 -14   85.71   14.82
   7  -1 -14   82.07   13.72
   7  -1 -13  189.00   17.80
   7   1 -13  168.64   20.56
   7  -1 -12    1.25    5.43
   7   1 -12    0.77    6.20
   7  -1 -11    7.15    5.23
   7   1 -11    4.74    4.33
   7   1 -10 1817.17   45.75
   7  -1 -10 1510.67   44.20
   7   1  -9  531.97   21.90
  -7   1   9  469.00   12.85
   7  -1  -8 1743.49   40.24
   7   1  -8 1473.07   31.70
   7  -1  -7 1352.77   34.22
  -7  -1   7 1560.56   41.08
   7   1  -6 2134.26   36.35
   7  -1  -6 2039.83   38.79
   7   1  -5   67.76    7.24
  -7  -1   5   84.13    8.45
   7  -1  -4 2501.00   40.63
  -7  -1   4 2455.46   42.90
   7   1  -4 2498.60   37.99
  -7  -1   3  389.21   17.29
   7   1  -3  364.60   15.30
   7  -1  -3  384.53   15.92
  -7  -1   2 2636.60   44.60
   7  -1  -2 2718.13   40.88
   7   1  -2 2752.24   40.46
   7   1  -1   37.58    5.37
   7  -1  -1   28.53    4.67
   7   1   0  666.40   21.41
   7  -1   0  683.53   20.72
   7   1   1  271.38   14.46
   7  -1   1  270.60   13.68
   7  -1   2  761.95   22.78
   7   1   2  737.53   25.16
   7  -1   3   49.59    6.37
   7   1   3   42.27    6.68
   7  -1   4  297.59   15.12
   7   1   4  295.89   17.89
   7  -1   5 1349.44   33.84
   7   1   5 1380.52   40.67
   7   1   6  160.83   15.61
   7  -1   6  140.71   11.61
   7   1   7 1950.94   54.79
   7  -1   7 1922.57   43.51
   7   1   8   11.06    5.20
   7  -1   8    5.17    4.33
   7   1   9  486.97   30.32
   7  -1   9  440.61   21.85
   7  -1  10    2.56    3.81
   7   1  10   -3.58    5.50
   7   1  11   73.91   14.05
   7  -1  11   78.83   10.76
   7  -1  12    1.98    4.50
   7   1  12    6.85    8.34
   7  -1  13    5.03    5.17
   7   1  13    1.74    6.84
   7  -1  14   51.69    9.42
   7   1  14   60.78   14.94
   7  -1  15   -2.14    4.98
   7   1  15    3.35    9.00
   7   1  16  219.64   26.73
   7  -1  16  229.12   19.62
   7  -3 -16  169.03   20.15
   7  -3 -15  231.95   24.41
   7  -3 -14   88.57   15.43
   7  -3 -13   38.24   10.89
   7  -3 -12    8.30    4.54
   7   3 -11   23.05    7.38
   7  -3 -11   28.89    9.34
   7   3 -10   25.56    6.89
   7  -3 -10   17.85    6.88
   7  -3  -9    2.42    5.29
   7   3  -9    1.34    3.65
   7   3  -8   80.02    8.00
   7  -3  -8   62.52   10.01
   7   3  -7  122.00    9.11
   7  -3  -7  119.59   12.26
   7  -3  -6   79.92    9.47
   7   3  -6   74.81    7.01
   7  -3  -5  193.63   13.61
   7   3  -5  173.34   10.47
   7   3  -4  157.92   10.51
   7  -3  -4  156.67   11.64
  -7  -3   4  173.27   15.29
   7   3  -3  107.81    9.30
   7  -3  -3  104.89    8.51
  -7  -3   3  112.16   11.86
   7   3  -2    9.64    3.71
   7  -3  -2   12.20    4.51
  -7  -3   2    8.12    4.33
   7  -3  -1    1.71    4.83
  -7  -3   1   -0.62    4.55
   7   3  -1    1.64    2.86
  -7  -3   0  166.93   13.93
   7  -3   0  139.59   10.38
   7   3   0  142.44   11.44
   7  -3   1  184.41   11.53
  -7  -3  -1  178.35   14.01
   7   3   1  161.66   12.89
   7   3   2  988.88   33.85
   7  -3   2 1040.10   25.77
   7   3   3 1253.77   40.16
   7  -3   3 1291.38   28.43
   7   3   4 1060.06   39.48
   7  -3   4 1116.42   27.49
   7   3   5 1205.65   45.20
   7  -3   5 1156.63   27.33
   7   3   6 1031.23   42.74
   7  -3   6 1020.63   26.28
   7   3   7 1225.38   49.85
   7  -3   7 1071.72   27.81
   7   3   8 1364.15   54.48
   7  -3   8 1231.60   30.58
   7  -3   9  189.56   12.95
   7   3   9  209.92   23.04
   7  -3  10  134.95   10.94
   7   3  10  127.81   19.22
   7  -3  11  476.51   19.25
   7   3  11  539.00   38.66
   7   3  12  172.95   24.92
   7   3  13   75.45   17.50
   7   3  14   47.46   16.39
   7  -5 -13   60.10   12.12
   7  -5 -12   15.82    8.29
   7  -5 -11  158.05   19.19
   7  -5 -10   -0.29    5.20
   7  -5  -9  385.10   24.80
   7  -5  -8   61.86   10.55
   7  -5  -7  646.31   32.87
   7  -5  -6  276.62   20.41
  -7  -5   5  936.63   39.35
   7  -5  -5  912.91   33.60
   7   5  -5  958.86   24.89
   7   5  -4  123.70   10.34
  -7  -5   4  106.81   12.87
   7  -5  -4  146.76   12.88
   7  -5  -3  559.78   24.94
  -7  -5   3  598.17   29.99
   7   5  -3  563.48   21.62
   7  -5  -2   50.47    8.91
   7   5  -2   50.56    6.82
  -7  -5   2   47.42    8.84
   7  -5  -1  127.85   13.96
   7   5  -1  127.41   11.58
  -7  -5   1  100.25   12.36
   7  -5   0   39.50    6.61
  -7  -5   0   40.99    7.95
   7   5   0   37.95    6.82
   7  -5   1  292.98   16.18
   7   5   1  304.29   19.38
  -7  -5  -1  316.92   20.74
   7   5   2    6.92    4.67
   7  -5   2    6.81    4.81
  -7  -5  -2   11.39    6.70
   7   5   3   26.43    8.82
   7  -5   3   14.22    4.44
   7  -5   4  103.04    7.62
   7   5   4  250.94   21.79
   7  -5   5   26.89    5.13
   7   5   5   47.09   12.09
   7   5   6  480.68   33.05
   7   5   7    7.74    6.60
   7   5   8  339.49   30.91
   7  -7  -9  187.91   20.19
  -7  -7   8   53.89   11.45
   7  -7  -8   81.85   13.73
  -7  -7   7  118.39   16.57
   7  -7  -7  106.99   14.82
  -7  -7   6  198.74   20.41
   7  -7  -6  189.74   18.07
   7  -7  -5  269.87   21.41
  -7  -7   5  255.53   21.55
   7  -7  -4   10.14    6.43
  -7  -7   4   -0.87    6.47
  -7  -7   3  491.09   28.61
   7  -7  -3  464.71   25.84
  -7  -7   2   11.89    7.61
   7  -7  -2    7.57    4.84
  -7  -7   1   51.72    9.88
   7   7  -1   51.46    9.92
   7  -7  -1   27.33    8.01
   7   7   0   -4.43    5.22
   7  -7   0    1.20    3.76
  -7  -7   0    5.82    5.33
   7   7   1   61.22   11.67
  -7  -7  -1   70.34   11.88
   7   7   2    8.51    8.78
  -7  -7  -2    5.73    6.01
   7   7   3    9.94    7.39
  -7  -7  -3    7.88    6.00
   7   7   4  151.03   19.36
   7   7   5   -2.09    7.54
   7   7   6  192.70   23.19
   7   7   7   34.20   12.51
   8   0 -17   13.08    9.77
   8   0 -16  145.81   22.52
   8   0 -15   -2.29    6.50
   8   0 -14  174.45   19.29
   8   0 -13   -9.45    6.56
  -8   0  12  126.12   13.30
   8   0 -12  152.20   15.38
  -8   0  11    1.60    4.03
   8   0 -11    0.93    5.06
   8   0 -10   63.65    9.06
  -8   0  10   50.93    7.78
   8   0  -9   -3.25    3.11
  -8   0   9    4.16    4.25
   8   0  -8  531.83   20.16
  -8   0   8  609.80   20.79
  -8   0   7    3.14    2.63
   8   0  -7   -0.80    3.33
   8   0  -6 1677.25   36.63
  -8   0   6 1585.86   31.14
   8   0  -5    4.45    3.04
   8   0  -4 9974.96   84.20
   8   0  -3    3.25    3.07
   8   0  -2 4835.71   57.73
   8   0  -1    8.32    3.67
   8   0   0 5179.81   63.18
   8   0   1    1.73    3.56
   8   0   2  274.41   15.37
   8   0   3    4.80    3.50
   8   0   4   74.17    9.23
   8   0   5    6.28    4.74
   8   0   6   13.56    5.65
   8   0   7   -3.56    4.25
   8   0   8   56.73    9.89
   8   0   9   -0.66    5.07
   8   0  10 1364.74   48.27
   8   0  11   -7.50    7.45
   8   0  12   17.77    8.43
   8   0  13    3.61    7.03
   8   0  14    8.01    8.08
   8   0  15   18.52    9.63
   8  -2 -16   30.68   11.62
   8   2 -15  614.84   38.86
   8  -2 -15  523.39   36.12
   8  -2 -14   44.97    9.97
   8   2 -14   53.52   10.04
   8  -2 -13  643.17   36.59
   8   2 -13  722.58   37.57
   8   2 -12   -0.16    5.02
   8  -2 -12    0.57    4.91
   8   2 -11  102.16   15.32
   8  -2 -11   84.47   11.83
   8   2 -10  480.73   22.72
   8  -2 -10  439.74   25.11
   8   2  -9   38.19    5.59
   8  -2  -9   63.01   10.48
   8  -2  -8  227.49   16.20
  -8  -2   8  225.32   17.14
   8   2  -7  165.34   11.59
   8  -2  -7  134.79   11.78
  -8  -2   7  169.29   15.49
   8   2  -6   78.13    7.39
   8  -2  -6   68.32    7.31
  -8  -2   6   86.01   11.09
   8  -2  -5 1176.14   32.06
  -8  -2   5 1151.21   36.30
   8   2  -5 1258.64   28.76
  -8  -2   4  247.21   16.62
   8   2  -4  263.52   13.47
   8  -2  -3  766.21   25.26
  -8  -2   3  755.75   27.51
   8   2  -3  791.58   23.25
   8   2  -2  225.28   14.13
   8  -2  -2  236.52   13.88
  -8  -2   2  225.02   15.64
   8   2  -1  822.69   25.74
   8  -2  -1  814.69   24.55
  -8  -2   1  845.98   29.17
   8   2   0  526.68   21.37
   8  -2   0  512.43   19.93
   8   2   1  370.89   18.72
   8  -2   1  371.19   17.81
   8   2   2  463.85   22.02
   8  -2   2  483.60   18.88
   8  -2   3  255.69   14.14
   8   2   3  232.37   16.59
   8   2   4  478.80   25.53
   8  -2   4  474.01   19.61
   8  -2   5  491.00   20.07
   8   2   5  478.74   26.64
   8  -2   6  293.89   16.42
   8   2   6  276.19   21.78
   8  -2   7 1028.17   31.14
   8   2   7 1082.48   43.72
   8  -2   8   32.22    6.30
   8   2   8   33.44    9.58
   8  -2   9 1374.53   37.28
   8   2   9 1460.51   56.13
   8   2  10  103.50   16.55
   8  -2  10  105.87   11.18
   8   2  11  859.53   45.94
   8  -2  11  776.19   28.78
   8   2  12  165.72   21.93
   8  -2  12  139.04   13.04
   8   2  13  296.12   31.12
   8  -2  13  236.49   16.90
   8  -2  14   74.97   10.45
   8   2  14   79.56   17.45
   8   2  15    6.75    9.13
   8  -4 -15   49.34   12.79
   8  -4 -14  331.15   27.39
   8  -4 -13   90.95   16.02
   8  -4 -12  221.78   19.96
   8  -4 -11   49.90   10.05
   8  -4 -10   47.40   10.36
   8  -4  -9  252.34   20.73
   8  -4  -8   22.79    7.16
   8   4  -8   20.36    5.07
   8   4  -7  208.69   11.92
  -8  -4   7  205.97   17.63
   8  -4  -7  212.36   16.57
   8   4  -6  277.13   14.29
  -8  -4   6  295.40   22.41
   8  -4  -6  316.85   20.70
   8  -4  -5  227.00   16.97
  -8  -4   5  242.96   19.24
   8   4  -5  207.75   12.85
   8   4  -4  292.59   16.58
   8  -4  -4  304.78   18.24
  -8  -4   4  336.88   22.11
   8  -4  -3  101.21   10.73
   8   4  -3   76.03    9.66
  -8  -4   3  100.31   11.77
  -8  -4   2  596.21   27.99
   8   4  -2  533.19   22.53
   8  -4  -1   40.37    6.57
   8   4  -1   40.31    7.11
  -8  -4   1   40.79    8.13
   8  -4   0   92.07   10.21
   8   4   0  116.14   11.29
  -8  -4   0   99.66   12.33
  -8  -4  -1  263.79   19.14
   8   4   1  233.99   16.82
   8  -4   2   17.14    5.14
   8   4   2   14.47    4.91
   8   4   3  138.90   14.79
   8  -4   3  125.93   10.22
   8   4   4  110.97   14.28
   8  -4   4  102.28    9.84
   8   4   5   80.18   12.56
   8  -4   5   61.65    7.33
   8  -4   6  512.71   19.38
   8   4   6  529.81   33.18
   8   4   7   47.77   12.07
   8  -4   7   40.64    6.14
   8   4   8  947.03   48.60
   8  -4   8  844.06   25.08
   8   4   9   68.26   14.50
   8   4  10  537.75   39.12
   8   4  11   59.97   15.73
   8   4  12  287.43   31.29
   8   4  13   30.21   14.06
   8  -6 -11   24.31    9.16
   8  -6 -10   46.60   11.98
   8  -6  -9   25.66    8.94
   8  -6  -8    5.84    4.97
  -8  -6   8    5.04    6.33
  -8  -6   7  337.89   26.01
   8  -6  -7  321.81   22.36
   8  -6  -6   12.49    5.92
  -8  -6   6   -2.05    6.80
  -8  -6   5  575.98   31.68
   8  -6  -5  562.67   31.96
   8  -6  -4    0.28    4.70
  -8  -6   4    0.56    5.83
   8   6  -4   -2.15    3.59
   8   6  -3 1385.76   36.47
  -8  -6   3 1348.16   46.24
   8  -6  -3 1324.33   41.60
   8  -6  -2   27.50    7.98
  -8  -6   2   35.19    8.12
  -8  -6   1  590.58   29.94
   8  -6  -1  580.30   25.52
   8   6   0   14.01    5.41
   8  -6   0   11.22    5.74
  -8  -6   0   20.08    6.80
  -8  -6  -1  314.71   22.94
   8   6   1  291.70   20.10
   8  -6   1  282.01   17.84
   8  -6   2   24.77    7.16
   8   6   2   34.78    8.27
  -8  -6  -2   13.25    6.55
   8  -6   3   62.75   11.09
   8   6   3   90.71   13.94
   8   6   4   -0.33    6.64
   8   6   5   -9.26    6.08
   8   6   6    3.41    6.48
   8   6   7    9.62    9.88
   8   6   8   11.95   10.77
   8   6   9   86.31   17.54
   8   6  10   16.15   11.31
   9   1 -16   -4.11    7.62
   9  -1 -16   -4.69    7.69
   9  -1 -15  131.97   17.22
   9   1 -15  172.91   18.14
  -9  -1  14   26.63    7.58
   9   1 -14   20.06    9.08
  -9  -1  13  500.14   28.56
   9  -1 -13  420.82   28.84
   9   1 -13  518.24   29.81
   9  -1 -12    0.53    4.78
  -9  -1  12    2.29    5.87
   9   1 -12    3.81    5.00
   9   1 -11  769.06   32.02
  -9  -1  11  741.72   31.97
   9  -1 -11  796.16   34.41
   9  -1 -10  112.76   11.87
   9   1 -10   83.50    9.96
  -9  -1  10   98.98   12.35
   9  -1  -9   41.51    7.55
   9   1  -9   34.01    6.60
  -9  -1   9   37.84    7.47
   9  -1  -8   35.02    6.17
  -9  -1   8   36.19    6.72
   9   1  -7    3.20    2.78
  -9  -1   7   12.00    4.79
  -9  -1   6  879.32   28.77
   9   1  -6  897.66   26.35
   9  -1  -5    9.57    3.53
   9   1  -5    8.03    3.14
  -9  -1   5    7.42    4.09
   9  -1  -4 1224.29   32.02
  -9  -1   4 1257.85   34.14
   9   1  -4 1229.04   32.09
   9  -1  -3  249.69   14.23
   9   1  -3  252.17   13.97
   9  -1  -2 2390.76   43.40
   9   1  -2 2402.31   44.96
   9   1  -1  821.01   26.79
   9  -1  -1  765.58   25.10
   9   1   0 3192.88   53.95
   9  -1   0 3204.43   51.49
   9   1   1  490.62   22.02
   9  -1   1  481.43   20.84
   9  -1   2 1451.84   36.61
   9   1   2 1393.55   38.27
   9  -1   3 1139.77   32.78
   9   1   3 1118.75   35.79
   9  -1   4 2044.61   44.88
   9   1   4 2041.05   50.86
   9  -1   5    8.26    3.61
   9   1   5   10.92    6.26
   9  -1   6  449.67   22.59
   9   1   6  389.82   22.56
   9  -1   7  232.46   17.11
   9   1   7  231.32   19.42
   9  -1   8   77.77   10.51
   9   1   8   78.71   12.84
   9   1   9  587.22   34.01
   9  -1   9  572.05   27.63
   9  -1  10   49.33    9.41
   9   1  10   56.45   11.54
   9   1  11   49.94   12.26
   9  -1  11   68.75   10.57
   9  -1  12   28.59    8.69
   9   1  12   33.84   10.02
   9   1  13  229.51   24.96
   9  -1  13  232.68   20.16
   9   1  14   11.96   10.03
   9  -1  14   15.93    7.67
   9   1  15  208.28   24.98
   9  -1  15  210.13   19.25
   9  -3 -15  173.59   23.42
   9  -3 -14  152.59   18.17
   9  -3 -13  158.29   18.78
   9  -3 -12  867.41   40.82
   9   3 -12  913.80   36.32
   9   3 -11  867.04   34.34
   9  -3 -11  824.63   37.48
  -9  -3  10  246.68   20.28
   9   3 -10  224.74   14.49
   9  -3 -10  254.44   20.33
   9   3  -9  496.67   22.20
  -9  -3   9  525.75   29.16
   9  -3  -9  511.04   27.67
   9  -3  -8  219.80   17.63
  -9  -3   8  223.91   19.13
   9   3  -8  210.14   13.20
   9  -3  -7  331.36   20.03
   9   3  -7  296.32   16.23
  -9  -3   7  337.76   22.46
   9   3  -6   21.47    5.50
   9  -3  -6   19.97    5.54
  -9  -3   5   31.07    7.77
   9   3  -5   27.50    5.91
   9  -3  -5   18.46    4.51
  -9  -3   4    8.23    5.13
   9  -3  -4   16.58    4.89
   9   3  -4   15.98    4.50
   9   3  -3   41.25    6.49
   9  -3  -3   40.92    7.26
  -9  -3   3   36.33    7.52
   9   3  -2  234.04   16.15
   9  -3  -2  285.07   17.92
  -9  -3   2  249.49   18.41
   9   3  -1  131.15   11.70
  -9  -3   1  106.08   12.62
   9  -3  -1   98.15   10.09
   9   3   0   99.58   10.56
   9  -3   0   92.71   10.01
   9  -3   1  142.75   12.32
   9   3   1  146.99   13.29
   9  -3   2   57.36    7.75
   9   3   2   60.35    9.05
   9   3   3   14.45    6.26
   9  -3   3   18.64    5.17
   9   3   4    5.31    5.89
   9  -3   4   11.38    4.06
   9   3   5   11.72    6.15
   9  -3   5    5.73    3.47
   9   3   6   80.12   12.97
   9  -3   6   89.27    8.99
   9   3   7  100.75   15.52
   9  -3   7  107.60   10.32
   9   3   8  301.24   25.97
   9  -3   8  277.38   16.54
   9  -3   9  286.55   16.76
   9   3   9  264.01   25.14
   9  -3  10  333.62   18.61
   9   3  10  336.75   29.59
   9  -3  11  431.46   20.80
   9   3  11  484.72   35.76
   9   3  12  402.51   34.73
   9   3  13  215.36   27.55
   9  -5 -13  -11.52    7.91
   9  -5 -12  177.40   19.08
   9  -5 -11    6.77    5.54
  -9  -5  10  191.75   19.38
   9  -5 -10  208.22   22.03
   9  -5  -9    8.05    7.12
  -9  -5   9    9.47    7.08
   9  -5  -8   42.18    9.77
  -9  -5   8   23.56    9.67
  -9  -5   7  181.01   18.02
   9  -5  -7  209.06   18.14
   9   5  -6   -0.74    3.07
   9  -5  -6    6.09    5.31
  -9  -5   5  628.47   32.12
   9   5  -5  654.17   23.81
   9  -5  -5  667.70   31.42
  -9  -5   4   18.54    7.00
   9   5  -4   18.48    5.51
   9  -5  -3  318.68   21.33
   9   5  -3  364.26   19.12
  -9  -5   3  363.39   24.23
   9  -5  -2  223.53   15.32
  -9  -5   2  180.88   16.46
   9   5  -2  217.11   15.23
  -9  -5   1 1033.09   40.32
   9   5  -1  996.58   34.17
   9  -5   0  162.50   12.64
  -9  -5   0  172.23   17.03
   9   5   0  193.28   16.00
  -9  -5  -1  734.77   34.21
   9   5   1  652.01   27.44
   9  -5   2  235.92   15.34
   9   5   2  238.68   19.97
   9   5   3  402.92   25.15
   9  -5   3  350.18   18.86
   9   5   4   -7.04    6.08
   9  -5   4   12.63    4.58
   9   5   5  118.03   16.17
   9  -5   5  149.69   14.10
   9   5   6   12.42    8.28
   9   5   7    8.51    8.12
   9   5   8   32.22   11.95
   9   5   9   22.90   12.17
   9   5  10   78.56   17.95
   9   5  11   20.90   10.77
  -9  -7   8    4.11    7.23
   9  -7  -8    7.49    8.45
   9  -7  -7    7.15    7.46
  -9  -7   7    5.49    7.23
   9  -7  -6    5.89    4.79
  -9  -7   6    6.35    6.82
  -9  -7   5   74.49   13.25
   9  -7  -5   42.45    9.96
  -9  -7   4   66.75   12.54
   9  -7  -4   68.78   11.51
  -9  -7   3   70.97   12.09
   9  -7  -3   74.76   12.19
   9  -7  -2   15.34    7.79
  -9  -7   2    8.99    5.79
  -9  -7   1  626.05   32.76
   9   7  -1  678.10   31.40
  -9  -7   0   46.98   11.10
   9  -7   0   29.81    7.86
   9   7   0   51.74   10.26
  -9  -7  -1  156.17   17.40
   9   7   1  138.14   14.98
   9   7   2  206.03   20.12
   9   7   3  215.79   22.00
   9   7   4    9.33    7.32
   9   7   5  176.36   20.39
   9   7   6   18.59    9.24
  10   0 -16   19.11    8.31
  10   0 -15   -1.92    8.11
  10   0 -14   10.77    6.28
  10   0 -13   -9.49    7.17
  10   0 -12   70.17   12.55
 -10   0  11   -0.40    3.33
  10   0 -11    4.64    4.83
 -10   0  10  467.43   19.82
  10   0 -10  400.04   22.16
 -10   0   9    8.59    4.07
  10   0  -9   -1.74    2.87
  10   0  -8  296.57   17.84
 -10   0   8  292.13   15.13
  10   0  -7    2.73    4.08
  10   0  -6   -2.52    3.60
  10   0  -5   -0.02    2.75
  10   0  -4  742.30   25.17
  10   0  -3    1.97    3.04
  10   0  -2 1784.36   39.91
  10   0  -1    6.20    3.49
  10   0   0 2825.30   51.87
  10   0   1    4.18    4.34
  10   0   2 4976.26   73.82
  10   0   3    2.10    3.87
  10   0   4 2052.01   50.75
  10   0   5    4.23    5.25
  10   0   6 1692.28   48.60
  10   0   7    3.60    4.78
  10   0   8 1093.10   42.01
  10   0   9   -2.71    6.30
  10   0  10    3.01    8.12
  10   0  11    0.04    6.30
  10   0  12  109.88   15.08
  10   0  13   -4.25    6.40
  10   0  14   81.68   12.56
  10  -2 -16   97.54   16.32
 -10  -2  15  102.21   15.30
  10  -2 -15   86.98   15.68
 -10  -2  14  103.98   14.93
  10  -2 -14  106.57   17.52
  10   2 -14  137.90   17.16
 -10  -2  13  724.62   36.13
  10  -2 -13  662.70   35.81
  10   2 -13  656.96   34.46
  10  -2 -12    9.01    7.39
 -10  -2  12    5.02    5.56
  10   2 -12    8.56    6.28
  10   2 -11  718.01   31.30
 -10  -2  11  736.66   34.29
  10  -2 -11  768.34   35.74
  10  -2 -10  257.51   19.15
  10   2 -10  239.58   16.84
 -10  -2  10  260.88   20.96
  10  -2  -9 1025.42   36.07
 -10  -2   9 1108.88   40.02
  10  -2  -8  223.05   16.39
 -10  -2   8  220.43   17.72
  10   2  -8  191.45   13.66
  10   2  -7  831.28   27.27
 -10  -2   7  900.20   33.78
  10  -2  -6  280.85   17.30
  10   2  -6  276.85   15.21
 -10  -2   6  312.52   19.99
 -10  -2   5  560.26   26.47
  10   2  -5  531.66   22.84
  10   2  -4    2.21    3.25
  10  -2  -4   14.74    5.16
 -10  -2   4    9.26    6.47
  10  -2  -3   20.74    5.29
  10   2  -3   20.07    5.13
 -10  -2   3   26.78    7.10
  10   2  -2  286.33   16.90
  10  -2  -2  267.71   16.28
  10   2  -1  233.56   15.98
  10  -2  -1  206.51   14.48
  10   2   0  197.15   15.00
  10  -2   0  207.88   14.05
  10   2   1 1211.93   36.86
  10  -2   1 1197.27   34.68
  10   2   2  620.91   27.98
  10  -2   2  623.41   24.80
  10   2   3  624.46   29.51
  10  -2   3  621.93   25.08
  10   2   4  265.88   20.19
  10  -2   4  217.74   16.43
  10  -2   5  293.53   17.35
  10   2   5  265.58   20.21
  10  -2   6  145.34   13.07
  10   2   6  117.51   14.12
  10   2   7   10.61    7.20
  10  -2   7   10.56    5.62
  10  -2   8   19.63    6.13
  10   2   8   12.95    7.76
  10  -2   9    8.11    4.81
  10   2   9   -3.27    7.67
  10   2  10  401.70   31.30
  10  -2  10  404.83   22.24
  10   2  11  453.09   33.89
  10  -2  11  388.93   23.06
  10  -2  12   31.23    7.87
  10   2  12   38.42   12.51
  10   2  13  315.44   30.78
  10  -2  13  284.63   20.48
  10   2  14   36.91   13.10
 -10  -4  14  108.79   15.53
  10  -4 -14  133.54   17.55
  10  -4 -13   13.56    8.31
 -10  -4  13   -4.40    6.30
 -10  -4  12  717.40   37.49
  10  -4 -12  829.58   42.50
 -10  -4  11  112.69   15.25
  10  -4 -11   97.23   14.25
 -10  -4  10  203.46   19.81
  10  -4 -10  198.44   19.44
  10   4  -9  133.50   13.40
 -10  -4   9   99.95   14.08
  10  -4  -9  130.77   15.12
 -10  -4   8  808.52   37.36
  10   4  -8  862.85   27.92
  10  -4  -8  868.00   37.60
  10  -4  -7  162.25   15.57
  10   4  -7  143.89   11.56
  10  -4  -6  579.92   27.20
 -10  -4   6  598.57   31.28
  10   4  -6  580.77   22.89
  10  -4  -5  332.53   19.23
 -10  -4   5  345.11   23.95
  10   4  -5  294.24   17.19
  10  -4  -4   66.31    9.00
 -10  -4   4   81.46   11.94
  10   4  -4   76.17    8.74
  10   4  -3   27.87    7.24
 -10  -4   3   37.12    8.83
  10  -4  -3   20.09    5.01
  10  -4  -2  161.84   13.48
  10   4  -2  160.53   13.25
 -10  -4   2  172.09   17.24
  10  -4  -1  451.42   22.24
  10   4  -1  415.20   22.08
 -10  -4   1  434.18   26.54
  10  -4   0  299.95   21.36
  10   4   0  226.15   17.16
  10  -4   1  229.40   15.45
  10   4   1  265.12   19.08
  10  -4   2  365.85   19.38
  10   4   2  374.51   23.99
  10   4   3   33.23    7.97
  10  -4   3   46.73    7.55
  10  -4   4  290.23   16.75
  10   4   4  252.82   21.25
  10   4   5   80.61   12.00
  10  -4   5   82.28    9.83
  10   4   6   95.83   15.64
  10  -4   6   76.34    8.79
  10  -4   7   20.54    5.96
  10   4   7   12.11    8.66
  10  -4   8    0.26    3.81
  10   4   8    4.86    7.12
  10   4   9   57.41   14.28
  10   4  10   82.85   15.92
  10   4  11   48.16   15.32
  10   4  12  207.09   26.80
  10  -6 -10    2.13    5.64
 -10  -6  10   16.44    9.18
  10  -6  -9   25.26   10.25
 -10  -6   9   41.14   10.84
  10  -6  -8   15.48    8.86
 -10  -6   8   20.39    9.12
  10  -6  -7   17.61    7.92
 -10  -6   7   21.22    8.09
  10  -6  -6   16.68    8.09
 -10  -6   6   15.96    7.52
  10  -6  -5    3.21    4.73
 -10  -6   5    0.66    5.24
  10  -6  -4    9.33    5.51
 -10  -6   4   -0.40    6.10
  10   6  -4    9.76    5.58
  10   6  -3  446.36   23.23
 -10  -6   3  440.63   27.78
  10   6  -2   88.83   11.67
 -10  -6   2   83.83   12.81
  10  -6  -2  120.22   14.17
  10  -6  -1  461.05   24.71
 -10  -6   1  475.42   30.35
  10   6  -1  483.20   25.95
 -10  -6   0    8.83    6.81
  10   6   0    9.08    6.53
  10  -6   0   -4.87    4.51
  10  -6   1  372.22   22.01
  10   6   1  501.14   28.82
  10   6   2    4.69    5.07
  10  -6   2   -1.02    3.83
  10  -6   3  355.82   20.16
  10   6   3  487.49   29.81
  10   6   4    6.00    6.46
  10   6   5  609.58   37.03
  10   6   6   -5.22    7.92
  10   6   7  172.51   22.85
  10   6   8   32.15   11.91
  11  -1 -16  153.96   20.28
  11   1 -16  181.61   22.56
  11  -1 -15   -8.11    8.41
  11   1 -15    0.84    6.61
  11  -1 -14  128.57   16.94
  11   1 -14  138.37   18.03
  11   1 -13  109.35   14.38
 -11  -1  13   72.66   10.71
  11  -1 -13   76.36   13.48
 -11  -1  12    7.16    4.63
  11  -1 -12   -4.02    7.14
  11   1 -12    7.09    4.80
  11  -1 -11  241.13   18.56
  11   1 -11  203.32   17.99
 -11  -1  11  231.89   17.22
 -11  -1  10   11.27    5.44
  11  -1 -10   14.95    5.05
  11   1 -10    9.76    5.15
  11   1  -9  399.97   21.96
 -11  -1   9  407.26   22.25
 -11  -1   8   50.95    8.70
  11   1  -8   44.01    7.72
  11  -1  -8   43.26    7.53
 -11  -1   7  616.43   26.46
  11   1  -7  564.08   24.01
  11  -1  -6  101.36   10.86
  11   1  -6   82.28    9.14
  11  -1  -5  907.43   31.14
  11   1  -5  912.66   29.66
  11  -1  -4   11.35    4.71
  11   1  -4    4.26    3.31
  11  -1  -3  406.20   20.40
  11   1  -3  379.50   20.26
  11  -1  -2  171.63   13.40
  11   1  -2  217.20   15.22
  11   1  -1   10.91    4.88
  11  -1  -1    1.39    3.64
  11   1   0  479.43   23.56
  11  -1   0  484.57   22.97
  11   1   1  112.90   12.36
  11  -1   1  108.10   11.28
  11   1   2 1241.92   40.29
  11  -1   2 1226.63   37.77
  11  -1   3  515.61   25.97
  11   1   3  545.39   27.52
  11  -1   4 1708.56   45.93
  11   1   4 1622.29   49.16
  11  -1   5  359.50   21.77
  11   1   5  309.75   22.28
  11  -1   6 1392.35   44.50
  11   1   6 1424.92   48.91
  11  -1   7  226.37   17.74
  11   1   7  229.66   21.00
  11  -1   8 1146.16   40.96
  11   1   8 1043.16   45.36
  11  -1   9   -0.96    6.77
  11   1   9   -0.43    6.95
  11  -1  10   82.74   11.53
  11   1  10   60.63   12.04
  11  -1  11   97.48   12.85
  11   1  11   85.02   13.76
  11  -1  12   99.06   14.05
  11   1  12   77.94   14.31
  11   1  13   26.47   10.45
  11  -1  13   49.25   11.24
  11  -3 -14   53.64   14.54
 -11  -3  14   41.43   10.21
  11  -3 -13   31.38   10.73
 -11  -3  13   37.62   10.34
  11   3 -12  123.62   14.61
 -11  -3  12  122.80   15.47
  11  -3 -12  122.52   16.04
  11   3 -11   90.79   10.94
 -11  -3  11  119.08   15.35
  11  -3 -11  103.71   13.41
  11   3 -10  834.71   32.55
 -11  -3  10  853.24   38.43
  11  -3  -9 1141.86   40.83
  11   3  -9 1125.36   34.96
 -11  -3   9 1078.81   42.42
  11  -3  -8 1001.06   35.99
 -11  -3   8 1001.68   40.18
  11   3  -8 1034.68   32.67
  11  -3  -7  871.08   33.06
 -11  -3   7  893.23   37.77
  11   3  -7  795.88   29.32
 -11  -3   6  583.95   30.10
  11   3  -6  543.58   22.92
  11  -3  -5  243.05   16.91
 -11  -3   5  237.72   19.29
  11   3  -5  217.62   15.23
  11  -3  -4  220.54   16.36
 -11  -3   4  244.35   20.05
  11   3  -4  198.14   15.77
  11   3  -3  965.39   32.03
 -11  -3   3  926.84   38.83
  11   3  -2  427.05   23.44
  11  -3  -2  394.97   20.57
  11   3  -1  111.66   12.33
  11  -3  -1  103.07   11.35
  11   3   0    7.06    4.80
  11  -3   0    3.45    3.79
  11   3   1    8.88    5.02
  11  -3   1   -1.16    3.88
  11   3   2    6.30    4.34
  11  -3   2    8.44    4.90
  11  -3   3    5.24    5.00
  11   3   3   17.81    8.59
  11  -3   4  344.82   19.76
  11   3   4  335.44   24.23
  11  -3   5  166.31   13.86
  11   3   5  150.43   15.96
  11  -3   6   94.51   11.88
  11   3   6  106.19   13.90
  11  -3   7  132.03   13.05
  11   3   7  122.17   16.87
  11   3   8    2.69    6.53
  11  -3   8    8.14    4.79
  11   3   9    9.35    8.48
  11  -3   9    6.01    5.46
  11   3  10  -13.49    9.93
  11  -3  10   -4.94    5.15
  11   3  11   37.08   12.26
  11  -3  11   34.37    7.12
  11   3  12   21.46   11.68
 -11  -5  12  -10.50    7.87
  11  -5 -12   -5.65    7.08
  11  -5 -11   36.79   10.76
 -11  -5  11   25.61    8.99
 -11  -5  10  208.02   21.19
  11  -5 -10  199.93   21.22
  11  -5  -9   37.12    9.77
 -11  -5   9   30.87    8.72
 -11  -5   8  154.62   17.97
  11  -5  -8  158.42   17.19
 -11  -5   7   22.18    7.88
  11  -5  -7   13.46    6.12
  11   5  -7   11.32    5.32
 -11  -5   6  322.25   23.81
  11   5  -6  304.39   17.70
  11   5  -5    3.72    3.71
 -11  -5   5    8.30    7.31
  11  -5  -5    4.54    5.40
  11   5  -4  118.80   12.16
  11  -5  -4  118.56   13.64
 -11  -5   4  114.38   14.99
  11  -5  -3  111.49   12.50
  11   5  -3  128.41   13.30
 -11  -5   3  135.90   16.14
  11  -5  -2  298.31   19.84
  11   5  -2  352.20   21.25
 -11  -5   2  354.48   26.14
  11   5  -1   33.35    8.11
 -11  -5   1   40.27    9.95
  11  -5  -1   18.20    4.42
  11   5   0    7.26    5.12
  11  -5   0    8.80    4.91
  11  -5   1  383.50   21.65
  11   5   1  343.57   24.08
  11  -5   2   90.68   11.17
  11   5   2   93.27   13.69
  11  -5   3 1166.13   50.42
  11   5   3  681.82   33.69
  11   5   4   35.78    9.07
  11  -5   4   37.20    7.96
  11  -5   5  347.08   19.24
  11   5   5  376.79   28.77
  11   5   6   73.04   12.93
  11  -5   6   47.92    7.55
  11   5   7  316.43   28.21
  11   5   8   47.42   13.35
  11   5   9  154.34   22.19
  11  -7  -5    4.31    6.83
 -11  -7   5    3.77    6.26
  11  -7  -4   21.63    9.67
 -11  -7   4   49.58   11.15
  11  -7  -3    9.45    6.98
 -11  -7   3   10.51    7.18
  11  -7  -2    1.10    5.34
 -11  -7   2   -1.96    6.78
 -11  -7   1   17.80    9.57
  11   7  -1   36.58    9.21
  11  -7  -1   14.44    7.36
  11   7   0    2.13    6.18
 -11  -7   0   17.64    8.56
  11  -7   0    9.07    6.19
  11   7   1   51.82   11.87
  11   7   2   69.31   13.02
  11   7   3  215.59   21.84
  12   0 -15   -5.78    8.99
  12   0 -14  510.24   30.98
  12   0 -13    2.74    6.72
  12   0 -12  309.82   21.21
  12   0 -11    3.36    4.92
  12   0 -10    1.83    3.74
  12   0  -9   -0.82    4.22
  12   0  -8   85.69   12.69
  12   0  -7    1.34    3.24
  12   0  -6  293.37   18.61
  12   0  -5   -6.25    3.50
  12   0  -4   88.90   10.27
  12   0  -3    6.88    4.30
  12   0  -2  145.82   12.97
  12   0  -1   -0.09    4.32
  12   0   0    8.99    5.89
  12   0   1   -3.51    4.61
  12   0   2  321.11   20.94
  12   0   3   -4.23    6.08
  12   0   4 1261.71   43.62
  12   0   5   -4.64    5.03
  12   0   6 1887.02   56.34
  12   0   7   -6.58    6.68
  12   0   8 1644.80   54.61
  12   0   9   -1.27    7.76
  12   0  10  705.72   38.18
  12   0  11    0.89    6.57
  12   0  12  273.73   25.25
  12   0  13   -2.77    7.77
  12  -2 -15   44.24   11.74
 -12  -2  14   75.69   12.14
  12  -2 -14   83.11   15.08
  12   2 -14  108.50   14.77
 -12  -2  13    9.90    6.52
  12  -2 -13    3.99    5.59
  12   2 -13   18.69    7.67
  12   2 -12   53.92   10.30
 -12  -2  12   70.48   11.76
  12  -2 -12   55.42   11.22
  12  -2 -11   65.59   11.46
  12   2 -11   51.79    8.61
 -12  -2  11   57.11   10.13
  12  -2 -10  392.76   24.14
  12   2 -10  389.41   22.64
 -12  -2  10  360.31   24.11
  12  -2  -9  179.07   16.37
  12   2  -9  200.66   16.16
 -12  -2   9  196.85   17.42
  12  -2  -8  116.43   11.47
 -12  -2   8  151.00   15.92
  12   2  -8  143.97   13.53
  12  -2  -7  990.97   34.84
 -12  -2   7 1067.72   40.43
  12   2  -7  978.00   32.64
 -12  -2   6  153.24   16.00
  12   2  -6  126.29   12.33
  12  -2  -5 1733.20   46.03
  12   2  -5 1799.27   43.80
  12   2  -4   48.18    7.36
  12  -2  -4   45.12    8.05
  12  -2  -3 1878.69   46.20
  12   2  -3 1837.89   46.68
  12  -2  -2  382.51   21.16
  12   2  -2  398.05   21.68
  12   2  -1  460.09   24.32
  12  -2  -1  424.12   22.32
  12   2   0  133.40   13.72
  12  -2   0  146.14   13.55
  12   2   1  151.28   15.37
  12  -2   1  137.35   13.74
  12   2   2   56.31    9.94
  12  -2   2   45.89    8.22
  12  -2   3   21.73    6.63
  12   2   3   24.60    8.84
  12   2   4  300.95   22.96
  12  -2   4  247.12   18.40
  12   2   5  112.13   15.30
  12  -2   5  117.62   13.07
  12  -2   6   87.95   11.86
  12   2   6   78.48   13.51
  12  -2   7  233.80   17.99
  12   2   7  243.42   23.11
  12   2   8   29.13   10.43
  12  -2   8   20.89    7.05
  12  -2   9  401.77   24.38
  12   2   9  353.68   28.72
  12  -2  10  104.84   13.94
  12   2  10  107.65   16.63
  12  -2  11   83.34   13.16
  12   2  11   97.62   16.50
  12   2  12   76.17   16.24
  12  -2  12   72.18   11.73
  12  -4 -13   -3.61    9.00
 -12  -4  13   -2.45    7.00
  12  -4 -12    7.83    7.15
 -12  -4  12   17.92    9.39
 -12  -4  11   68.85   12.31
  12  -4 -11   81.65   13.51
 -12  -4  10   62.66   11.81
  12  -4 -10   53.73    9.86
  12   4  -9   11.28    5.40
 -12  -4   9   11.35    6.33
  12  -4  -9   11.63    8.56
  12  -4  -8  253.28   21.05
 -12  -4   8  250.19   21.85
  12   4  -8  267.82   17.16
  12  -4  -7   68.35   10.39
 -12  -4   7   71.37   11.99
  12   4  -7   63.08   10.06
  12  -4  -6  700.83   30.88
 -12  -4   6  657.00   34.43
  12   4  -6  655.01   26.89
  12  -4  -5   66.40    8.53
 -12  -4   5   62.21   12.01
  12   4  -5   61.78    8.52
  12  -4  -4 1956.83   48.52
  12   4  -4 1971.42   50.67
 -12  -4   3   50.92   11.10
  12   4  -3   40.97    7.80
  12  -4  -3   42.46    9.17
  12   4  -2  253.57   19.28
  12  -4  -2  229.64   17.91
  12   4  -1  205.77   17.23
  12  -4  -1  281.71   23.11
  12   4   0  267.10   20.28
  12  -4   0  270.97   19.02
  12  -4   1  376.03   21.65
  12   4   1  400.70   25.66
  12  -4   2    2.23    4.88
  12   4   2   -0.68    5.33
  12  -4   3  130.46   12.81
  12   4   3  139.83   16.31
  12  -4   4   -1.68    4.39
  12   4   4    4.20    5.83
  12  -4   5   12.78    5.88
  12   4   5   23.40    9.61
  12  -4   6  139.61   14.65
  12   4   6  143.88   17.21
  12  -4   7   63.09    9.66
  12   4   7   68.20   14.32
  12  -4   8   35.08    8.02
  12   4   8   80.18   16.78
  12   4   9  119.68   19.28
  12   4  10  276.93   29.44
  12  -6  -8   17.90    8.90
 -12  -6   8   11.29    6.79
  12  -6  -7   23.96    9.20
 -12  -6   7   13.09    8.22
 -12  -6   6    5.08    5.74
  12  -6  -6    4.29    6.77
 -12  -6   5  100.38   15.62
  12  -6  -5   58.34   11.50
 -12  -6   4   11.10    7.95
  12  -6  -4    3.54    6.55
  12   6  -4    4.73    5.63
 -12  -6   3   11.50    7.16
  12  -6  -3   11.81    7.50
  12   6  -3   26.66    8.47
  12   6  -2   10.91    6.55
 -12  -6   2    6.14    6.87
  12  -6  -2    0.03    5.26
 -12  -6   1   -2.59    8.14
  12  -6  -1    2.57    6.02
  12   6   0   18.39    7.08
  12  -6   0   22.94    6.64
  12   6   1   28.34    8.51
  12  -6   1    8.07    5.08
  12   6   2   26.18    8.90
  12  -6   2   18.48    7.20
  12  -6   3   79.84    8.57
  12   6   3  139.51   18.09
  12   6   4   -8.68    8.26
  12   6   5  289.15   24.57
  12   6   6   -1.10    8.35
  13  -1 -15   91.39   16.08
  13   1 -15  117.40   16.93
  13   1 -14  473.23   31.76
  13  -1 -14  408.35   28.36
  13  -1 -13   92.32   16.19
  13   1 -13   76.30   11.95
  13  -1 -12  561.18   30.23
  13   1 -12  561.98   28.32
 -13  -1  12  583.39   28.57
 -13  -1  11   49.00    9.89
  13  -1 -11   41.82    8.65
  13   1 -11   33.52    6.94
  13   1 -10  333.50   22.04
 -13  -1  10  365.80   22.64
  13   1  -9   11.49    6.27
  13  -1  -9   13.59    5.80
  13  -1  -8   55.42    9.52
  13   1  -8   43.90    7.91
  13  -1  -7  149.82   15.81
  13   1  -7  123.14   12.92
  13  -1  -6   20.80    6.17
  13   1  -6   24.97    6.35
  13  -1  -5  884.07   33.44
  13   1  -5  933.22   32.33
  13  -1  -4   11.79    5.11
  13   1  -4   23.31    6.68
  13  -1  -3  361.81   21.27
  13   1  -3  371.60   21.72
  13  -1  -2  315.51   20.43
  13   1  -2  367.28   22.12
  13  -1  -1  706.48   30.17
  13   1  -1  756.05   32.03
  13   1   0   32.21    8.62
  13  -1   0   14.48    5.54
  13   1   1  382.20   24.30
  13  -1   1  382.83   23.00
  13   1   2    1.92    5.41
  13  -1   2   -1.95    4.50
  13   1   3  154.58   16.91
  13  -1   3  137.84   15.13
  13  -1   4  207.11   18.13
  13   1   4  179.80   18.21
  13   1   5    4.91    7.07
  13  -1   5    3.81    6.67
  13  -1   6  409.72   26.05
  13   1   6  391.37   28.29
  13  -1   7   47.96    9.80
  13   1   7   45.13   11.18
  13  -1   8  453.16   28.46
  13   1   8  436.38   31.42
  13  -1   9   67.18   12.32
  13   1   9   66.15   13.28
  13  -1  10  456.01   30.16
  13   1  10  450.92   34.42
  13  -1  11  195.58   20.61
  13   1  11  212.02   24.54
  13  -1  12  318.39   25.94
  13   1  12  345.68   30.30
  13  -3 -13   36.98   10.01
 -13  -3  13   40.53    9.59
 -13  -3  12    6.24    8.32
  13  -3 -12   -4.02    5.96
  13   3 -12   -4.03    5.77
 -13  -3  11   19.84    8.00
  13  -3 -11   13.28    8.27
  13   3 -11   20.74    8.25
  13   3 -10    2.18    6.25
 -13  -3  10   19.03    7.98
  13  -3 -10    1.62    5.59
  13   3  -9   34.18    8.02
 -13  -3   9   42.83   10.04
  13  -3  -9   39.77    8.66
  13  -3  -8  187.57   17.36
 -13  -3   8  208.63   19.98
  13   3  -8  191.82   15.58
  13  -3  -7   53.63    7.71
  13   3  -7   71.62   11.09
  13  -3  -6  429.29   23.81
 -13  -3   6  409.69   27.81
  13   3  -6  421.98   22.53
  13  -3  -5  304.22   20.94
 -13  -3   5  354.61   25.10
  13   3  -5  283.82   19.14
  13  -3  -4 1014.52   43.42
  13   3  -4  648.16   30.37
  13  -3  -3  375.10   22.84
  13   3  -3  366.79   22.54
  13   3  -2  429.90   24.36
  13  -3  -2  398.28   22.69
  13   3  -1 1621.22   49.03
  13  -3  -1 1622.31   45.39
  13   3   0 1103.45   41.24
  13  -3   0 1075.99   37.35
  13   3   1  590.10   31.36
  13  -3   1  576.40   28.14
  13   3   2  579.02   32.12
  13  -3   2  512.79   27.13
  13   3   3  174.47   17.87
  13  -3   3  161.91   15.74
  13   3   4    5.61    6.09
  13  -3   4   22.18    7.13
  13   3   5   47.42   11.66
  13  -3   5   45.94    9.99
  13   3   6    0.69    6.96
  13  -3   6   -3.39    5.17
  13  -3   7   -0.93    4.54
  13   3   7    2.58    8.33
  13   3   8   45.98   12.84
  13  -3   8   60.60    9.96
  13  -3   9  100.02   13.37
  13   3   9   89.36   15.88
  13  -3  10   -2.20    5.77
  13   3  10  -14.13    9.33
  13   3  11   22.74   11.46
 -13  -5  10   82.75   13.77
  13  -5 -10   87.69   14.20
 -13  -5   9   -4.03    7.55
  13  -5  -9   20.63   14.16
 -13  -5   8    6.75    6.79
  13  -5  -8   16.67    8.77
 -13  -5   7    3.96    6.93
  13   5  -7    3.97    4.86
  13  -5  -7    5.72    6.74
  13  -5  -6   94.01   14.47
 -13  -5   6  100.34   15.49
  13   5  -6   94.26   11.47
  13   5  -5   11.97    5.89
 -13  -5   5   16.56   10.69
  13  -5  -5    8.20    4.78
  13  -5  -4  142.35   15.81
 -13  -5   4  130.57   16.93
  13   5  -4  145.95   15.28
 -13  -5   3   28.05   10.04
  13  -5  -3   17.93    6.10
  13   5  -3   31.72    8.22
  13   5  -2  247.27   21.96
  13  -5  -2  226.09   16.43
  13   5  -1   25.90    9.02
  13  -5  -1   19.75    6.88
  13  -5   0  233.77   18.57
  13   5   0  240.82   20.26
  13   5   1    2.47    6.70
  13  -5   1    2.11    6.10
  13  -5   2   97.96   15.41
  13   5   2   69.60   12.63
  13  -5   3    0.59    4.83
  13   5   3  -12.39    8.32
  13  -5   4   92.97   11.50
  13   5   4   78.59   14.20
  13  -5   5  192.38   16.43
  13   5   5  225.02   22.94
  13   5   6   17.75    7.75
  13   5   7  225.48   23.82
  13   5   8   48.39   11.94
  14   0 -14  509.02   35.79
  14   0 -13   -6.79    6.74
  14   0 -12  994.59   40.30
  14   0 -11   -1.43    3.63
  14   0 -10  421.41   24.89
  14   0  -9   -2.83    5.73
  14   0  -8 1053.79   38.33
  14   0  -7   -3.99    5.02
  14   0  -6  402.17   22.51
  14   0  -5    2.69    4.57
  14   0  -4   58.53   10.09
  14   0  -3    3.89    5.16
  14   0  -2  464.85   25.13
  14   0  -1    3.55    5.65
  14   0   0  173.42   16.46
  14   0   1    4.02    5.78
  14   0   2  139.15   15.60
  14   0   3   18.18    6.55
  14   0   4   80.35   12.67
  14   0   5   -4.07    6.56
  14   0   6   25.05    9.54
  14   0   7   -3.90    6.93
  14   0   8  185.19   20.01
  14   0   9    9.35    9.27
  14   0  10  365.49   29.65
  14   0  11   -7.99    8.95
  14   2 -13   99.01   14.35
 -14  -2  13  117.87   15.46
  14  -2 -13  121.28   17.56
  14   2 -12   34.38    7.40
  14  -2 -12   50.51   10.24
  14  -2 -11  225.93   19.35
  14   2 -11  263.02   20.17
 -14  -2  11  290.07   24.02
  14  -2 -10  114.71   13.91
 -14  -2  10  141.62   16.25
 -14  -2   9  120.41   15.60
  14   2  -9  105.61   12.43
  14  -2  -8  221.22   18.26
  14   2  -8  217.71   16.93
  14   2  -7   31.06    7.41
  14  -2  -7   32.30    8.41
  14  -2  -6  197.35   20.62
  14   2  -6  137.96   13.88
  14  -2  -5   64.62   10.39
  14   2  -5   65.03   10.34
  14  -2  -4    5.87    5.15
  14   2  -4    4.91    5.00
  14  -2  -3 1074.24   38.56
  14   2  -3 1076.28   38.50
  14  -2  -2  569.29   27.96
  14   2  -2  598.88   30.39
  14   2  -1  738.59   33.89
  14  -2  -1  741.99   32.15
  14   2   0  239.64   19.66
  14  -2   0  201.93   17.50
  14   2   1 1042.85   42.37
  14  -2   1 1015.95   39.85
  14   2   2  142.93   16.73
  14  -2   2   91.77   12.65
  14   2   3  784.03   38.86
  14  -2   3  746.04   34.18
  14  -2   4   14.04    5.75
  14   2   4    9.17    8.22
  14   2   5  518.67   33.11
  14  -2   5  521.74   29.70
  14   2   6  114.55   18.07
  14  -2   6   86.73   13.96
  14   2   7   36.62   11.77
  14  -2   7   16.70    8.24
  14   2   8   26.48   12.04
  14  -2   8   21.62    8.21
  14   2   9    9.46    7.50
  14  -2   9    8.20    6.11
  14   2  10   46.53   13.64
  14  -2  10   72.09   11.69
  14  -2  11  119.16   15.15
  14   2  11  111.72   18.43
 -14  -4  11   38.56   10.99
  14  -4 -11   33.89    9.88
  14  -4 -10  179.93   22.50
 -14  -4  10  126.90   17.20
  14   4  -9   39.10    9.37
 -14  -4   9   29.36    9.54
  14  -4  -9   50.43   10.97
  14   4  -8   26.86    6.89
 -14  -4   8   15.08    9.25
  14  -4  -8   18.92    9.39
 -14  -4   7   12.11    6.49
  14   4  -7   10.70    5.82
  14  -4  -7   17.77    7.79
 -14  -4   6   19.74   10.43
  14  -4  -6   14.68    5.89
  14   4  -6    6.91    4.92
  14   4  -5    8.99    6.05
 -14  -4   5    9.35    7.60
  14  -4  -5    8.83    4.72
  14  -4  -4  197.37   18.12
  14   4  -4  249.21   19.54
  14   4  -3   25.67    8.34
  14  -4  -3   38.10    9.69
  14   4  -2  505.85   28.77
  14  -4  -2  633.81   36.51
  14  -4  -1   55.29   10.83
  14   4  -1   55.79   11.53
  14   4   0  627.65   33.22
  14  -4   0  563.70   27.88
  14   4   1   58.29   11.41
  14  -4   1   70.67   11.44
  14   4   2  643.16   35.64
  14  -4   2  560.98   29.32
  14   4   3  178.57   20.21
  14  -4   3  184.85   16.31
  14   4   4  331.79   27.31
  14  -4   4  305.47   21.12
  14  -4   5   21.26    7.20
  14   4   5   34.60   11.82
  14  -4   6   84.19   11.87
  14   4   6   73.80   15.12
  14  -4   7   30.36    7.82
  14   4   7   31.00   11.99
  14  -4   8    0.25    4.98
  14   4   8   26.00   11.41
  14  -6  -5   80.83   13.39
 -14  -6   5   57.78   12.21
 -14  -6   4   67.16   14.21
  14  -6  -4   66.46   11.74
  14   6  -4   74.93   13.80
  14  -6  -3    9.60    6.80
  14   6  -3    5.77    5.78
  14  -6  -2    7.11    6.01
  14   6  -2    0.14    7.17
  14   6  -1   34.68   11.05
  14  -6  -1    9.83    5.95
  14   6   0    4.72    8.45
  14  -6   0   -8.76    6.87
  14  -6   1   45.56    7.55
  14   6   1   73.12   14.33
  14   6   2   16.71    8.25
  14  -6   2    8.19    5.69
  14   6   3    8.39    8.02
  15  -1 -13   29.55    9.14
  15   1 -13   25.04    8.53
  15  -1 -12  243.42   20.04
  15   1 -12  211.94   16.18
  15  -1 -11  107.07   13.66
  15   1 -11   95.98   12.95
  15  -1 -10  571.83   29.10
  15   1 -10  826.12   41.02
  15  -1  -9  357.19   23.83
  15   1  -9  367.49   23.81
  15  -1  -8 1233.91   59.44
  15   1  -8  733.72   32.32
  15  -1  -7   48.45    9.76
  15   1  -7   47.45    9.61
  15  -1  -6  587.04   29.43
  15   1  -6  582.16   29.38
  15  -1  -5   -0.33    4.47
  15   1  -5   10.65    6.60
  15  -1  -4  148.65   15.39
  15   1  -4  179.28   16.50
  15  -1  -3   -6.92    6.20
  15   1  -3    5.39    5.89
  15  -1  -2  659.41   31.47
  15   1  -2  657.86   32.62
  15   1  -1   17.13    6.08
  15  -1  -1   10.89    6.12
  15  -1   0   48.17    9.68
  15   1   0   68.23   11.73
  15   1   1  413.82   27.60
  15  -1   1  358.79   24.74
  15  -1   2   58.85   11.00
  15   1   2   56.59   10.71
  15   1   3  859.16   42.58
  15  -1   3  857.15   39.44
  15   1   4   18.10    9.68
  15  -1   4    0.28    6.83
  15  -1   5  319.77   24.29
  15   1   5  281.41   25.43
  15   1   6   55.71   16.10
  15  -1   6   -7.09    9.07
  15  -1   7  140.28   17.73
  15   1   7  129.71   18.91
  15   1   8   28.41   10.99
  15  -1   8    3.28    7.98
  15   1   9   52.12   12.57
  15  -1   9   37.64   11.28
  15  -1  10   49.42   12.81
  15   1  10   34.32   12.78
 -15  -3  12   26.79    9.49
  15  -3 -12   34.40   11.17
  15   3 -12   12.95    6.27
 -15  -3  11    8.59    7.01
  15  -3 -11   10.43    5.92
  15   3 -11   26.00    8.98
  15   3 -10   32.73    9.44
 -15  -3  10   34.33   10.33
  15  -3 -10   19.91    7.67
  15   3  -9   57.13   10.54
 -15  -3   9   52.23   12.15
  15  -3  -9   46.95   10.20
  15   3  -8   19.95    7.03
 -15  -3   8   30.85   10.79
  15  -3  -8   21.67    5.96
  15   3  -7   24.54    7.90
  15  -3  -7   34.64    8.73
  15   3  -6   15.70    7.00
  15  -3  -6   11.11    7.30
  15  -3  -5   59.44   17.39
  15   3  -5   54.53    9.40
  15   3  -4    8.75    6.20
  15  -3  -4   21.31    7.53
  15  -3  -3    7.53    5.37
  15   3  -3    6.10    5.64
  15  -3  -2  195.52   17.90
  15   3  -2  167.45   17.70
  15   3  -1  282.11   22.33
  15  -3  -1  248.80   19.93
  15   3   0  416.33   28.10
  15  -3   0  367.97   24.09
  15   3   1  373.45   27.19
  15  -3   1  337.09   24.22
  15   3   2  564.54   34.04
  15  -3   2  545.26   28.74
  15   3   3  481.85   32.40
  15  -3   3  431.31   26.90
  15   3   4  429.30   30.99
  15  -3   4  408.46   26.33
  15   3   5  280.80   25.88
  15  -3   5  288.79   22.02
  15   3   6  183.37   22.94
  15  -3   6  172.17   16.67
  15   3   7  213.53   23.64
  15  -3   7  216.78   19.89
  15   3   8  130.91   20.35
  15  -3   8  115.94   14.88
  15  -3   9   32.98    9.92
  15   3   9   51.85   15.11
  15  -5  -8   61.67   14.47
 -15  -5   8   78.29   14.74
  15  -5  -7  253.01   21.59
 -15  -5   7  238.18   24.37
  15   5  -7  203.34   18.53
 -15  -5   6   26.67   11.31
  15  -5  -6   41.43    9.87
  15   5  -6   39.82    9.19
  15  -5  -5   86.92   14.37
 -15  -5   5  118.09   16.87
  15   5  -5  102.17   14.41
  15   5  -4    7.13    7.46
  15  -5  -4   24.07    7.56
  15  -5  -3   53.27    9.36
  15   5  -3   45.61   11.38
  15   5  -2   12.56    7.99
  15  -5  -2   15.06    7.07
  15  -5  -1   -1.84    5.40
  15   5  -1    7.32    7.52
  15   5   0   53.07   11.75
  15  -5   0   29.95    8.78
  15  -5   1   15.33    8.44
  15   5   1   10.07    7.58
  15  -5   2   82.19   12.63
  15   5   2  100.63   15.75
  15  -5   3    7.73    5.61
  15   5   3   -0.04    6.80
  15  -5   4  152.56   16.07
  15   5   4  235.96   24.31
  15  -5   5    1.10    4.90
  15   5   5    4.32    8.61
  16   0 -12   78.66   12.23
  16   0 -11    1.27    6.21
  16   0 -10  445.11   28.20
  16   0  -9    8.24    7.83
  16   0  -8  634.76   30.99
  16   0  -7    1.17    5.17
  16   0  -6 1418.51   46.67
  16   0  -5   12.01    7.73
  16   0  -4 2452.97   61.71
  16   0  -3   -4.49    5.74
  16   0  -2    9.51    6.54
  16   0  -1    1.87    5.33
  16   0   0  146.90   17.26
  16   0   1   -6.13    6.86
  16   0   2   19.54    7.91
  16   0   3   -0.82    6.32
  16   0   4   15.19    9.63
  16   0   5    0.99    6.78
  16   0   6  298.41   27.25
  16   0   7   -7.69    8.08
  16   0   8   44.48   13.40
  16   0   9    3.89    8.44
  16  -2 -12    5.35    6.45
  16   2 -12    7.94    5.79
  16  -2 -11   29.47    9.14
  16   2 -11   22.68    7.90
  16  -2 -10   88.00   12.11
  16   2 -10  119.70   15.57
  16   2  -9   50.51    9.78
  16  -2  -9   58.52   11.39
  16   2  -8   16.67    6.66
  16  -2  -8   24.94    9.04
  16  -2  -7  352.11   28.97
  16   2  -7  254.37   20.10
  16  -2  -6   53.00   10.90
  16   2  -6   67.57   10.60
  16  -2  -5  235.41   19.83
  16   2  -5  263.90   20.42
  16  -2  -4  100.16   13.85
  16   2  -4   91.97   12.88
  16  -2  -3  163.61   17.26
  16   2  -3  183.25   17.97
  16  -2  -2  257.74   21.31
  16   2  -2  263.80   22.94
  16   2  -1    2.76    7.87
  16  -2  -1   14.43    7.47
  16   2   0  125.46   16.54
  16  -2   0  128.58   15.56
  16   2   1   88.70   14.19
  16  -2   1   85.16   13.26
  16   2   2  117.12   16.84
  16  -2   2  121.09   15.75
  16   2   3  252.06   24.16
  16  -2   3  231.27   21.17
  16  -2   4   56.46   12.17
  16   2   4   70.61   14.38
  16   2   5  683.94   41.50
  16  -2   5  626.54   35.60
  16   2   6   40.15   11.28
  16  -2   6   42.09    9.79
  16   2   7  491.45   37.18
  16  -2   7  445.72   29.93
  16   2   8   49.89   13.47
  16  -2   8   46.42   11.64
  16   4  -9   41.91    9.97
 -16  -4   9   56.88   13.39
  16  -4  -9   37.22    9.98
  16  -4  -8  126.79   16.98
 -16  -4   8  160.93   20.67
  16   4  -8  113.17   14.90
  16   4  -7   62.01   11.46
  16  -4  -7   38.81    9.47
  16  -4  -6  119.83   13.92
  16   4  -6  166.13   17.30
  16  -4  -5   19.31    9.43
  16   4  -5   16.79    7.27
  16   4  -4   55.70   11.67
  16  -4  -4   38.13    9.96
  16  -4  -3   21.29   11.34
  16   4  -3   18.03    8.49
  16  -4  -2   46.17   10.35
  16   4  -2   47.80   11.29
  16  -4  -1   29.01    8.87
  16   4  -1   24.87    9.49
  16  -4   0   14.64    7.45
  16   4   0    6.83    7.67
  16   4   1   44.73   12.51
  16  -4   1   20.44    7.75
  16   4   2  126.13   18.36
  16  -4   2  117.56   15.28
  16   4   3   25.98   10.72
  16  -4   3   18.82    6.31
  16   4   4  335.59   29.67
  16  -4   4  277.84   22.68
  16   4   5   21.36   11.88
  16  -4   5    6.83    6.12
  16   4   6  273.40   28.47
  16  -4   6  244.74   20.50
  17  -1 -11   13.26    5.28
  17   1 -11   22.88    7.69
  17   1 -10   31.78   13.18
  17  -1 -10   19.12    8.02
  17   1  -9   19.53    7.70
  17  -1  -9   11.59    6.62
  17  -1  -8  406.62   32.33
  17   1  -8  291.62   23.12
  17  -1  -7   23.92    9.14
  17   1  -7   26.08    9.15
  17  -1  -6  436.79   28.39
  17   1  -6  434.86   27.22
  17  -1  -5   62.95   11.18
  17   1  -5   57.19   10.29
  17  -1  -4  642.24   33.59
  17   1  -4  662.13   34.61
  17  -1  -3   92.67   13.42
  17   1  -3  103.23   14.02
  17  -1  -2  405.41   26.95
  17   1  -2  417.94   28.33
  17  -1  -1  531.06   31.17
  17   1  -1  496.96   31.23
  17  -1   0  799.84   38.83
  17   1   0  784.82   40.01
  17   1   1    4.03    6.62
  17  -1   1    4.92    6.17
  17   1   2  289.73   25.69
  17  -1   2  299.93   24.10
  17   1   3   68.90   13.86
  17  -1   3   80.01   14.17
  17  -1   4    5.02    7.74
  17   1   4    7.07    8.23
  17  -1   5   86.83   15.97
  17   1   5   81.54   16.45
  17   1   6   20.86   10.22
  17  -1   6   25.80   10.58
  17  -1   7   86.96   16.02
  17   1   7  104.82   19.22
  17   1   8   -3.58    9.53
  17  -1   8   14.64    9.76
  17   3  -9   41.72   11.74
  17  -3  -9   21.60    7.91
  17   3  -8    5.73    6.70
  17  -3  -8    4.98    4.57
  17   3  -7   14.66    7.08
  17  -3  -7   19.24    7.93
  17   3  -6   23.82    9.17
  17  -3  -6   34.14   10.41
  17  -3  -5   62.59   14.98
  17   3  -5   69.48   12.28
  17  -3  -4    1.19    6.36
  17   3  -4    4.81    5.36
  17  -3  -3    8.42    7.51
  17   3  -3    3.38    5.74
  17  -3  -2  138.23   17.23
  17   3  -2  152.07   16.92
  17  -3  -1   29.93    9.40
  17   3  -1   41.88   11.50
  17  -3   0    6.49    5.71
  17   3   0    6.11    8.23
  17  -3   1   -1.86    6.31
  17   3   1   -0.88    6.99
  17  -3   2   28.45    9.16
  17   3   2   29.37   10.47
  17   3   3    1.69    8.19
  17  -3   3    1.91    6.08
  17   3   4   91.83   17.15
  17  -3   4   75.95   13.71
  17   3   5  108.51   18.04
  17  -3   5   75.98   12.75
  17   3   6  135.87   21.03
  17  -3   6  129.63   16.56
  18   0 -10   14.88    7.46
  18   0  -9   -2.58    8.72
  18   0  -8   44.41   10.27
  18   0  -7   -8.65    6.56
  18   0  -6  252.03   22.04
  18   0  -5    6.31    6.70
  18   0  -4  620.66   34.37
  18   0  -3   -0.97    6.16
  18   0  -2  975.76   45.09
  18   0  -1   -2.40    8.49
  18   0   0  786.88   40.78
  18   0   1   -1.47    6.93
  18   0   2  649.29   38.86
  18   0   3    5.89    8.71
  18   0   4  585.51   37.51
  18   0   5    5.76    9.92
  18   0   6   25.17   11.59
  18  -2  -9  121.37   16.25
  18   2  -9  118.24   15.60
  18   2  -8   44.45   12.09
  18  -2  -8   52.53   10.73
  18  -2  -7   67.68   19.83
  18   2  -7   23.41    8.59
  18  -2  -6    4.38    7.26
  18   2  -6   27.56    9.27
  18  -2  -5    8.99    6.22
  18   2  -5   21.29    8.76
  18  -2  -4   10.24    6.53
  18   2  -4    1.77    6.40
  18  -2  -3  311.00   25.14
  18   2  -3  304.34   25.77
  18  -2  -2  364.34   26.38
  18   2  -2  312.17   26.36
  18  -2  -1  124.13   17.31
  18   2  -1  138.64   18.80
  18   2   0   54.68   12.95
  18  -2   0  105.16   15.43
  18  -2   1  153.55   18.35
  18   2   1  152.67   20.24
  18  -2   2   40.38   11.18
  18   2   2   32.53   10.59
  18  -2   3   55.74   12.15
  18   2   3   65.42   15.94
  18  -2   4   11.36    7.18
  18   2   4   20.11   11.40
  18   2   5    0.11    9.76
  18  -2   5   -5.04    7.20
  18   4  -4   46.69   11.89
  18  -4  -4   34.36   10.96
  18  -4  -3  123.66   23.13
  18   4  -3   51.25   12.01
  18  -4  -2  194.03   22.94
  18   4  -2  197.85   23.01
  18  -4  -1   19.46    9.69
  18   4  -1   49.05   13.65
  18  -4   0   26.90    9.60
  18   4   0   31.01   11.01
  18  -4   1   13.39    8.61
  18   4   1   14.71   10.59
  19  -1  -8    0.57    9.07
  19   1  -8    2.07    5.92
  19  -1  -7   91.76   14.74
  19   1  -7   92.20   14.03
  19  -1  -6   15.60    7.78
  19   1  -6   18.76    8.97
  19  -1  -5   15.21    7.58
  19   1  -5   33.45   10.05
  19  -1  -4   58.97   12.77
  19   1  -4   54.10   12.58
  19  -1  -3  -13.70    9.73
  19   1  -3   12.69    8.44
  19  -1  -2  224.44   22.33
  19   1  -2  241.29   23.41
  19  -1  -1  130.64   18.27
  19   1  -1  184.57   20.72
  19  -1   0  349.52   28.81
  19   1   0  345.56   29.30
  19   1   1  104.17   16.19
  19  -1   1  110.78   16.98
  19  -1   2  390.59   32.22
  19   1   2  456.72   34.91
  19  -1   3   51.16   14.21
  19   1   3   42.57   11.71
  19   1   4  469.69   37.14
  19  -1   4  406.77   32.74
  19  -3  -5   41.18   14.64
  19   3  -5   37.09    9.17
  19  -3  -4    2.41    6.73
  19   3  -4    1.53    7.43
  19   3  -3    3.88    7.09
  19  -3  -3   12.44    7.99
  19   3  -2   32.25   11.86
  19  -3  -2   15.60    8.93
  19  -3  -1   37.17   11.20
  19   3  -1   22.38   10.01
  19  -3   0   58.48   12.53
  19   3   0   55.93   13.88
  19  -3   1   68.92   14.18
  19   3   1   85.67   17.07
  20   0  -6    7.14    7.70
  20   0  -5   -4.72    6.58
  20   0  -4   -4.85    6.92
  20   0  -3  -10.38    8.57
  20   0  -2    1.19    7.27
  20   0  -1   17.02   10.93
  20   0   0  166.72   21.30
  20   0   1   -0.94    8.06
  20   0   2  470.92   36.43
  20  -2  -3   96.21   16.45
  20   2  -3   83.59   15.02
  20  -2  -2   54.05   14.08
  20   2  -2   62.38   14.55
  20   2  -1    7.13    8.54
  20  -2  -1   14.05   10.47
   0   0   0    0.00    0.00
TITL x208b WL in C2/c
REM C2/c (#15 in standard setting)
CELL 0.71073  17.109513   7.201971  14.953356  90.0000  96.4721  90.0000
ZERR    8.00   0.001039   0.000572   0.001140   0.0000   0.0062   0.0000
LATT  7
SYMM -x, y,-z+1/2
SFAC C H N O
UNIT 88.00 80.00 8.00 8.00
TREF
HKLF 4
END
_computing_structure_solution     'SHELXT 2014/5 (Sheldrick, 2014)'
;
_shelx_hkl_checksum     11987
_shelx_res_file
;
TITL x208b_a.res in C2/c
    x208b.res
    created by SHELXL-2018/3 at 13:39:28 on 01-Nov-2024
REM Old TITL x208b WL in C2/c
REM SHELXT solution in C2/c
REM R1 0.138, Rweak 0.078, Alpha 0.033, Orientation as input
REM Formula found by SHELXT: C18 N2 O2 Br3
CELL 0.71073 17.1095 7.202 14.9534 90 96.472 90
ZERR 4 0.001 0.0006 0.0011 0 0.006 0
LATT 7
SYMM -X,+Y,0.5-Z
SFAC C H Br N O Zn
UNIT 72 56 8 8 8 4
L.S. 10
PLAN  1
TEMP -103.15
CONF
BOND $H
list 4
fmap 2
acta
MORE -1
REM <olex2.extras>
REM <HklSrc "%.\\x208b.hkl">
REM </olex2.extras>
WGHT    0.092700
FVAR       0.27747
BR1   3    0.609545    0.375048    0.210970    11.00000    0.02764    0.05359 =
         0.03007   -0.00431    0.00414    0.00966
ZN1   6    0.500000    0.539983    0.250000    10.50000    0.02000    0.03926 =
         0.02372    0.00000    0.00321    0.00000
O1    5    0.536908    0.714992    0.349304    11.00000    0.01890    0.05332 =
         0.03708   -0.01347    0.00596    0.00358
N1    4    0.480999    0.774066    0.399901    11.00000    0.02079    0.03714 =
         0.02991   -0.00771    0.00324   -0.00152
C2    1    0.355953    0.908811    0.414823    11.00000    0.02306    0.03065 =
         0.02783    0.00327   -0.00014   -0.00239
C7    1    0.370370    0.884557    0.508859    11.00000    0.02632    0.03459 =
         0.03108   -0.00418    0.00365   -0.00550
C1    1    0.415743    0.851676    0.362147    11.00000    0.02507    0.03778 =
         0.02425    0.00031   -0.00086   -0.00387
AFIX  43
H1    2    0.408573    0.869682    0.298816    11.00000   -1.20000
AFIX   0
C3    1    0.284792    0.982920    0.374984    11.00000    0.02640    0.03809 =
         0.04240    0.00187    0.00329   -0.00434
AFIX  43
H3    2    0.275439    0.998479    0.311593    11.00000   -1.20000
AFIX   0
C9    1    0.496039    0.750304    0.491855    11.00000    0.02721    0.04199 =
         0.03165    0.00250   -0.00382   -0.00254
AFIX  43
H9    2    0.544037    0.695474    0.517045    11.00000   -1.20000
AFIX   0
C4    1    0.228944    1.032525    0.429244    11.00000    0.02311    0.03885 =
         0.05554    0.00246    0.00294   -0.00017
AFIX  43
H4    2    0.180142    1.081746    0.403055    11.00000   -1.20000
AFIX   0
C8    1    0.442636    0.804920    0.545426    11.00000    0.03824    0.03321 =
         0.02425    0.00413   -0.00492   -0.00095
AFIX  43
H8    2    0.453412    0.790004    0.608739    11.00000   -1.20000
AFIX   0
C6    1    0.310805    0.941289    0.562677    11.00000    0.04193    0.03682 =
         0.03863   -0.00769    0.01501   -0.00681
AFIX  43
H6    2    0.319011    0.929530    0.626322    11.00000   -1.20000
AFIX   0
C5    1    0.242632    1.011886    0.522194    11.00000    0.02840    0.04284 =
         0.06541   -0.01052    0.02201   -0.00202
AFIX  43
H5    2    0.202956    1.048433    0.558206    11.00000   -1.20000
AFIX   0
HKLF 4
REM  x208b_a.res in C2/c
REM wR2 = 0.1407, GooF = S = 1.027, Restrained GooF = 1.027 for all data
REM R1 = 0.0519 for 1402 Fo > 4sig(Fo) and 0.0604 for all 1671 data
REM 114 parameters refined using 0 restraints
END
WGHT      0.0926      0.0000
REM Highest difference peak  0.830,  deepest hole -0.960,  1-sigma level  0.168
Q1    1   0.6509  0.4902  0.2208  11.00000  0.05    0.80
;
_shelx_res_checksum     81828
data_III
_audit_creation_method
;
Olex2 1.5
(compiled 2024.02.16 svn.r378c4104 for OlexSys, GUI svn.r6928)
;
_journal_date_recd_electronic     2024-12-31
_journal_date_accepted     2025-01-08
_journal_name_full     'Acta Crystallographica, Section E'
_journal_year     2025
_journal_volume     81
_journal_issue      2
_journal_page_first     0
_journal_page_last     0
_journal_paper_category     GM
_journal_paper_doi     10.1107/S2056989025000180
_journal_coeditor_code     HB8119
_chemical_name_systematic
;
Diiodidobis(isoquinoline <i>N</i>-oxide-\k<i>O</i>)zinc(II)
;
_chemical_name_common     ?
_chemical_formula_moiety     'C18 H14 I2 N2 O2 Zn'
_chemical_formula_sum     'C18 H14 I2 N2 O2 Zn'
_chemical_formula_iupac     '[Zn I2 (C9 H7 N1 O1)2]'
_chemical_formula_weight     609.48
_chemical_melting_point     ?
_space_group_crystal_system     triclinic
_space_group_name_H-M_alt     'P -1'
_space_group_name_Hall     '-P 1'
loop_
    _space_group_symop_operation_xyz
    'x, y, z'
    '-x, -y, -z'
_cell_length_a     7.7325(3)
_cell_length_b     8.9596(4)
_cell_length_c     14.8297(9)
_cell_angle_alpha     93.205(4)
_cell_angle_beta     99.873(4)
_cell_angle_gamma     104.852(4)
_cell_volume     972.98(9)
_cell_formula_units_Z     2
_cell_measurement_reflns_used     6528
_cell_measurement_theta_min     2.2970
_cell_measurement_theta_max     33.1620
_cell_measurement_temperature     170
_exptl_crystal_description     irregular
_exptl_crystal_colour     'clear colourless'
_exptl_crystal_size_max     0.32
_exptl_crystal_size_mid     0.13
_exptl_crystal_size_min     0.06
_exptl_crystal_density_diffrn     2.080
_exptl_crystal_density_meas     ?
_exptl_crystal_density_method     ?
_exptl_crystal_F_000     576
_exptl_absorpt_coefficient_mu     4.448
_exptl_absorpt_correction_type     multi-scan
_exptl_absorpt_process_details
;
(CrysAlisPro; Rigaku OD, 2019)
;
_exptl_absorpt_correction_T_min     0.53488
_exptl_absorpt_correction_T_max     1.00000
_diffrn_ambient_temperature     170
_diffrn_source     'fine-focus sealed X-ray tube'
_diffrn_radiation_type     'Mo K\a'
_diffrn_radiation_wavelength     0.71073
_diffrn_radiation_monochromator     graphite
_diffrn_measurement_device_type     'XtaLAB Mini'
_diffrn_measurement_device     'abstract diffractometer'
_diffrn_measurement_method     '\w scans'
_diffrn_detector     'CCD plate'
_diffrn_detector_area_resol_mean     ?
_diffrn_reflns_number     8495
_diffrn_reflns_av_R_equivalents     0.0163
_diffrn_reflns_av_unetI/netI     0.0198
_diffrn_reflns_theta_min     2.365
_diffrn_reflns_theta_max     25.349
_diffrn_reflns_theta_full     25.242
_diffrn_measured_fraction_theta_max     0.999
_diffrn_measured_fraction_theta_full     0.999
_diffrn_reflns_limit_h_min     -9
_diffrn_reflns_limit_h_max     9
_diffrn_reflns_limit_k_min     -10
_diffrn_reflns_limit_k_max     10
_diffrn_reflns_limit_l_min     -17
_diffrn_reflns_limit_l_max     17
_diffrn_radiation_probe     x-ray
_refine_special_details     ?
_reflns_number_total     3563
_reflns_number_gt     3152
_reflns_threshold_expression     'I > 2\s(I)'
_refine_ls_structure_factor_coef     Fsqd
_refine_ls_matrix_type     full
_refine_ls_R_factor_all     0.0248
_refine_ls_R_factor_gt     0.0201
_refine_ls_wR_factor_gt     0.0463
_refine_ls_wR_factor_ref     0.0481
_refine_ls_goodness_of_fit_ref     1.032
_refine_ls_restrained_S_all     1.032
_refine_ls_number_reflns     3563
_refine_ls_number_parameters     226
_refine_ls_number_restraints     0
_refine_ls_hydrogen_treatment     constr
_refine_ls_weighting_scheme     calc
_refine_ls_weighting_details
              'w=1/[\s^2^(Fo^2^)+(0.0249P)^2^+0.3875P] where P=(Fo^2^+2Fc^2^)/3'
_atom_sites_solution_hydrogens     geom
_atom_sites_solution_primary     dual
_atom_sites_solution_secondary     ?
_refine_ls_shift/su_max     0.001
_refine_ls_shift/su_mean     0.000
_refine_diff_density_max     0.591
_refine_diff_density_min     -0.389
_refine_ls_extinction_method     none
_refine_ls_extinction_coef     .
loop_
    _atom_type_symbol
    _atom_type_description
    _atom_type_scat_dispersion_real
    _atom_type_scat_dispersion_imag
    _atom_type_scat_source
    'C' 'C' 0.0033 0.0016
                         'International Tables Vol C Tables 4.2.6.8 and 6.1.1.4'
    'H' 'H' 0.0000 0.0000
                         'International Tables Vol C Tables 4.2.6.8 and 6.1.1.4'
    'I' 'I' -0.4742 1.8119
                         'International Tables Vol C Tables 4.2.6.8 and 6.1.1.4'
    'N' 'N' 0.0061 0.0033
                         'International Tables Vol C Tables 4.2.6.8 and 6.1.1.4'
    'O' 'O' 0.0106 0.0060
                         'International Tables Vol C Tables 4.2.6.8 and 6.1.1.4'
    'Zn' 'Zn' 0.2839 1.4301
                         'International Tables Vol C Tables 4.2.6.8 and 6.1.1.4'
_computing_data_collection
;
CrysAlisPro 1.171.39.46b (Rigaku OD, 2018)
;
_computing_cell_refinement
;
CrysAlisPro 1.171.39.46b (Rigaku OD, 2018)
;
_computing_data_reduction
;
CrysAlisPro 1.171.39.46b (Rigaku OD, 2018)
;
_computing_structure_solution
;
<i>SHELXT</i> (Sheldrick, 2015a)
;
_computing_structure_refinement
;
SHELXL 2018/3 (Sheldrick, 2015b)
;
_computing_molecular_graphics
;
Olex2 1.5 (Dolomanov <i>et al.</i>,  2009)
;
_computing_publication_material
;
Olex2 1.5 (Dolomanov <i>et al.</i>,  2009)
;
loop_
    _atom_site_type_symbol
    _atom_site_label
    _atom_site_fract_x
    _atom_site_fract_y
    _atom_site_fract_z
    _atom_site_U_iso_or_equiv
    _atom_site_adp_type
    _atom_site_calc_flag
    _atom_site_occupancy
    _atom_site_disorder_assembly
    _atom_site_disorder_group
    I I2 1.04627(3) 0.42553(2) 0.19043(2) 0.03413(7) Uani d 1 . .
    I I1 0.93556(3) 0.87866(2) 0.26504(2) 0.03405(7) Uani d 1 . .
    Zn Zn1 0.84695(4) 0.58158(4) 0.24874(2) 0.02607(9) Uani d 1 . .
    O O1 0.5914(3) 0.5206(2) 0.17439(15) 0.0331(5) Uani d 1 . .
    O O2 0.8155(3) 0.5066(2) 0.37215(14) 0.0324(5) Uani d 1 . .
    N N1 0.5043(3) 0.3742(3) 0.13534(16) 0.0242(5) Uani d 1 . .
    N N2 0.7414(3) 0.5881(3) 0.42719(16) 0.0261(5) Uani d 1 . .
    C C2 0.4420(3) 0.0990(3) 0.12990(19) 0.0242(6) Uani d 1 . .
    C C1 0.5366(4) 0.2500(3) 0.17229(19) 0.0252(6) Uani d 1 . .
    H H1 0.623861 0.262763 0.227653 0.030 Uiso calc 1 . .
    C C7 0.3108(4) 0.0815(3) 0.04758(19) 0.0251(6) Uani d 1 . .
    C C9 0.3765(4) 0.3613(3) 0.05564(19) 0.0269(6) Uani d 1 . .
    H H9 0.354796 0.452253 0.031520 0.032 Uiso calc 1 . .
    C C11 0.5072(4) 0.7042(3) 0.45488(19) 0.0240(6) Uani d 1 . .
    C C16 0.6055(4) 0.7592(3) 0.54600(19) 0.0251(6) Uani d 1 . .
    C C8 0.2815(4) 0.2191(3) 0.01155(19) 0.0280(6) Uani d 1 . .
    H H8 0.195178 0.211549 -0.043598 0.034 Uiso calc 1 . .
    C C18 0.8379(4) 0.6377(3) 0.5163(2) 0.0276(6) Uani d 1 . .
    H H18 0.949142 0.612186 0.536568 0.033 Uiso calc 1 . .
    C C17 0.7732(4) 0.7228(3) 0.5744(2) 0.0280(6) Uani d 1 . .
    H H17 0.841205 0.758417 0.634815 0.034 Uiso calc 1 . .
    C C15 0.5324(4) 0.8477(3) 0.6039(2) 0.0296(6) Uani d 1 . .
    H H15 0.597063 0.886817 0.664503 0.036 Uiso calc 1 . .
    C C3 0.4758(4) -0.0347(3) 0.1682(2) 0.0303(6) Uani d 1 . .
    H H3 0.564660 -0.023736 0.222759 0.036 Uiso calc 1 . .
    C C12 0.3390(4) 0.7373(3) 0.4237(2) 0.0303(7) Uani d 1 . .
    H H12 0.273178 0.700892 0.362968 0.036 Uiso calc 1 . .
    C C6 0.2151(4) -0.0703(3) 0.0054(2) 0.0325(7) Uani d 1 . .
    H H6 0.127647 -0.084025 -0.049963 0.039 Uiso calc 1 . .
    C C10 0.5825(4) 0.6174(3) 0.3969(2) 0.0277(6) Uani d 1 . .
    H H10 0.518886 0.579961 0.335836 0.033 Uiso calc 1 . .
    C C14 0.3678(4) 0.8771(3) 0.5723(2) 0.0327(7) Uani d 1 . .
    H H14 0.318301 0.935043 0.611757 0.039 Uiso calc 1 . .
    C C5 0.2493(4) -0.1964(4) 0.0450(2) 0.0353(7) Uani d 1 . .
    H H5 0.183619 -0.297723 0.017024 0.042 Uiso calc 1 . .
    C C4 0.3804(4) -0.1793(3) 0.1265(2) 0.0345(7) Uani d 1 . .
    H H4 0.402405 -0.268730 0.152616 0.041 Uiso calc 1 . .
    C C13 0.2717(4) 0.8220(3) 0.4818(2) 0.0322(7) Uani d 1 . .
    H H13 0.158657 0.844158 0.460923 0.039 Uiso calc 1 . .
loop_
    _atom_site_aniso_label
    _atom_site_aniso_U_11
    _atom_site_aniso_U_22
    _atom_site_aniso_U_33
    _atom_site_aniso_U_12
    _atom_site_aniso_U_13
    _atom_site_aniso_U_23
    I2 0.03348(11) 0.03541(12) 0.03325(12) 0.00911(9) 0.00922(9) -0.00629(8)
    I1 0.03325(11) 0.02439(11) 0.03826(12) 0.00528(8) -0.00469(9) -0.00142(8)
    Zn1 0.02493(17) 0.02467(17) 0.02604(18) 0.00437(13) 0.00288(14) -0.00172(13)
    O1 0.0277(10) 0.0225(10) 0.0411(13) 0.0019(8) -0.0047(9) -0.0058(9)
    O2 0.0413(12) 0.0327(11) 0.0313(11) 0.0188(9) 0.0145(10) 0.0053(9)
    N1 0.0209(11) 0.0216(12) 0.0275(13) 0.0023(9) 0.0039(10) -0.0003(10)
    N2 0.0294(13) 0.0226(12) 0.0280(13) 0.0066(10) 0.0096(11) 0.0057(10)
    C2 0.0200(13) 0.0278(15) 0.0253(15) 0.0062(11) 0.0068(11) 0.0003(12)
    C1 0.0215(13) 0.0285(15) 0.0231(14) 0.0045(11) 0.0013(12) 0.0026(12)
    C7 0.0227(13) 0.0289(15) 0.0223(14) 0.0047(11) 0.0050(12) -0.0023(11)
    C9 0.0246(14) 0.0315(16) 0.0254(15) 0.0085(12) 0.0045(12) 0.0067(12)
    C11 0.0243(14) 0.0213(14) 0.0244(15) 0.0024(11) 0.0044(12) 0.0038(11)
    C16 0.0230(14) 0.0213(14) 0.0287(15) 0.0006(11) 0.0063(12) 0.0046(11)
    C8 0.0240(14) 0.0362(17) 0.0208(14) 0.0053(12) 0.0010(12) 0.0020(12)
    C18 0.0243(14) 0.0282(15) 0.0296(16) 0.0056(12) 0.0040(12) 0.0068(12)
    C17 0.0257(14) 0.0281(16) 0.0241(15) 0.0007(12) -0.0020(12) 0.0018(12)
    C15 0.0324(16) 0.0294(16) 0.0242(15) 0.0018(12) 0.0084(13) 0.0016(12)
    C3 0.0298(15) 0.0335(17) 0.0282(16) 0.0098(13) 0.0045(13) 0.0041(13)
    C12 0.0261(15) 0.0293(16) 0.0303(16) 0.0023(12) -0.0006(13) 0.0028(12)
    C6 0.0303(16) 0.0330(17) 0.0294(16) 0.0031(13) 0.0035(13) -0.0050(13)
    C10 0.0279(15) 0.0270(15) 0.0262(15) 0.0050(12) 0.0030(12) 0.0040(12)
    C14 0.0330(16) 0.0327(17) 0.0355(17) 0.0084(13) 0.0155(14) 0.0033(13)
    C5 0.0357(17) 0.0278(16) 0.0368(18) 0.0015(13) 0.0055(14) -0.0061(13)
    C4 0.0390(17) 0.0294(17) 0.0379(18) 0.0112(13) 0.0114(15) 0.0055(13)
    C13 0.0241(15) 0.0352(17) 0.0383(18) 0.0075(13) 0.0081(13) 0.0087(13)
_geom_special_details
;
 All esds (except the esd in the dihedral angle between two l.s. planes)
 are estimated using the full covariance matrix.  The cell esds are taken
 into account individually in the estimation of esds in distances, angles
 and torsion angles; correlations between esds in cell parameters are only
 used when they are defined by crystal symmetry.  An approximate (isotropic)
 treatment of cell esds is used for estimating esds involving l.s. planes.
;
loop_
    _geom_bond_atom_site_label_1
    _geom_bond_atom_site_label_2
    _geom_bond_site_symmetry_2
    _geom_bond_distance
    _geom_bond_publ_flag
    I2 Zn1 . 2.5504(4) ?
    I1 Zn1 . 2.5591(4) ?
    Zn1 O1 . 2.0130(19) ?
    Zn1 O2 . 2.016(2) ?
    O1 N1 . 1.356(3) ?
    O2 N2 . 1.355(3) ?
    N1 C1 . 1.328(3) ?
    N1 C9 . 1.383(4) ?
    N2 C18 . 1.388(4) ?
    N2 C10 . 1.331(4) ?
    C2 C1 . 1.415(4) ?
    C2 C7 . 1.420(4) ?
    C2 C3 . 1.418(4) ?
    C1 H1 . 0.9500 ?
    C7 C8 . 1.426(4) ?
    C7 C6 . 1.421(4) ?
    C9 H9 . 0.9500 ?
    C9 C8 . 1.361(4) ?
    C11 C16 . 1.424(4) ?
    C11 C12 . 1.414(4) ?
    C11 C10 . 1.418(4) ?
    C16 C17 . 1.418(4) ?
    C16 C15 . 1.416(4) ?
    C8 H8 . 0.9500 ?
    C18 H18 . 0.9500 ?
    C18 C17 . 1.358(4) ?
    C17 H17 . 0.9500 ?
    C15 H15 . 0.9500 ?
    C15 C14 . 1.374(4) ?
    C3 H3 . 0.9500 ?
    C3 C4 . 1.367(4) ?
    C12 H12 . 0.9500 ?
    C12 C13 . 1.368(4) ?
    C6 H6 . 0.9500 ?
    C6 C5 . 1.366(4) ?
    C10 H10 . 0.9500 ?
    C14 H14 . 0.9500 ?
    C14 C13 . 1.412(4) ?
    C5 H5 . 0.9500 ?
    C5 C4 . 1.412(4) ?
    C4 H4 . 0.9500 ?
    C13 H13 . 0.9500 ?
loop_
    _geom_angle_atom_site_label_1
    _geom_angle_atom_site_label_2
    _geom_angle_atom_site_label_3
    _geom_angle_site_symmetry_1
    _geom_angle_site_symmetry_3
    _geom_angle
    _geom_angle_publ_flag
    I2 Zn1 I1 . . 122.378(14) ?
    O1 Zn1 I2 . . 112.15(6) ?
    O1 Zn1 I1 . . 104.01(6) ?
    O1 Zn1 O2 . . 103.62(9) ?
    O2 Zn1 I2 . . 104.06(6) ?
    O2 Zn1 I1 . . 109.19(6) ?
    N1 O1 Zn1 . . 123.46(16) ?
    N2 O2 Zn1 . . 117.46(15) ?
    O1 N1 C9 . . 116.1(2) ?
    C1 N1 O1 . . 122.2(2) ?
    C1 N1 C9 . . 121.7(2) ?
    O2 N2 C18 . . 117.0(2) ?
    C10 N2 O2 . . 121.1(2) ?
    C10 N2 C18 . . 121.9(2) ?
    C1 C2 C7 . . 119.2(3) ?
    C1 C2 C3 . . 121.2(3) ?
    C3 C2 C7 . . 119.6(3) ?
    N1 C1 C2 . . 120.5(3) ?
    N1 C1 H1 . . 119.7 ?
    C2 C1 H1 . . 119.7 ?
    C2 C7 C8 . . 117.7(2) ?
    C2 C7 C6 . . 119.1(3) ?
    C6 C7 C8 . . 123.2(3) ?
    N1 C9 H9 . . 119.8 ?
    C8 C9 N1 . . 120.5(3) ?
    C8 C9 H9 . . 119.8 ?
    C12 C11 C16 . . 120.0(3) ?
    C12 C11 C10 . . 121.4(3) ?
    C10 C11 C16 . . 118.6(3) ?
    C17 C16 C11 . . 118.1(3) ?
    C15 C16 C11 . . 118.9(3) ?
    C15 C16 C17 . . 123.1(3) ?
    C7 C8 H8 . . 119.8 ?
    C9 C8 C7 . . 120.4(3) ?
    C9 C8 H8 . . 119.8 ?
    N2 C18 H18 . . 120.0 ?
    C17 C18 N2 . . 119.9(3) ?
    C17 C18 H18 . . 120.0 ?
    C16 C17 H17 . . 119.6 ?
    C18 C17 C16 . . 120.9(3) ?
    C18 C17 H17 . . 119.6 ?
    C16 C15 H15 . . 120.0 ?
    C14 C15 C16 . . 120.0(3) ?
    C14 C15 H15 . . 120.0 ?
    C2 C3 H3 . . 120.0 ?
    C4 C3 C2 . . 120.0(3) ?
    C4 C3 H3 . . 120.0 ?
    C11 C12 H12 . . 120.2 ?
    C13 C12 C11 . . 119.5(3) ?
    C13 C12 H12 . . 120.2 ?
    C7 C6 H6 . . 120.2 ?
    C5 C6 C7 . . 119.7(3) ?
    C5 C6 H6 . . 120.2 ?
    N2 C10 C11 . . 120.6(3) ?
    N2 C10 H10 . . 119.7 ?
    C11 C10 H10 . . 119.7 ?
    C15 C14 H14 . . 119.7 ?
    C15 C14 C13 . . 120.6(3) ?
    C13 C14 H14 . . 119.7 ?
    C6 C5 H5 . . 119.3 ?
    C6 C5 C4 . . 121.3(3) ?
    C4 C5 H5 . . 119.3 ?
    C3 C4 C5 . . 120.3(3) ?
    C3 C4 H4 . . 119.8 ?
    C5 C4 H4 . . 119.8 ?
    C12 C13 C14 . . 121.0(3) ?
    C12 C13 H13 . . 119.5 ?
    C14 C13 H13 . . 119.5 ?
loop_
    _geom_torsion_atom_site_label_1
    _geom_torsion_atom_site_label_2
    _geom_torsion_atom_site_label_3
    _geom_torsion_atom_site_label_4
    _geom_torsion_site_symmetry_1
    _geom_torsion_site_symmetry_2
    _geom_torsion_site_symmetry_3
    _geom_torsion_site_symmetry_4
    _geom_torsion
    _geom_torsion_publ_flag
    Zn1 O1 N1 C1 . . . . 30.8(3) ?
    Zn1 O1 N1 C9 . . . . -150.61(19) ?
    Zn1 O2 N2 C18 . . . . -127.1(2) ?
    Zn1 O2 N2 C10 . . . . 53.5(3) ?
    O1 N1 C1 C2 . . . . 179.5(2) ?
    O1 N1 C9 C8 . . . . -179.8(2) ?
    O2 N2 C18 C17 . . . . 178.6(2) ?
    O2 N2 C10 C11 . . . . -179.4(2) ?
    N1 C9 C8 C7 . . . . 0.8(4) ?
    N2 C18 C17 C16 . . . . 1.4(4) ?
    C2 C7 C8 C9 . . . . -0.3(4) ?
    C2 C7 C6 C5 . . . . 0.6(4) ?
    C2 C3 C4 C5 . . . . 0.6(4) ?
    C1 N1 C9 C8 . . . . -1.2(4) ?
    C1 C2 C7 C8 . . . . 0.2(4) ?
    C1 C2 C7 C6 . . . . -179.6(2) ?
    C1 C2 C3 C4 . . . . 179.0(3) ?
    C7 C2 C1 N1 . . . . -0.5(4) ?
    C7 C2 C3 C4 . . . . -0.9(4) ?
    C7 C6 C5 C4 . . . . -0.9(5) ?
    C9 N1 C1 C2 . . . . 1.0(4) ?
    C11 C16 C17 C18 . . . . -0.1(4) ?
    C11 C16 C15 C14 . . . . 1.0(4) ?
    C11 C12 C13 C14 . . . . 0.1(4) ?
    C16 C11 C12 C13 . . . . -0.1(4) ?
    C16 C11 C10 N2 . . . . 0.1(4) ?
    C16 C15 C14 C13 . . . . -1.1(4) ?
    C8 C7 C6 C5 . . . . -179.1(3) ?
    C18 N2 C10 C11 . . . . 1.2(4) ?
    C17 C16 C15 C14 . . . . -179.2(3) ?
    C15 C16 C17 C18 . . . . -179.9(3) ?
    C15 C14 C13 C12 . . . . 0.5(4) ?
    C3 C2 C1 N1 . . . . 179.6(2) ?
    C3 C2 C7 C8 . . . . -179.9(2) ?
    C3 C2 C7 C6 . . . . 0.3(4) ?
    C12 C11 C16 C17 . . . . 179.8(2) ?
    C12 C11 C16 C15 . . . . -0.4(4) ?
    C12 C11 C10 N2 . . . . 179.7(2) ?
    C6 C7 C8 C9 . . . . 179.4(3) ?
    C6 C5 C4 C3 . . . . 0.4(5) ?
    C10 N2 C18 C17 . . . . -2.0(4) ?
    C10 C11 C16 C17 . . . . -0.7(4) ?
    C10 C11 C16 C15 . . . . 179.1(2) ?
    C10 C11 C12 C13 . . . . -179.7(3) ?
_shelx_space_group_comment
;
The symmetry employed for this shelxl refinement is uniquely defined
by the following loop, which should always be used as a source of
symmetry information in preference to the above space-group names.
They are only intended as comments.
;
_shelx_estimated_absorpt_T_min     0.330
_shelx_estimated_absorpt_T_max     0.776
_shelx_hkl_file
;
   0   0  -2 2875.23   11.61
   0   0  -2 2855.58   18.45
   0   0   2 2903.73   12.07
   0   0   3 1613.35   11.18
   0   0  -3 1616.85   17.04
   0   0   3 1606.13   10.45
   0   0   4 2193.04   14.00
   0   0   4 2162.56   14.95
   0   0  -5 1623.79   21.09
   0   0   5 1578.70   14.38
   0   0   5 1587.83   13.49
   0   0   6  415.70    8.13
   0   0  -6  416.56   11.89
   0   0   6  429.17    7.65
   0   0   7  282.17    7.45
   0   0   7  284.79    6.81
   0   0  -8   47.82    5.64
   0   0   8   38.73    2.87
   0   0   8   39.73    3.45
   0   0   9  660.69   11.59
   0   0   9  656.38   12.45
   0   0  -9  669.54   17.05
   0   0  10  140.93    5.80
   0   0 -10  158.01    9.21
   0   0  10  154.37    6.71
   0   0 -11  733.43   19.09
   0   0  11  738.23   14.48
   0   0  11  740.96   13.51
   0   0  12  149.66    6.57
   0   0 -12  161.49    9.86
   0   0  12  152.37    7.47
   0   0  13  771.47   16.56
   0   0 -13  803.49   21.52
   0   0  13  783.47   14.99
   0   0  14  284.92    9.52
   0   0  14  299.05   10.71
   0   0  15  276.36   10.86
   0   0  15  261.57    9.62
   0   0 -16  393.25   17.07
   0   0  16  379.25   12.07
   0   0  16  389.32   13.41
   0   0  17    8.21    3.31
   0   0 -17   10.24    5.51
   0   1 -17    7.48    5.24
   0  -1  17   11.82    3.73
   0  -1  16  285.58   11.23
   0   1 -16  319.92   15.45
   0  -1  16  291.25   10.77
   0  -1  15   20.18    3.67
   0   1 -15   19.00    5.48
   0  -1  15    9.94    3.54
   0  -1  14  160.66    7.89
   0  -1  14  156.00    7.55
   0   1 -14  150.65   10.15
   0   1 -13   19.48    5.54
   0  -1  13   14.08    3.02
   0  -1  13   13.69    3.53
   0   1 -12   10.74    4.20
   0  -1  12    7.59    2.46
   0  -1  12    3.65    2.78
   0  -1  11  132.47    6.08
   0  -1  11  137.09    6.52
   0   1 -11  140.80    8.84
   0  -1  10   36.56    3.73
   0   1 -10   38.89    5.24
   0  -1  10   40.82    3.47
   0   1  -9  985.52   20.87
   0  -1   9  984.82   15.15
   0  -1   9  965.70   14.24
   0  -1   8  152.45    6.15
   0   1  -8  144.91    8.49
   0  -1   8  152.75    5.47
   0  -1   7 4224.19   27.42
   0  -1   7 4320.63   26.50
   0  -1   6   19.43    2.20
   0  -1   6   23.22    2.19
   0   1  -5 6186.52   40.42
   0  -1   5 6081.29   27.45
   0  -1   5 6189.73   26.84
   0  -1   4  201.40    4.55
   0   1  -4  205.24    7.13
   0  -1   4  201.74    4.60
   0  -1   3 5720.69   20.56
   0   1  -3 5634.49   30.69
   0   1  -2 2072.18   14.63
   0  -1   2 2047.38   10.62
   0  -1   2 2038.24   10.90
   0   1  -1  309.14    3.86
   0  -1   1  323.35    3.86
   0  -1   1  311.44    3.80
   0   1   0 1034.22    7.39
   0  -1   0 1065.98    6.69
   0   1   1  325.37    4.37
   0  -1  -1  343.32    4.04
   0  -1  -1  338.29    4.12
   0  -1  -2    1.42    1.64
   0  -1  -2    0.55    0.79
   0   1   2    1.51    0.86
   0  -1  -3  144.72    3.60
   0  -1  -3  138.22    5.29
   0   1   3  148.74    3.66
   0   1   4 1458.50   11.99
   0  -1  -4 1422.76   18.13
   0  -1  -4 1423.44   12.09
   0   1   5   40.97    2.48
   0  -1  -5   45.71    2.70
   0  -1  -5   40.41    4.15
   0  -1  -6 1679.63   22.98
   0   1   6 1616.39   15.21
   0   1   6 1656.27   16.82
   0  -1  -7   33.42    4.28
   0   1   7   35.63    3.14
   0   1   7   37.20    2.72
   0  -1  -8 1230.81   21.99
   0   1   8 1185.39   16.36
   0   1   8 1185.32   14.71
   0   1   9  454.68    9.68
   0  -1  -9  453.27   14.34
   0   1   9  443.60   10.51
   0   1  10  315.32    9.47
   0  -1 -10  313.26   12.47
   0   1  10  298.48    8.29
   0   1  11  392.26   10.00
   0  -1 -11  405.11   14.66
   0   1  11  398.53   11.34
   0   1  12    7.66    2.56
   0  -1 -12    7.08    4.01
   0   1  12    3.67    3.10
   0  -1 -13  100.81    8.72
   0   1  13   97.93    6.78
   0   1  13   96.25    5.66
   0   1  14   54.40    4.75
   0  -1 -14   65.20    7.38
   0   1  14   59.51    5.86
   0  -1 -15    5.72    4.99
   0   1  15    8.64    4.02
   0   1  15    3.71    2.72
   0   1  16   94.92    6.49
   0   1  16   96.39    7.88
   0  -1 -16   88.70    8.87
   0  -1 -17   71.72    8.75
   0   2 -17   20.84    5.84
   0  -2  17    6.77    3.46
   0  -2  16    6.50    4.01
   0   2 -16   -2.77    4.84
   0  -2  16    3.89    3.10
   0   2 -15    2.72    4.36
   0  -2  15   15.98    4.10
   0  -2  15    8.04    3.29
   0   2 -14  198.34   11.54
   0  -2  14  190.77    8.50
   0  -2  14  222.69    9.29
   0   2 -13   27.30    5.15
   0  -2  13   24.67    3.56
   0  -2  13   30.09    4.35
   0   2 -12  397.32   14.76
   0  -2  12  396.08   10.95
   0  -2  12  416.01   11.45
   0   2 -11    0.07    3.84
   0  -2  11   -1.33    2.23
   0  -2  11   -0.98    2.75
   0   2 -10 1109.23   22.53
   0  -2  10 1054.21   16.42
   0  -2  10 1100.02   16.69
   0   2  -9    3.70    3.38
   0  -2   9    4.72    2.26
   0  -2   9    4.49    1.84
   0  -2   8  116.41    5.10
   0  -2   8  108.92    4.93
   0   2  -7  969.74   18.56
   0  -2   7  967.84   13.07
   0  -2   7  939.28   13.07
   0  -2   6   84.53    3.87
   0  -2   6   75.28    4.16
   0  -2   5  335.88    6.91
   0  -2   5  323.45    6.68
   0   2  -5  319.03    9.51
   0   2  -4   82.05    4.89
   0  -2   4   84.40    3.31
   0  -2   4   83.13    3.28
   0   2  -3  603.17    9.85
   0  -2   3  595.50    7.71
   0  -2   3  593.62    8.00
   0   2  -2 6711.05   24.71
   0  -2   2 6658.05   24.32
   0   2  -1  628.82    8.51
   0  -2   1  608.73    7.21
   0   2   0  688.88    8.54
   0  -2   0  670.43    7.71
   0  -2  -1 3812.83   12.03
   0   2   1 3762.64   16.34
   0  -2  -2  196.74    4.32
   0   2   2  185.87    4.72
   0  -2  -2  189.79    4.56
   0  -2  -3 2685.60   17.69
   0  -2  -3 2668.59   19.63
   0   2   3 2700.86   18.03
   0   2   4    2.43    1.23
   0  -2  -4    3.89    2.28
   0  -2  -4   -0.39    1.36
   0   2   5  565.74    9.39
   0  -2  -5  565.75    9.37
   0   2   6   17.93    2.29
   0  -2  -6   17.14    2.17
   0  -2  -7   21.63    3.88
   0   2   7   17.82    2.44
   0  -2  -7   13.80    2.23
   0  -2  -8   42.72    5.19
   0   2   8   39.80    3.07
   0   2   9  282.27    8.14
   0   2   9  305.15    9.38
   0  -2  -9  283.93   11.54
   0  -2 -10  558.40   16.40
   0   2  10  555.16   11.83
   0   2  10  587.51   13.83
   0   2  11  439.78   10.91
   0  -2 -11  464.33   15.74
   0   2  11  461.19   12.69
   0   2  12  816.67   15.45
   0  -2 -12  865.67   22.07
   0   2  12  828.56   17.41
   0   2  13   75.63    6.38
   0   2  13   81.59    5.54
   0   2  14  917.79   17.57
   0  -2 -14  968.69   24.62
   0   2  14  996.38   20.76
   0   2  15   -2.43    4.37
   0   2  15    6.07    3.21
   0  -2 -15   -0.40    4.79
   0  -2 -16  394.00   16.87
   0   2  16  369.76   14.19
   0   3 -17   47.52    7.60
   0  -3  17   48.04    5.72
   0  -3  16   40.40    5.28
   0   3 -16   43.42    7.07
   0   3 -15   33.29    5.98
   0  -3  15   43.57    5.06
   0  -3  15   48.27    5.45
   0   3 -14    7.47    4.37
   0  -3  14   13.31    3.88
   0  -3  14   13.32    3.63
   0  -3  13   24.35    3.94
   0  -3  13   22.32    4.41
   0   3 -13   26.45    5.47
   0  -3  12    1.40    3.06
   0   3 -12    2.58    3.64
   0  -3  12    6.67    2.66
   0  -3  11  193.01    7.96
   0   3 -11  189.69   10.17
   0  -3  11  185.87    7.64
   0  -3  10   33.80    3.62
   0  -3  10   39.39    3.86
   0   3 -10   38.64    5.21
   0  -3   9  603.28   12.16
   0   3  -9  604.16   15.87
   0  -3   9  560.38   12.09
   0  -3   8  708.32   12.92
   0   3  -8  712.16   16.82
   0  -3   8  728.32   12.53
   0   3  -7 1792.73   24.60
   0  -3   7 1770.09   19.24
   0  -3   7 1775.42   18.46
   0  -3   6 1378.03   15.44
   0   3  -6 1396.66   20.28
   0  -3   6 1357.56   16.19
   0   3  -5 1674.52   20.56
   0  -3   5 1674.68   17.03
   0  -3   5 1659.63   16.18
   0  -3   4 1654.68   15.58
   0  -3   4 1627.27   15.96
   0  -3   3  996.35   11.59
   0  -3   3  975.21   11.93
   0   3  -3  990.78   12.31
   0   3  -2 3831.64   26.22
   0  -3   2 3858.98   22.24
   0   3  -2 3821.89   18.75
   0   3  -1  308.21    7.34
   0  -3   1  300.35    6.32
   0   3   0 1368.38   14.88
   0  -3   0 1422.08   13.56
   0  -3  -1  273.42    3.29
   0  -3  -1  252.50    6.13
   0   3   1  258.56    6.75
   0  -3  -2   46.77    2.89
   0  -3  -2   51.31    2.10
   0  -3  -3 1571.56   16.01
   0   3   3 1584.35   16.18
   0  -3  -3 1578.88   13.77
   0  -3  -4  164.01    5.76
   0  -3  -4  153.61    5.54
   0  -3  -5 1721.55   18.36
   0   3   5 1692.72   17.82
   0  -3  -5 1721.40   20.28
   0  -3  -6  325.72    8.47
   0   3   6  334.46    8.55
   0   3   7 3036.14   25.83
   0  -3  -7 3022.96   26.41
   0  -3  -7 2962.22   31.78
   0  -3  -8   22.52    3.15
   0   3   8   20.77    2.90
   0  -3  -8   23.64    4.06
   0   3   9 2564.11   25.57
   0  -3  -9 2576.14   33.47
   0  -3  -9 2549.92   27.17
   0  -3 -10   -2.54    3.84
   0   3  10    3.33    2.20
   0  -3 -11 1693.03   29.41
   0   3  11 1655.17   22.50
   0   3  11 1700.61   25.37
   0   3  12   14.95    4.08
   0  -3 -12   15.97    4.75
   0   3  12   16.24    3.43
   0   3  13  656.70   17.44
   0  -3 -13  653.02   19.62
   0   3  13  622.96   14.85
   0  -3 -14  161.04   10.56
   0   3  14  165.32    8.23
   0   3  14  176.28    9.76
   0  -3 -15   24.23    5.88
   0   3  15   16.38    3.92
   0   3  15   25.58    5.67
   0  -3 -16   -3.59    5.27
   0   3  16   -4.06    5.09
   0   4 -16  149.50   11.17
   0  -4  16  154.56    9.30
   0   4 -15  196.45   11.88
   0  -4  15  181.98    9.61
   0  -4  15  180.72    9.11
   0  -4  14  104.61    7.06
   0   4 -14   91.04    8.31
   0  -4  14  102.99    7.11
   0  -4  13  325.44   11.07
   0  -4  13  333.32   11.94
   0   4 -13  306.55   13.10
   0  -4  12  488.18   13.65
   0  -4  12  511.12   13.15
   0   4 -12  470.08   15.72
   0   4 -11  496.10   15.46
   0  -4  11  464.92   12.83
   0  -4  11  488.87   12.29
   0   4 -10  448.25   14.30
   0  -4  10  428.83   11.85
   0  -4  10  441.92   11.40
   0  -4   9 1795.07   21.34
   0   4  -9 1736.32   26.29
   0  -4   9 1769.60   22.81
   0  -4   8  310.90    9.20
   0   4  -8  320.83   11.04
   0  -4   8  296.08    8.58
   0  -4   7 1450.74   17.78
   0  -4   7 1453.31   18.88
   0   4  -7 1450.66   22.18
   0  -4   6  192.77    6.73
   0   4  -6  194.40    7.84
   0  -4   6  180.26    6.41
   0  -4   5 1169.00   14.88
   0   4  -5 1188.16   16.87
   0  -4   5 1195.37   16.03
   0  -4   4   34.45    2.89
   0  -4   4   32.40    3.02
   0   4  -4   33.32    3.14
   0  -4   3   17.54    2.41
   0   4  -3   20.52    2.98
   0   4  -3   19.88    2.40
   0  -4   2  575.73   10.08
   0   4  -2  569.58   11.72
   0   4  -2  552.55    6.95
   0  -4   1   51.67    3.48
   0   4  -1   57.83    4.06
   0   4   0 2133.52   21.41
   0  -4   0 2134.47   19.55
   0  -4  -1   45.22    1.39
   0   4   1   46.42    3.52
   0  -4  -1   49.14    3.35
   0  -4  -2 2480.00   12.84
   0  -4  -2 2431.59   21.79
   0  -4  -3   53.59    2.60
   0  -4  -3   59.40    4.06
   0  -4  -4 3279.87   22.57
   0  -4  -4 3318.42   26.99
   0   4   5   53.97    4.07
   0  -4  -5   62.31    4.27
   0  -4  -6 1970.86   22.67
   0   4   6 1892.33   21.54
   0  -4  -6 1925.46   22.24
   0   4   7  317.36    9.27
   0  -4  -7  304.21    9.45
   0  -4  -7  327.58   10.18
   0   4   8  433.73   11.13
   0  -4  -8  440.51   11.84
   0   4   9  154.61    7.15
   0  -4  -9  142.86    7.36
   0  -4  -9  136.99    8.07
   0  -4 -10   17.70    3.75
   0  -4 -10   21.23    4.40
   0   4  10   20.04    3.31
   0  -4 -11   76.19    7.03
   0   4  11   83.53    5.77
   0  -4 -12  105.16    8.11
   0   4  12  111.74    6.83
   0   4  12  124.15    8.46
   0   4  13  184.95    9.01
   0   4  13  198.20   10.73
   0  -4 -13  175.78   10.84
   0  -4 -14    0.11    4.89
   0   4  14   -0.13    3.22
   0   4  14    3.53    4.44
   0   4  15  257.17   11.01
   0  -4 -15  237.61   13.58
   0  -5  16  185.62   10.48
   0   5 -16  192.18   12.08
   0  -5  15   25.17    5.04
   0   5 -15   27.68    6.22
   0  -5  15   24.11    4.86
   0  -5  14  275.68   11.08
   0  -5  14  277.72   11.81
   0   5 -14  281.60   13.23
   0  -5  13   -1.04    3.11
   0  -5  13    5.50    3.41
   0   5 -13    8.31    4.77
   0   5 -12  309.80   12.72
   0  -5  12  300.27   10.91
   0  -5  12  328.25   11.88
   0   5 -11   -1.92    3.65
   0  -5  11    4.48    2.73
   0  -5  11    3.13    2.73
   0  -5  10   26.12    3.70
   0   5 -10   21.32    4.09
   0  -5  10   25.71    3.86
   0  -5   9    2.29    2.41
   0  -5   9    2.37    2.38
   0   5  -9    5.62    3.68
   0   5  -8   45.60    4.81
   0  -5   8   46.78    4.09
   0  -5   8   46.26    4.22
   0   5  -7   55.88    4.89
   0  -5   7   53.16    4.41
   0  -5   7   50.57    4.21
   0   5  -6  216.44    7.84
   0  -5   6  202.39    7.25
   0  -5   6  203.76    7.60
   0   5  -5  462.10   10.07
   0  -5   5  448.45   10.54
   0   5  -5  437.98   12.22
   0   5  -4   77.75    3.98
   0   5  -4   72.54    5.22
   0  -5   4   84.00    4.73
   0   5  -3 1530.01   21.68
   0   5  -3 1535.13   12.43
   0  -5   2   43.14    3.49
   0   5  -2   41.42    4.12
   0   5  -1  937.93   16.33
   0  -5   1  917.80   14.35
   0  -5   0   55.60    3.92
   0   5   0   66.27    4.80
   0   5   1  111.06    5.78
   0  -5  -1  111.05    5.38
   0  -5  -2  124.38    2.83
   0   5   2  114.70    6.02
   0  -5  -2  124.96    5.77
   0  -5  -3   27.76    1.93
   0  -5  -3   21.11    2.95
   0   5   3   27.84    3.47
   0  -5  -4   34.02    3.70
   0  -5  -4   40.12    2.64
   0   5   4   33.72    3.62
   0  -5  -5  298.84    7.47
   0   5   5  299.05    9.45
   0  -5  -5  311.40    9.69
   0  -5  -6   65.71    5.05
   0   5   6   66.91    5.11
   0  -5  -7  719.92   14.41
   0   5   7  704.73   14.84
   0  -5  -7  713.06   15.59
   0   5   8  250.82    9.36
   0  -5  -8  238.31    9.53
   0  -5  -8  250.45    9.55
   0  -5  -9  229.44    9.87
   0   5   9  245.96    9.56
   0  -5  -9  222.34    9.71
   0  -5 -10  550.72   15.64
   0  -5 -10  531.36   15.38
   0   5  10  567.06   14.36
   0  -5 -11  136.24    8.69
   0  -5 -11  132.21    8.23
   0   5  11  142.80    7.81
   0   5  12  266.40   10.69
   0  -5 -12  267.92   12.59
   0  -5 -13    1.87    4.61
   0   5  13    2.45    3.59
   0   5  13   -0.11    4.55
   0   5  14   17.07    4.47
   0  -5 -14   19.89    5.55
   0   5  14   22.27    6.33
   0  -6  15   21.75    5.27
   0  -6  15   28.98    5.43
   0   6 -15   14.89    5.33
   0   6 -14    8.68    4.56
   0  -6  14    5.56    3.94
   0  -6  14    1.24    3.72
   0   6 -13  131.73    9.10
   0  -6  13  130.87    8.74
   0  -6  13  140.88    8.32
   0   6 -12    2.01    4.22
   0  -6  12   -2.10    3.25
   0  -6  12    2.15    3.19
   0  -6  11  251.62   10.74
   0   6 -11  251.79   11.05
   0  -6  11  274.09   10.36
   0   6 -10   80.52    6.57
   0  -6  10   99.36    6.75
   0  -6  10   94.47    6.38
   0  -6   9  269.28   10.46
   0   6  -9  258.59    9.96
   0  -6   9  259.26    9.55
   0  -6   8  217.26    8.60
   0   6  -8  210.57    8.67
   0  -6   7  224.43    8.34
   0   6  -7  225.98    8.22
   0   6  -7  218.04    9.95
   0  -6   6   91.62    5.59
   0   6  -6   86.12    4.83
   0   6  -6   81.66    6.23
   0   6  -5    0.40    2.57
   0   6  -5    2.73    1.86
   0  -6   5    3.44    2.27
   0  -6   4   10.36    2.69
   0   6  -4    9.05    2.99
   0   6  -3   29.68    4.06
   0  -6   3   29.40    3.37
   0  -6   2  378.63   10.48
   0   6  -2  383.52   11.98
   0  -6   1   80.98    5.21
   0   6  -1   85.45    6.05
   0  -6   0 1357.90   19.72
   0   6   0 1430.41   21.95
   0  -6  -1  561.59   12.97
   0   6   1  567.65   14.24
   0  -6  -2 1073.23   18.09
   0   6   2 1058.57   19.12
   0   6   3 1266.09   20.75
   0  -6  -3 1225.67   19.71
   0  -6  -4 1046.61   18.55
   0   6   4 1019.60   18.63
   0  -6  -4 1043.49   11.21
   0  -6  -5 1489.61   22.84
   0  -6  -5 1529.81   15.59
   0   6   5 1545.72   23.38
   0  -6  -6  441.49   12.81
   0  -6  -6  450.44    9.78
   0   6   6  455.70   12.90
   0  -6  -7  262.61   10.41
   0  -6  -7  288.04    8.77
   0   6   7  259.77   10.19
   0  -6  -8    4.06    3.12
   0  -6  -8    2.76    2.83
   0   6   8   10.17    3.99
   0  -6  -9  294.47   11.93
   0   6   9  326.50   11.77
   0  -6  -9  305.25   10.76
   0  -6 -10   78.80    7.41
   0  -6 -10   85.97    6.68
   0   6  10   76.76    6.37
   0   6  11    1.63    3.13
   0  -6 -11    3.31    3.82
   0  -6 -11    3.40    4.03
   0  -6 -12  136.58    9.52
   0   6  12  152.32    8.94
   0  -6 -12  152.35    9.87
   0   6  13   76.67    7.22
   0  -6 -13   76.93    7.81
   0   7 -14  147.49    9.77
   0  -7  14  142.87    9.31
   0  -7  14  151.67   10.19
   0   7 -13   51.15    6.58
   0  -7  13   37.65    5.61
   0   7 -12  163.82    9.49
   0  -7  12  188.13    9.74
   0  -7  11   12.25    3.87
   0   7 -11   15.78    4.39
   0   7 -10   38.61    5.06
   0  -7  10   47.75    5.32
   0  -7   9   12.55    3.42
   0   7  -9    8.37    3.96
   0   7  -9    8.34    3.28
   0   7  -8   28.09    3.78
   0  -7   8   22.06    3.78
   0   7  -8   28.38    4.89
   0  -7   7  324.05   10.84
   0   7  -7  301.89   12.50
   0  -7   6  361.48   11.36
   0   7  -6  326.92   12.88
   0  -7   5  811.76   16.77
   0   7  -5  822.33   19.52
   0  -7   4  835.20   16.82
   0   7  -4  802.99   19.02
   0  -7   3 1177.35   19.76
   0   7  -3 1162.82   22.59
   0  -7   2 2114.68   26.44
   0   7  -2 2206.35   30.14
   0   7  -1   69.65    6.31
   0  -7   1   83.89    5.84
   0  -7   0 1067.84   19.43
   0   7   0 1053.87   21.08
   0  -7  -1  239.51    9.51
   0   7   1  225.53   10.09
   0  -7  -2  523.82   14.25
   0   7   2  526.32   15.02
   0   7   3   36.29    4.57
   0  -7  -3   38.83    4.55
   0   7   4   65.26    5.89
   0  -7  -4   69.16    6.02
   0  -7  -5   48.10    5.12
   0   7   5   45.82    5.01
   0   7   6   44.75    5.42
   0  -7  -6   35.43    4.86
   0   7   7  407.34   13.67
   0  -7  -7  379.65   13.68
   0   7   8  113.92    7.69
   0  -7  -8  109.96    8.04
   0  -7  -9  147.56    9.56
   0   7   9  149.24    8.77
   0  -7 -10   26.12    5.35
   0   7  10   23.57    4.90
   0  -7 -11  412.49   16.09
   0   7  11  447.49   14.88
   0  -8  12   59.17    6.67
   0   8 -12   57.96    7.62
   0   8 -11   74.18    8.12
   0  -8  11   79.46    7.04
   0   8 -10  153.44   10.48
   0  -8  10  186.59    9.83
   0  -8   9  360.53   13.26
   0   8  -9  320.12   14.32
   0  -8   8  160.34    8.76
   0   8  -8  159.94   10.26
   0   8  -7  343.69   14.28
   0  -8   7  378.80   12.72
   0   8  -6   54.24    6.76
   0  -8   6   53.11    5.29
   0   8  -5  483.19   15.97
   0  -8   5  471.94   13.84
   0  -8   4   -0.02    2.87
   0   8  -4    0.17    3.42
   0  -8   3   74.75    6.01
   0   8  -3   70.56    6.60
   0  -8   2    0.82    2.92
   0   8  -2    0.44    3.13
   0   8  -1   64.47    6.65
   0  -8   1   52.83    5.42
   0   8   0   23.16    4.55
   0  -8   0   17.14    3.57
   0  -8  -1  115.16    7.51
   0   8   1  124.84    8.78
   0  -8  -2   50.13    5.47
   0   8   2   53.00    6.04
   0   8   3  181.24    9.65
   0  -8  -3  184.02    9.40
   0   8   4   90.21    7.00
   0  -8  -4   76.80    6.72
   0   8   5   27.60    4.84
   0  -8  -5   29.90    5.04
   0   8   6  427.87   14.70
   0  -8  -6  376.93   14.18
   0   8   7   23.22    5.04
   0  -8  -7   34.17    5.58
   0  -8  -8  115.36    8.79
   0   8   8  129.57    8.95
   0  -8  -9    2.25    3.93
   0   8   9   10.67    4.07
   0   9 -10   10.90    5.15
   0  -9  10   21.27    5.09
   0  -9   9   17.21    4.75
   0   9  -9   21.25    6.34
   0   9  -8   10.79    4.62
   0  -9   8    2.21    3.88
   0   9  -7    0.72    3.98
   0  -9   7    0.65    3.54
   0  -9   6   95.77    7.37
   0   9  -6   91.50    8.64
   0   9  -5   11.60    4.53
   0  -9   5   14.92    4.17
   0  -9   4  302.37   12.10
   0   9  -4  308.19   13.81
   0   9  -3   45.43    6.53
   0  -9   3   57.47    6.09
   0   9  -2  467.48   16.96
   0  -9   2  463.72   15.33
   0   9  -1   24.47    5.18
   0  -9   1   22.45    4.51
   0   9   0  153.42   10.18
   0  -9   0  147.00    9.11
   0   9   1  140.23    9.71
   0  -9  -1  122.78    8.51
   0   9   2  108.17    8.51
   0  -9  -2  101.08    7.88
   0  -9  -3   55.75    6.19
   0   9   3   46.94    6.22
   0   9   4   65.49    6.80
   0  -9  -4   57.62    6.63
   0  -9  -5   56.82    6.85
   0   9   5   57.17    6.70
   0  -9  -6   -4.02    3.92
   0   9   6    3.53    4.24
   0   9   7  102.42    8.76
   0  -9  -7   94.57    8.72
   0 -10   6   25.45    5.40
   0  10  -6   17.10    5.77
   0  10  -5  264.52   14.15
   0 -10   5  284.12   12.93
   0 -10   4   79.26    7.49
   0  10  -4   75.29    8.24
   0  10  -3  191.03   12.14
   0 -10   3  176.49   10.64
   0 -10   2   -3.41    4.37
   0  10  -2    4.86    4.54
   0 -10   1   52.09    6.42
   0  10  -1   64.94    7.69
   0  10   0   26.08    5.88
   0 -10   0   32.24    5.78
   0 -10  -1   56.33    7.19
   0  10   1   67.08    7.67
   0  10   2  106.76    9.23
   0 -10  -2   85.95    8.40
   0  10   3   81.58    8.67
   0 -10  -3   80.81    8.56
   1 -10  -4  543.90   18.97
  -1  10   4  601.15   19.61
  -1  10   3   47.87    6.83
   1 -10  -3   28.21    5.93
  -1  10   2  440.72   16.91
   1 -10  -2  377.81   15.33
   1 -10  -1    5.64    4.35
  -1  10   1    8.16    4.50
   1 -10   0  232.46   11.97
  -1  10   0  228.51   12.72
  -1  10  -1   -9.61    4.90
   1 -10   1    2.30    3.72
   1 -10   2   42.57    5.90
  -1  10  -2   48.14    6.96
   1 -10   3   63.19    6.96
  -1  10  -3   58.22    7.35
  -1  10  -4   -0.03    4.77
   1 -10   4    5.19    3.91
   1 -10   5  121.18    8.70
  -1  10  -5   95.53    8.81
  -1  10  -6    2.99    4.54
   1 -10   6    1.08    4.11
   1 -10   7  232.25   11.79
  -1  10  -7  201.89   12.59
   1  -9  -8    4.47    4.63
  -1   9   8    6.74    4.43
  -1   9   7  232.42   11.66
   1  -9  -7  230.37   12.49
   1  -9  -6   30.49    5.70
  -1   9   6   28.34    5.16
  -1   9   5   92.34    7.57
   1  -9  -5   68.55    7.37
   1  -9  -4    1.15    3.82
  -1   9   4   12.27    4.18
  -1   9   3   -0.52    3.51
   1  -9  -3   -0.84    3.47
   1  -9  -2    5.22    3.41
  -1   9   2    4.61    3.41
   1  -9  -1   80.70    7.12
  -1   9   1   70.13    7.17
   1  -9   0  191.05    9.89
  -1   9   0  198.79   11.00
   1  -9   1   64.17    6.54
  -1   9  -1   72.36    7.06
  -1   9  -2  192.11   10.63
   1  -9   2  174.83    9.36
   1  -9   3    2.29    3.27
  -1   9  -3    3.43    4.02
   1  -9   4  184.26    9.68
  -1   9  -4  190.43   11.00
  -1   9  -5   -1.26    3.94
   1  -9   5    4.82    3.63
   1  -9   6   50.13    5.68
  -1   9  -6   54.92    6.90
  -1   9  -7    9.70    4.52
   1  -9   7   17.50    4.27
   1  -9   8   10.96    4.14
  -1   9  -8   10.86    5.14
  -1   9  -9    6.49    4.64
   1  -9   9   12.51    4.50
  -1   9 -10   25.78    5.65
   1  -9  10   43.33    6.03
   1  -8 -10   12.08    5.30
  -1   8  10    3.64    3.74
   1  -8  -9   19.21    5.18
  -1   8   9   26.82    5.09
  -1   8   8  149.26    9.24
   1  -8  -8  151.17    9.80
   1  -8  -7   -0.10    3.64
  -1   8   7    5.70    3.79
  -1   8   6  604.58   16.81
   1  -8  -6  559.02   17.02
   1  -8  -5  116.49    8.23
  -1   8   5  106.96    7.80
  -1   8   4  479.74   14.81
   1  -8  -4  482.67   15.24
  -1   8   3  250.81   11.09
   1  -8  -3  250.90   11.04
  -1   8   2  307.35   12.32
   1  -8  -2  307.96   11.82
   1  -8  -1  492.35   14.43
  -1   8   1  479.85   15.28
   1  -8   0    6.95    3.16
  -1   8   0    7.73    3.52
   1  -8   1   36.80    4.48
  -1   8  -1   35.45    5.06
   1  -8   2   12.80    3.09
  -1   8  -2    9.74    3.41
   1  -8   3  135.75    7.48
  -1   8  -3  139.12    8.75
   1  -8   4   88.36    6.39
  -1   8  -4   81.31    7.16
  -1   8  -5  266.12   12.28
   1  -8   5  275.62   10.63
  -1   8  -6  254.12   12.07
   1  -8   6  278.30   10.63
  -1   8  -7  277.03   12.77
   1  -8   7  311.30   11.26
   1  -8   8  377.54   12.72
  -1   8  -8  351.69   14.60
   1  -8   9   85.03    6.69
  -1   8  -9   54.18    6.63
   1  -8  10  311.01   11.90
   1  -8  11   81.49    7.02
   1  -8  11   66.36    7.08
   1  -8  12  224.00   12.02
   1  -8  12  221.33   10.68
   1  -7 -12    1.13    4.63
   1  -7 -12   11.80    5.21
  -1   7  12    9.72    4.15
   1  -7 -11  679.31   17.39
   1  -7 -11  694.78   20.84
   1  -7 -10  116.16    9.12
   1  -7 -10  106.20    7.08
  -1   7  10  120.55    7.82
   1  -7  -9  896.45   21.79
  -1   7   9  927.05   19.16
   1  -7  -9  939.44   17.60
   1  -7  -8  435.92   11.28
   1  -7  -8  454.64   15.35
  -1   7   8  469.51   14.00
  -1   7   7  208.24    9.33
   1  -7  -7  196.11    7.05
   1  -7  -6  524.72   10.22
  -1   7   6  523.57   14.20
   1  -7  -6  498.88   15.03
   1  -7  -5  215.00    9.71
  -1   7   5  227.04    9.43
   1  -7  -5  226.59    6.22
  -1   7   4   59.57    5.37
   1  -7  -4   52.50    5.39
  -1   7   3   68.62    5.67
   1  -7  -3   74.24    5.69
  -1   7   2  600.30   15.24
   1  -7  -2  571.91   14.46
  -1   7   1  262.65   10.44
   1  -7  -1  266.23    9.96
   1  -7   0  321.75   10.57
  -1   7   0  336.21   11.72
  -1   7  -1 1475.05   24.30
   1  -7   1 1514.52   21.96
   1  -7   2  431.06   11.66
  -1   7  -2  432.55   13.77
  -1   7  -3 1259.82   23.04
   1  -7   3 1276.25   19.84
  -1   7  -4  247.32   10.55
   1  -7   4  226.47    8.75
  -1   7  -5 1624.51   26.96
   1  -7   5 1657.92   22.84
   1  -7   6  165.54    7.78
  -1   7  -6  159.58    7.35
  -1   7  -7  413.24   12.08
   1  -7   7  443.19   13.36
   1  -7   7  426.99   11.87
   1  -7   8    0.49    2.78
   1  -7   8    4.29    2.67
  -1   7  -8   10.32    3.97
   1  -7   9  328.91   11.00
   1  -7   9  316.92   12.18
  -1   7  -9  332.17   12.37
  -1   7 -10    0.40    3.95
   1  -7  10    6.36    3.26
   1  -7  10    2.53    3.10
   1  -7  11   40.95    5.64
   1  -7  11   39.32    4.94
  -1   7 -11   41.60    6.13
   1  -7  12   37.55    5.11
  -1   7 -12   48.32    6.42
   1  -7  12   41.63    5.84
  -1   7 -13    5.68    5.06
   1  -7  13   -2.09    3.81
   1  -7  13    1.95    3.96
   1  -7  14   59.08    6.95
  -1   7 -14   78.06    8.17
  -1   6  13  269.75   10.86
   1  -6 -13  243.74   12.43
  -1   6  13  283.38   14.55
  -1   6  12  168.20    8.55
   1  -6 -12  165.95    9.97
   1  -6 -11  303.12   12.35
   1  -6 -11  287.51   13.00
  -1   6  11  293.05   10.76
   1  -6 -10   39.52    5.12
   1  -6 -10   32.55    5.55
  -1   6  10   41.83    4.71
   1  -6  -9   68.97    6.61
  -1   6   9   83.60    6.33
   1  -6  -9   79.05    5.77
  -1   6   8   54.33    4.83
   1  -6  -8   63.00    4.88
   1  -6  -8   46.27    5.53
   1  -6  -7  131.78    6.01
  -1   6   7  118.26    6.70
   1  -6  -7  111.04    7.02
   1  -6  -6   45.39    4.98
   1  -6  -6   53.85    3.70
  -1   6   6   54.38    4.86
   1  -6  -5  338.68    7.71
   1  -6  -5  320.31   10.97
  -1   6   5  330.19   10.16
   1  -6  -4  664.28    9.55
   1  -6  -4  668.82   14.86
  -1   6   4  648.62   14.15
  -1   6   3  541.66   13.43
   1  -6  -3  562.70    7.94
  -1   6   2 2321.83   26.90
   1  -6  -2 2282.51   14.09
   1  -6  -1  466.02    5.74
   1  -6  -1  452.93   11.56
  -1   6   1  462.57   12.40
   1  -6   0 1588.08   20.67
  -1   6   0 1564.01   22.73
   1  -6   1    4.06    2.23
  -1   6  -1    6.34    2.66
  -1   6  -1    1.48    1.14
   1  -6   2  829.63   14.75
  -1   6  -2  827.11    9.31
  -1   6  -2  818.54   17.07
   1  -6   3   55.69    4.10
  -1   6  -3   53.72    4.95
  -1   6  -3   53.01    3.04
  -1   6  -4   83.57    4.36
   1  -6   4   81.44    4.95
   1  -6   5   67.46    4.91
  -1   6  -5   68.38    4.70
   1  -6   5   64.07    4.63
   1  -6   6    3.25    2.21
   1  -6   6    4.16    2.37
  -1   6  -6    6.79    3.06
   1  -6   7   22.37    3.59
  -1   6  -7   26.07    4.50
   1  -6   7   23.80    3.25
  -1   6  -8  178.29    9.16
   1  -6   8  188.75    8.55
   1  -6   8  177.80    7.38
   1  -6   9  114.39    6.30
   1  -6   9  116.52    7.21
  -1   6  -9  119.70    8.07
   1  -6  10  112.71    6.33
  -1   6 -10  106.49    8.10
   1  -6  10  114.72    7.40
   1  -6  11  125.05    8.06
   1  -6  11  131.89    7.00
  -1   6 -11  145.40    9.70
  -1   6 -12   20.28    4.98
   1  -6  12   21.46    4.26
   1  -6  12   30.19    4.43
   1  -6  13  121.57    8.53
  -1   6 -13  128.83    9.51
   1  -6  13  120.73    7.31
   1  -6  14    9.10    4.46
  -1   6 -14   10.82    5.17
  -1   6 -15   12.14    6.12
   1  -6  15   27.29    5.83
  -1   5  15   -0.98    5.43
   1  -5 -15    1.76    4.92
   1  -5 -14    2.01    4.36
  -1   5  14    0.89    4.81
  -1   5  13   48.38    6.91
   1  -5 -13   42.30    6.33
  -1   5  13   42.30    4.68
   1  -5 -12  109.02    8.40
  -1   5  12   94.64    6.24
  -1   5  11   34.58    3.92
   1  -5 -11   33.26    5.13
  -1   5  10  113.42    6.30
   1  -5 -10  128.36    7.76
   1  -5 -10  123.07    8.23
   1  -5  -9  369.87   11.62
  -1   5   9  365.55   10.52
   1  -5  -9  358.49   12.17
  -1   5   8  929.07   15.82
   1  -5  -8  923.75   17.16
   1  -5  -8  901.86   18.43
   1  -5  -7  279.74   10.26
   1  -5  -7  284.51    8.83
  -1   5   7  262.51    8.64
  -1   5   6  142.39    6.41
   1  -5  -6  127.86    6.87
   1  -5  -5  458.71    8.99
  -1   5   5  441.64   10.63
   1  -5  -5  436.89   11.69
   1  -5  -4   55.85    4.64
   1  -5  -4   55.81    3.03
  -1   5   4   55.48    4.22
   1  -5  -3  311.63    6.01
   1  -5  -3  300.30    8.92
  -1   5   3  317.92    8.97
   1  -5  -2   96.68    3.08
   1  -5  -2   96.89    5.03
  -1   5   2   88.60    5.13
   1  -5  -1  338.58    9.06
   1  -5  -1  334.59    5.04
  -1   5   1  335.74    9.39
   1  -5   0  186.15    6.51
  -1   5   0  190.06    7.31
  -1   5  -1 1070.51    9.59
  -1   5  -1 1069.68   17.50
   1  -5   1 1098.07   14.97
  -1   5  -2   11.59    1.64
  -1   5  -2   11.67    2.70
   1  -5   2   13.86    2.26
  -1   5  -3 1993.40   16.52
   1  -5   3 2017.21   19.92
   1  -5   3 2055.13   21.63
   1  -5   4  266.57    7.43
   1  -5   4  259.66    8.11
  -1   5  -4  266.13    7.03
  -1   5  -5 1220.49   16.64
   1  -5   5 1244.58   15.99
   1  -5   6  389.35   10.50
  -1   5  -6  380.75   10.70
   1  -5   6  392.11    9.19
   1  -5   7  493.00   10.38
  -1   5  -7  470.87   13.07
   1  -5   7  494.56   12.35
  -1   5  -8  181.91    9.23
   1  -5   8  185.74    8.02
   1  -5   9   41.95    3.90
   1  -5   9   42.51    4.62
  -1   5  -9   46.66    6.02
   1  -5  10   23.01    3.43
   1  -5  10   27.30    4.31
  -1   5 -10   25.95    5.33
   1  -5  11   66.88    5.80
   1  -5  11   71.30    5.08
  -1   5 -11   58.09    6.68
  -1   5 -12   27.59    5.69
   1  -5  12   26.47    4.43
   1  -5  12   32.64    4.04
   1  -5  13    5.38    3.02
   1  -5  13   13.96    3.92
  -1   5 -13    8.03    4.71
  -1   5 -14  186.18   11.73
   1  -5  14  179.23   10.04
   1  -5  15   93.17    7.68
  -1   5 -15  107.53    9.65
  -1   5 -16  121.55   10.43
   1  -5  16  117.34    8.81
  -1   4  15  178.75   11.25
   1  -4 -15  182.00   12.05
  -1   4  14   -5.33    4.57
  -1   4  14   -1.45    2.55
   1  -4 -13  221.02   11.93
  -1   4  13  234.16    8.96
  -1   4  13  248.02   11.79
   1  -4 -12    3.29    3.99
  -1   4  12    7.82    2.79
  -1   4  12    7.59    3.98
  -1   4  11  683.10   13.78
  -1   4  11  712.24   18.15
   1  -4 -10   -1.13    3.30
  -1   4  10    2.75    2.32
  -1   4   9   30.08    3.17
   1  -4  -9   29.52    4.13
   1  -4  -9   30.31    3.92
  -1   4   8    1.42    1.90
   1  -4  -8    2.02    2.84
   1  -4  -8    0.96    2.38
  -1   4   7   -0.04    1.64
   1  -4  -7    0.91    2.08
   1  -4  -7    1.81    2.25
   1  -4  -6  433.42   10.90
   1  -4  -6  426.65    9.82
  -1   4   6  409.84    9.27
   1  -4  -5   67.30    3.78
   1  -4  -5   55.66    4.16
  -1   4   5   68.32    4.36
   1  -4  -4 4731.43   25.79
  -1   4   4 4791.75   30.17
   1  -4  -3   31.55    2.23
  -1   4   3   28.73    3.07
  -1   4   2 5229.01   31.46
   1  -4  -2 5277.73   31.72
   1  -4  -2 5247.31   21.53
   1  -4  -1 1087.94   14.02
  -1   4   1 1062.47   14.51
  -1   4   0 3635.28   27.53
   1  -4   0 3623.72   15.24
   1  -4   0 3624.91   24.42
  -1   4  -1 1272.19   10.37
   1  -4   1 1276.37   14.18
   1  -4   2 2245.16   19.80
   1  -4   2 2242.10   18.29
  -1   4  -2 2229.33   15.03
   1  -4   3  799.10   12.28
  -1   4  -3  783.43   10.19
   1  -4   3  787.06   10.90
   1  -4   4  894.87   11.68
  -1   4  -4  897.21   12.32
   1  -4   4  910.89   13.58
   1  -4   5  364.48    7.64
  -1   4  -5  368.09    9.06
   1  -4   5  363.18    9.09
   1  -4   6  160.05    6.38
  -1   4  -6  150.53    6.71
   1  -4   6  150.52    5.17
  -1   4  -7  209.83    8.87
   1  -4   7  218.89    6.31
   1  -4   8  328.38    9.98
  -1   4  -8  300.12   11.35
   1  -4   8  300.62    7.78
  -1   4  -9  547.52   16.18
   1  -4   9  577.50   11.06
   1  -4   9  583.37   13.88
   1  -4  10  212.56    7.24
   1  -4  10  221.40    9.05
  -1   4 -10  214.87   11.29
   1  -4  11  837.27   14.37
   1  -4  11  854.21   17.97
  -1   4 -11  865.86   22.00
  -1   4 -12 1424.19   28.90
   1  -4  12 1418.12   23.79
   1  -4  12 1398.76   19.34
   1  -4  13   97.85    5.91
   1  -4  13  106.57    7.35
   1  -4  14  604.38   16.78
  -1   4 -14  650.76   20.83
   1  -4  15   11.90    4.08
  -1   4 -15   17.02    5.63
   1  -4  16  190.38   10.55
  -1   4 -16  207.95   13.18
   1  -3 -16   67.06    8.19
  -1   3  16   76.05    7.91
   1  -3 -15    0.68    4.62
  -1   3  15    2.35    4.42
  -1   3  14   44.48    6.23
   1  -3 -14   53.09    7.07
  -1   3  13   -1.10    2.14
  -1   3  13   -0.93    3.55
   1  -3 -13    6.29    4.24
  -1   3  12    1.12    1.97
  -1   3  12    5.25    3.41
   1  -3 -12   -2.19    3.99
  -1   3  11 1274.86   22.87
  -1   3  11 1246.23   17.11
  -1   3  10    4.10    2.94
   1  -3 -10    8.51    3.86
  -1   3  10   11.01    2.38
  -1   3   9 1735.43   18.47
  -1   3   9 1698.83   24.52
  -1   3   8  318.18    7.76
   1  -3  -8  324.31   10.67
   1  -3  -8  336.56    9.83
   1  -3  -7 4146.59   34.22
   1  -3  -7 4110.09   31.97
  -1   3   7 4171.76   26.59
   1  -3  -6 1801.33   20.12
   1  -3  -6 1807.52   20.43
  -1   3   5 2296.75   18.37
   1  -3  -5 2325.70   20.19
   1  -3  -5 2276.44   21.43
  -1   3   4 1927.53   16.10
   1  -3  -4 1918.21   16.39
   1  -3  -4 1952.89   18.65
   1  -3  -3  959.60   12.44
   1  -3  -3  979.37   10.26
  -1   3   2 1829.39   15.70
   1  -3  -2 1811.51   12.42
   1  -3  -2 1827.20   16.34
  -1   3   1  322.14    6.94
   1  -3  -1  308.15    4.61
   1  -3   0  313.42    6.19
   1  -3   0  309.16    4.40
  -1   3  -1  310.72    5.04
   1  -3   1  324.13    6.03
   1  -3   1  312.79    6.33
   1  -3   2  554.81    7.70
  -1   3  -2  553.63    7.36
   1  -3   2  580.53    8.90
   1  -3   3   24.22    2.34
  -1   3  -3   25.79    2.11
   1  -3   3   28.07    2.08
  -1   3  -4 1482.87   15.76
   1  -3   4 1512.08   12.74
   1  -3   4 1525.91   16.12
   1  -3   5 1296.33   15.74
   1  -3   5 1303.68   12.18
   1  -3   6  720.20   12.52
   1  -3   6  720.06    9.61
  -1   3  -6  715.46   13.92
  -1   3  -7 1777.52   24.43
   1  -3   7 1736.59   20.44
   1  -3   7 1774.75   15.82
   1  -3   8  287.27    8.81
   1  -3   8  292.98    6.92
  -1   3  -8  278.95   10.88
   1  -3   9 1521.39   16.43
  -1   3  -9 1484.68   26.27
   1  -3   9 1550.32   21.14
  -1   3 -10    3.73    4.15
   1  -3  10    9.51    2.83
   1  -3  10    4.94    2.01
   1  -3  11  228.40    9.06
   1  -3  11  235.28    7.68
  -1   3 -11  233.10   11.83
   1  -3  12   24.80    3.31
   1  -3  12   33.21    4.12
  -1   3 -12   33.18    6.15
  -1   3 -13    9.50    5.08
   1  -3  13   11.15    3.04
   1  -3  13   14.48    3.64
  -1   3 -14    4.33    4.73
   1  -3  14   21.64    3.90
  -1   3 -15   30.83    6.64
   1  -3  15   31.30    4.79
  -1   3 -16   -1.89    5.47
   1  -3  16    1.52    3.35
  -1   2  17   12.57    5.03
   1  -2 -17    9.84    5.66
   1  -2 -16  172.01   11.84
  -1   2  16  195.71   10.98
   1  -2 -15    6.96    4.70
  -1   2  15   -0.22    2.13
  -1   2  14  586.69   12.55
  -1   2  14  613.30   17.12
   1  -2 -14  595.76   19.37
   1  -2 -13   45.61    6.06
  -1   2  13   44.06    3.87
  -1   2  13   43.35    5.66
   1  -2 -12  388.92   15.13
  -1   2  12  385.84    9.40
  -1   2  12  379.71   12.56
   1  -2 -11  812.71   19.99
  -1   2  11  849.31   13.17
  -1   2  10  509.27   13.30
  -1   2  10  515.60    9.81
   1  -2 -10  481.62   14.89
  -1   2   9  881.13   16.72
  -1   2   9  885.80   12.18
  -1   2   8   35.22    3.82
   1  -2  -8   25.59    3.74
  -1   2   8   36.27    2.64
   1  -2  -7  364.42   10.60
  -1   2   7  347.87    6.77
  -1   2   7  357.16    9.57
   1  -2  -6   70.52    4.49
  -1   2   6   65.20    2.81
  -1   2   5    4.14    1.12
   1  -2  -5    4.31    1.56
   1  -2  -5    5.83    1.94
   1  -2  -4  220.52    5.92
  -1   2   4  220.73    4.48
   1  -2  -4  216.81    5.71
   1  -2  -3 1145.09   11.04
   1  -2  -3 1157.92   12.02
   1  -2  -2   63.69    2.51
   1  -2  -2   72.69    3.03
  -1   2   2   65.68    2.52
   1  -2  -1 1811.26   12.73
   1  -2  -1 1833.60   10.64
   1  -2   0   54.63    1.89
   1  -2   0   51.35    2.17
   1  -2   0   61.13    2.37
   1  -2   1 1192.27    8.97
   1  -2   1 1204.83   10.35
   1  -2   2 1115.54   10.91
   1  -2   2 1099.43    8.24
  -1   2  -2 1126.41   10.30
   1  -2   3 1218.32    8.77
  -1   2  -3 1236.20   12.45
   1  -2   3 1211.06   12.36
   1  -2   4  448.98    5.77
  -1   2  -4  464.82    8.86
   1  -2   4  478.48    8.49
   1  -2   5    1.72    1.56
   1  -2   5   -0.44    1.09
   1  -2   6   32.39    2.14
   1  -2   6   26.61    2.82
  -1   2  -6   24.22    2.93
   1  -2   7  127.03    5.50
  -1   2  -7  117.57    6.69
   1  -2   8  215.86    7.47
  -1   2  -8  208.84    9.48
   1  -2   8  211.49    5.71
   1  -2   9  252.26    6.76
  -1   2  -9  262.13   11.55
   1  -2   9  265.32    8.65
   1  -2  10  815.94   12.52
  -1   2 -10  755.05   19.93
   1  -2  10  782.49   15.18
   1  -2  11   -0.43    2.36
   1  -2  11   -2.37    2.58
  -1   2 -12  940.17   23.84
   1  -2  12  971.42   18.16
   1  -2  12  964.03   15.21
  -1   2 -13   81.14    9.22
   1  -2  13   69.74    5.16
   1  -2  13   63.75    5.39
  -1   2 -14  326.71   14.90
   1  -2  14  342.34   11.84
   1  -2  15  124.11    7.65
  -1   2 -15  136.24   10.49
  -1   2 -16  148.94   11.41
   1  -2  16  159.22    9.03
   1  -2  17    7.34    4.13
  -1   2 -17    6.69    5.61
  -1   1  17   64.35    7.36
   1  -1 -17   61.47    8.34
  -1   1  16   41.54    6.03
   1  -1 -16   60.21    8.02
  -1   1  15    6.79    2.61
   1  -1 -15    9.18    5.23
  -1   1  15    6.42    4.10
  -1   1  14   80.00    6.75
   1  -1 -14   82.37    7.85
  -1   1  14   77.88    4.84
   1  -1 -13   80.01    7.53
  -1   1  13   65.39    4.33
  -1   1  13   68.73    6.08
  -1   1  12    2.31    1.87
  -1   1  12   -0.45    3.27
   1  -1 -12   -1.96    3.88
   1  -1 -11  323.43   13.01
  -1   1  11  318.98   10.63
  -1   1  11  332.34    8.07
   1  -1 -10  349.86   12.98
  -1   1  10  368.23    7.99
  -1   1  10  356.69   10.64
  -1   1   9  772.28   10.78
  -1   1   9  761.39   14.96
  -1   1   8 1966.35   22.56
  -1   1   8 1980.57   16.06
  -1   1   7  154.04    4.21
   1  -1  -7  149.73    6.99
  -1   1   7  159.36    6.32
  -1   1   6 2571.72   15.09
  -1   1   6 2569.09   23.20
   1  -1  -5    9.35    1.88
  -1   1   5   10.57    2.28
  -1   1   4 3423.67   12.71
   1  -1  -4 3423.29   21.80
   1  -1  -3  736.04    8.57
   1  -1  -3  704.51    5.28
  -1   1   3  761.42    4.92
  -1   1   3  794.69   10.20
   1  -1  -2  519.43    6.33
   1  -1  -1  258.91    2.83
  -1   1   1  247.91    2.92
   1  -1  -1  246.99    3.83
   1  -1   0   52.77    1.67
   1  -1   0   49.55    1.69
  -1   1   0   50.60    1.55
   1  -1   0   56.63    1.60
   1  -1   1 1732.80   10.98
  -1   1  -1 1734.03   10.91
  -1   1  -2   27.29    2.04
   1  -1   2   28.78    1.95
   1  -1   3 2720.27   17.86
  -1   1  -3 2637.25   18.16
   1  -1   4   14.91    1.97
  -1   1  -4   13.33    2.25
   1  -1   4   13.02    1.09
  -1   1  -5 3754.64   28.39
   1  -1   5 3721.95   24.74
   1  -1   5 3813.71   16.70
  -1   1  -6  492.28   11.86
   1  -1   6  506.80    9.87
   1  -1   6  516.90    7.31
  -1   1  -7 4234.64   37.81
   1  -1   7 4158.38   29.56
   1  -1   7 4183.69   23.32
  -1   1  -8  158.59    8.55
   1  -1   8  164.34    6.37
   1  -1   8  158.88    5.25
   1  -1   9 2374.62   24.39
  -1   1  -9 2333.72   33.21
   1  -1   9 2386.69   20.63
  -1   1 -10  576.88   17.66
   1  -1  10  604.57   11.09
   1  -1  10  578.67   12.74
   1  -1  11  673.83   12.47
  -1   1 -11  689.76   20.07
   1  -1  12  218.19    7.84
   1  -1  12  187.53    8.13
  -1   1 -12  219.34   12.12
   1  -1  13   89.98    5.73
   1  -1  13   76.82    5.51
  -1   1 -13   90.19    9.44
  -1   1 -14    2.31    4.73
   1  -1  14   10.53    3.17
  -1   1 -15  100.50    9.52
   1  -1  15   99.82    6.77
  -1   1 -16   34.51    7.21
   1  -1  16   42.41    5.25
   1  -1  17   40.18    5.21
  -1   1 -17   34.43    7.49
   1   0 -17   73.49    8.42
  -1   0  17   74.24    7.50
  -1   0  16  116.82    8.25
   1   0 -16  116.16    9.95
  -1   0  15  325.01   12.54
  -1   0  15  328.94    9.92
  -1   0  14  218.25   10.00
   1   0 -14  213.60   11.85
  -1   0  14  211.23    7.75
  -1   0  13 1239.63   21.61
  -1   0  13 1189.32   17.03
   1   0 -13 1193.34   25.93
   1   0 -12   50.22    6.19
  -1   0  12   42.34    3.59
  -1   0  12   41.02    4.57
   1   0 -11 2612.69   35.50
  -1   0  11 2583.41   22.51
  -1   0  11 2638.15   29.36
  -1   0  10   78.22    5.29
   1   0 -10   73.49    6.38
  -1   0  10   82.54    4.00
  -1   0   9 1142.80   13.17
  -1   0   9 1133.18   17.53
  -1   0   8   -1.76    2.56
   1   0  -8    0.58    3.28
  -1   0   8    2.10    1.24
  -1   0   7  823.63    9.45
  -1   0   7  791.76   13.53
   1   0  -7  800.77   15.71
  -1   0   6   57.21    3.61
   1   0  -6   55.26    4.23
  -1   0   6   58.22    2.37
   1   0  -5   30.74    2.91
  -1   0   5   29.44    2.90
  -1   0   5   35.35    1.65
  -1   0   4 3386.41   12.10
   1   0  -4 3401.78   21.52
  -1   0   4 3328.09   21.68
  -1   0   3 1481.66   13.14
   1   0  -3 1491.74   11.86
   1   0  -2 3446.47   14.86
  -1   0   2 3604.42   17.65
   1   0  -1  332.19    4.00
  -1   0   1  335.79    4.54
   1   0  -1  330.79    3.26
  -1   0   1  310.32    3.36
   1   0   0 1805.67    8.83
  -1   0   0 1812.61    8.26
   1   0   0 1797.95    8.76
  -1   0   0 1776.45    9.68
   1   0   0 1805.34    9.56
  -1   0  -1  932.24    7.80
   1   0   1  922.79    8.32
  -1   0  -2 9925.56   30.14
   1   0   2 9999.00   30.76
  -1   0  -3 1784.82    8.21
  -1   0  -3 1750.52   15.30
   1   0   3 1760.84   14.47
  -1   0  -4 4451.21   28.05
   1   0   4 4460.01   25.04
  -1   0  -5  526.99   11.18
   1   0   5  544.59    7.22
   1   0   5  531.09    9.38
   1   0   6  649.35   11.01
   1   0   6  674.25    8.97
  -1   0  -7 2299.20   28.97
   1   0   7 2312.50   21.72
   1   0   7 2377.17   18.41
  -1   0  -8  171.51    8.99
   1   0   8  167.85    5.58
   1   0   8  174.86    6.39
   1   0   9    2.08    1.92
   1   0   9    2.44    1.98
  -1   0  -9    2.91    3.75
   1   0  10   13.91    2.55
   1   0  10   14.70    2.80
  -1   0 -10   12.44    4.01
   1   0  11  127.59    6.44
   1   0  11  128.17    6.14
  -1   0 -12  109.74    8.73
   1   0  12  114.63    6.50
   1   0  12  114.86    6.15
   1   0  13  262.30    9.77
  -1   0 -13  284.44   13.86
   1   0  13  290.51    9.78
  -1   0 -14   55.05    7.08
   1   0  14   54.72    5.17
   1   0  14   54.11    5.24
   1   0  15   58.08    5.80
  -1   0 -15   74.40    8.06
   1   0  16  206.14    9.65
  -1   0 -16  226.59   13.66
  -1   0 -17   40.61    7.83
   1   0  17   41.05    5.35
  -1  -1  17    0.77    4.07
   1   1 -17   -5.65    5.38
  -1  -1  16  591.63   16.52
   1   1 -16  576.28   19.55
  -1  -1  15   23.78    4.81
   1   1 -15   26.48    5.77
  -1  -1  15   24.13    3.66
  -1  -1  14  489.89   14.30
   1   1 -14  502.41   17.69
  -1  -1  14  452.70   11.42
   1   1 -13   81.20    7.78
  -1  -1  13   76.23    4.89
  -1  -1  13   77.02    6.18
   1   1 -12  123.72    8.65
  -1  -1  12  105.29    6.62
  -1  -1  12  117.69    5.65
  -1  -1  11    4.32    2.03
   1   1 -11    1.56    3.33
  -1  -1  11    2.02    2.60
   1   1 -10    0.18    3.07
  -1  -1  10    2.23    2.41
  -1  -1  10    2.15    1.69
  -1  -1   9  136.71    6.48
   1   1  -9  134.20    7.70
  -1  -1   9  139.73    5.07
  -1  -1   8    1.27    1.33
  -1  -1   8    2.96    2.24
   1   1  -8    2.87    3.01
  -1  -1   7 1329.00   13.08
  -1  -1   7 1352.47   17.08
  -1  -1   6  156.15    4.23
   1   1  -6  154.19    6.43
  -1  -1   6  140.94    5.54
   1   1  -5 3881.62   26.63
  -1  -1   5 3829.77   18.74
  -1  -1   5 3860.17   24.77
  -1  -1   4  909.13   11.21
   1   1  -4  901.90   10.91
  -1  -1   4  907.81    8.33
  -1  -1   3 3851.96   21.09
   1   1  -3 3862.68   18.31
   1   1  -3 3876.57   18.21
   1   1  -2  950.00    8.50
  -1  -1   2  941.99    9.46
   1   1  -2  947.58    7.43
  -1  -1   1  471.29    6.07
   1   1  -1  478.91    6.19
   1   1  -1  469.95    4.37
   1   1   0 2824.86   15.51
  -1  -1   0 2810.51   14.05
  -1  -1  -1   50.48    1.99
  -1  -1  -1   52.48    2.00
  -1  -1  -2  558.61    7.44
   1   1   2  571.84    8.23
  -1  -1  -2  583.12    6.29
  -1  -1  -3   47.22    3.00
  -1  -1  -3   49.82    2.17
  -1  -1  -4  206.78    6.57
  -1  -1  -4  204.78    4.37
   1   1   4  206.06    5.71
  -1  -1  -5  262.65    8.50
   1   1   5  270.17    6.97
  -1  -1  -5  273.81    5.54
  -1  -1  -6  835.89   10.44
   1   1   6  829.56   12.69
   1   1   7   11.17    2.25
  -1  -1  -7   25.40    5.03
  -1  -1  -8 1006.90   21.25
   1   1   8  999.47   15.61
   1   1   8 1003.33   14.36
   1   1   9   47.66    3.79
  -1  -1  -9   44.76    5.70
   1   1   9   46.20    3.96
   1   1  10  461.30   10.86
  -1  -1 -10  479.64   15.72
   1   1  10  451.41   11.43
   1   1  11  223.42    8.10
  -1  -1 -11  209.34   11.13
   1   1  11  221.16    8.47
  -1  -1 -12   36.41    5.76
   1   1  12   37.26    4.11
   1   1  12   37.05    4.18
   1   1  13   42.31    4.67
  -1  -1 -13   47.52    6.92
   1   1  13   41.02    4.47
  -1  -1 -14   -0.18    4.38
   1   1  14    2.33    3.61
   1   1  14    2.11    2.87
   1   1  15    0.48    2.97
  -1  -1 -15   -1.35    5.00
   1   1  16   35.22    4.96
  -1  -1 -16   37.49    7.01
   1   2 -17    7.68    5.25
  -1  -2  17    0.02    4.08
  -1  -2  16   29.85    5.36
   1   2 -16   28.20    5.67
  -1  -2  16   28.60    4.33
  -1  -2  15   39.67    4.39
   1   2 -15   44.43    6.48
  -1  -2  14   34.03    4.28
   1   2 -14   40.71    6.17
  -1  -2  14   39.49    5.43
   1   2 -13  142.69    9.50
  -1  -2  13  146.02    6.84
  -1  -2  13  141.93    7.80
  -1  -2  12  323.24   11.08
  -1  -2  12  329.72    9.68
  -1  -2  11   24.44    3.89
   1   2 -11   28.04    4.71
  -1  -2  11   21.40    2.79
   1   2 -10  620.60   16.61
  -1  -2  10  637.56   11.94
  -1  -2  10  619.32   13.83
  -1  -2   9   55.79    3.70
   1   2  -9   52.76    5.02
  -1  -2   9   42.47    4.27
  -1  -2   8  623.24   12.76
   1   2  -8  601.84   14.51
  -1  -2   8  649.78   11.04
   1   2  -7   68.99    4.88
  -1  -2   7   70.83    3.66
  -1  -2   7   56.99    3.86
  -1  -2   6    1.56    1.39
   1   2  -6    3.29    2.34
  -1  -2   5   10.64    2.12
  -1  -2   5   15.03    1.78
   1   2  -5   13.71    2.19
   1   2  -4 1592.82   15.66
   1   2  -4 1564.04   13.99
  -1  -2   4 1579.58   15.50
  -1  -2   3  337.11    6.88
   1   2  -3  327.34    5.13
   1   2  -3  346.19    6.99
   1   2  -2  130.43    4.21
  -1  -2   2  121.97    4.00
   1   2  -2  125.43    2.62
   1   2  -1 6009.85   27.83
  -1  -2   1 5990.08   26.27
  -1  -2   0 4048.68   21.03
  -1  -2   0 4093.86   12.80
   1   2   0 4036.34   23.12
  -1  -2  -1 3797.83   20.20
  -1  -2  -1 3786.27   15.95
   1   2   1 3853.96   23.04
  -1  -2  -2  636.67    8.46
   1   2   2  630.80    9.81
  -1  -2  -2  635.11    8.52
   1   2   3 2200.74   19.22
  -1  -2  -3 2231.12   19.80
  -1  -2  -3 2246.75   16.38
   1   2   4   86.42    4.22
  -1  -2  -4   82.37    3.57
  -1  -2  -5 2953.98   20.80
   1   2   5 2970.03   24.04
  -1  -2  -6   -0.08    1.42
   1   2   6    1.41    1.73
  -1  -2  -7  286.84   10.94
  -1  -2  -7  280.44    7.37
   1   2   7  285.54    8.38
  -1  -2  -8   22.49    4.25
  -1  -2  -8   22.26    2.70
   1   2   8   21.12    3.01
   1   2   9   11.50    2.75
  -1  -2  -9   14.15    3.99
   1   2  10  247.92    8.63
  -1  -2 -10  243.17   11.82
  -1  -2 -11   24.82    5.12
   1   2  11   33.15    4.38
   1   2  11   29.79    3.83
  -1  -2 -12  747.82   20.88
   1   2  12  765.61   16.35
   1   2  12  733.49   16.62
   1   2  13   -1.89    3.41
   1   2  13   -0.72    2.80
  -1  -2 -13   -0.95    4.48
   1   2  14  689.50   16.96
  -1  -2 -14  688.73   21.23
   1   2  14  677.69   16.93
   1   2  15   13.73    4.01
  -1  -2 -15   10.58    4.81
  -1  -2 -16  533.30   20.30
   1   2  16  524.89   15.82
  -1  -3  17   69.24    7.36
   1   3 -17   74.30    8.31
   1   3 -16  145.14   10.40
  -1  -3  16  133.03    7.93
  -1  -3  16  160.53    9.41
   1   3 -15  145.92   10.00
  -1  -3  15  135.59    7.61
  -1  -3  15  145.42    8.79
  -1  -3  14  105.62    7.60
   1   3 -14  109.44    8.65
  -1  -3  14  115.80    6.91
   1   3 -13  248.42   11.69
  -1  -3  13  253.21   10.96
  -1  -3  13  240.81    9.26
   1   3 -12    1.94    3.35
  -1  -3  12    2.15    2.97
  -1  -3  12    3.72    2.39
   1   3 -11    4.24    3.81
  -1  -3  11    4.75    2.37
  -1  -3  11   -0.90    3.09
  -1  -3  10   38.87    3.62
  -1  -3  10   31.33    3.73
   1   3 -10   37.56    4.72
  -1  -3   9  163.10    6.51
   1   3  -9  174.89    8.40
  -1  -3   9  167.83    7.40
  -1  -3   8  435.01   10.95
  -1  -3   8  428.49    9.80
   1   3  -8  409.74   11.81
  -1  -3   7 1401.95   16.87
  -1  -3   7 1377.26   18.21
   1   3  -7 1400.65   19.46
  -1  -3   6 3839.80   28.58
  -1  -3   6 3758.66   26.46
   1   3  -6 3834.77   28.64
   1   3  -5  836.87   13.76
  -1  -3   5  814.24   12.76
   1   3  -4 5238.65   24.12
   1   3  -4 5212.46   32.87
  -1  -3   4 5257.77   30.42
   1   3  -3  155.41    3.35
  -1  -3   3  151.06    5.28
   1   3  -3  152.75    5.64
   1   3  -2 5045.23   30.41
  -1  -3   2 5075.74   28.20
   1   3  -1   12.41    2.27
  -1  -3   1   12.72    1.93
   1   3   0 4395.71   28.75
  -1  -3   0 4475.37   25.97
  -1  -3  -1   50.88    2.50
  -1  -3  -1   48.87    3.04
   1   3   1   51.94    3.51
   1   3   2 1350.32   16.61
  -1  -3  -2 1376.24   14.96
  -1  -3  -2 1395.36   14.96
  -1  -3  -3    5.79    3.10
   1   3   3    9.05    3.05
  -1  -3  -3    4.91    1.57
   1   3   4    0.29    1.94
  -1  -3  -4    0.77    3.12
  -1  -3  -4    5.86    1.77
   1   3   5 1023.33   15.32
  -1  -3  -5  973.73   13.98
  -1  -3  -5 1013.27   17.86
  -1  -3  -6    1.05    1.64
  -1  -3  -6   -1.75    3.22
   1   3   6    0.13    1.87
  -1  -3  -7 1666.67   25.78
  -1  -3  -7 1619.55   19.21
   1   3   8   16.25    3.04
  -1  -3  -8   12.43    2.70
  -1  -3  -8   11.34    3.53
   1   3   9 2786.35   29.58
  -1  -3  -9 2817.28   35.82
  -1  -3  -9 2770.86   27.88
  -1  -3 -10  760.90   15.53
  -1  -3 -10  800.50   19.80
   1   3  10  766.67   16.22
  -1  -3 -11  767.64   20.27
   1   3  11  735.33   16.67
   1   3  12  327.76   12.00
  -1  -3 -12  298.06   13.40
   1   3  12  299.27   11.12
   1   3  13  318.26   12.24
  -1  -3 -13  323.96   14.38
   1   3  13  325.94   12.00
  -1  -3 -14  177.99   11.81
   1   3  14  178.41    9.75
   1   3  14  154.77    9.01
  -1  -3 -15   24.54    6.43
   1   3  15   41.37    5.53
   1   4 -16   12.99    5.05
  -1  -4  16   18.11    4.36
  -1  -4  16   23.16    5.48
   1   4 -15    3.10    4.59
  -1  -4  15   12.29    4.42
  -1  -4  15    5.59    3.59
  -1  -4  14  144.77    8.14
  -1  -4  14  153.62    8.85
   1   4 -14  141.94    9.51
  -1  -4  13  372.59   13.05
  -1  -4  13  359.72   12.11
   1   4 -12   46.63    6.24
  -1  -4  12   43.02    4.52
  -1  -4  12   34.37    4.84
  -1  -4  11 1363.93   21.28
  -1  -4  11 1365.60   22.46
   1   4 -11 1377.57   24.42
   1   4 -10  338.05   11.92
  -1  -4  10  325.45   10.86
  -1  -4  10  349.61   10.53
  -1  -4   9 1721.77   22.06
  -1  -4   9 1747.16   23.17
   1   4  -9 1683.48   24.24
  -1  -4   8   73.04    4.78
   1   4  -8   64.71    4.91
  -1  -4   8   66.16    4.78
   1   4  -7 1736.56   20.59
  -1  -4   7 1707.16   21.68
   1   4  -6  340.92    8.23
   1   4  -6  323.20   10.16
  -1  -4   6  344.89    9.45
  -1  -4   5 2974.11   26.23
   1   4  -5 2995.72   29.17
   1   4  -5 3060.27   20.56
  -1  -4   4   59.53    4.04
   1   4  -4   63.13    4.56
   1   4  -4   61.74    2.55
   1   4  -3    2.13    0.85
   1   4  -3    1.84    1.93
  -1  -4   3    2.29    1.49
   1   4  -2  157.45    6.37
  -1  -4   2  149.70    5.90
  -1  -4   1    4.16    1.81
   1   4  -1   -3.22    2.41
   1   4   0  345.52    9.31
  -1  -4   0  335.82    8.38
  -1  -4  -1   44.57    3.44
  -1  -4  -1   47.87    1.75
  -1  -4  -2 2521.31   16.56
  -1  -4  -2 2459.82   22.80
   1   4   2 2497.30   24.78
   1   4   3  101.17    5.40
  -1  -4  -3   89.31    4.69
  -1  -4  -3   95.28    4.34
   1   4   4 1755.05   21.51
  -1  -4  -4 1731.68   20.27
  -1  -4  -5  292.29    9.30
   1   4   5  288.81    9.25
  -1  -4  -5  284.17    8.57
   1   4   6  931.84   16.55
  -1  -4  -6  975.64   17.67
  -1  -4  -6  940.53   15.64
  -1  -4  -7  691.62   14.15
  -1  -4  -7  693.25   15.77
  -1  -4  -8   81.66    5.45
   1   4   8   77.48    5.51
  -1  -4  -8   69.60    6.05
  -1  -4  -9   86.53    5.81
   1   4   9   90.31    6.20
  -1  -4  -9   84.85    6.87
  -1  -4 -10   13.07    4.22
  -1  -4 -10    5.80    3.02
   1   4  10    5.69    3.26
   1   4  11   47.56    5.21
  -1  -4 -11   38.67    5.83
  -1  -4 -11   43.90    5.10
   1   4  12   33.22    4.67
  -1  -4 -12   29.50    5.84
  -1  -4 -13   27.26    5.94
   1   4  13   31.94    4.84
   1   4  13   30.70    5.58
   1   4  14   42.36    6.54
   1   4  14   44.07    5.66
  -1  -4 -14   44.86    7.20
   1   5 -16  119.35    9.72
  -1  -5  16  105.96    8.33
  -1  -5  16  110.36    8.72
   1   5 -15    6.63    4.80
  -1  -5  15    1.86    3.55
  -1  -5  15    2.08    4.13
   1   5 -14  245.08   12.29
  -1  -5  14  267.32   11.63
  -1  -5  14  239.26   10.83
   1   5 -13    6.03    4.31
  -1  -5  13    0.98    3.45
  -1  -5  13    9.12    3.59
  -1  -5  12  246.43   10.69
  -1  -5  12  255.13   10.59
   1   5 -12  232.28   10.83
  -1  -5  11   81.10    6.40
  -1  -5  11   94.60    6.66
   1   5 -11   79.55    6.56
  -1  -5  10  129.83    7.55
   1   5 -10  132.07    7.64
   1   5  -9   46.52    5.28
   1   5  -9   51.98    4.82
  -1  -5   9   52.02    5.21
   1   5  -8   28.44    3.59
  -1  -5   8   21.73    3.65
   1   5  -8   28.94    4.13
   1   5  -7    4.21    2.76
   1   5  -7    7.47    2.29
  -1  -5   7    3.89    2.36
  -1  -5   6  390.15   10.66
   1   5  -6  391.50    8.15
   1   5  -6  363.23   11.73
   1   5  -5   50.51    4.81
  -1  -5   5   46.63    4.00
   1   5  -5   51.88    2.70
  -1  -5   4  238.64    7.96
   1   5  -4  231.08    4.04
  -1  -5   3  704.77   13.41
   1   5  -3  718.65   15.00
   1   5  -2  226.76    8.57
  -1  -5   2  231.57    7.85
  -1  -5   1 1320.47   18.11
   1   5  -1 1314.19   19.83
  -1  -5   0   11.20    2.64
   1   5   0   10.35    2.85
  -1  -5  -1  633.82   12.91
   1   5   1  647.02   13.98
  -1  -5  -2   85.00    5.05
   1   5   2   77.29    5.54
   1   5   3    1.20    2.14
  -1  -5  -3    1.30    1.81
  -1  -5  -3    0.90    1.35
  -1  -5  -4   21.57    3.05
  -1  -5  -4   23.30    2.68
   1   5   4   22.89    3.58
  -1  -5  -5  279.86    8.24
   1   5   5  270.56    9.61
  -1  -5  -5  267.53    9.11
   1   5   6   78.93    5.92
  -1  -5  -6   73.63    5.28
  -1  -5  -6   72.43    5.30
  -1  -5  -7  519.17   13.54
  -1  -5  -7  528.82   13.34
   1   5   7  523.18   13.95
  -1  -5  -8  620.64   15.68
   1   5   8  603.68   15.38
  -1  -5  -8  581.88   14.76
  -1  -5  -9  238.49   10.03
   1   5   9  234.04   10.10
  -1  -5  -9  216.93   10.00
  -1  -5 -10  847.22   18.94
  -1  -5 -10  868.18   20.48
   1   5  10  876.02   19.53
  -1  -5 -11   59.28    6.81
  -1  -5 -11   67.99    6.46
   1   5  11   64.63    6.13
  -1  -5 -12  410.04   14.83
  -1  -5 -12  421.26   15.65
   1   5  12  460.44   14.89
   1   5  13   -2.82    3.82
  -1  -5 -13    4.43    4.95
   1   6 -15   15.85    5.31
  -1  -6  15    6.52    4.73
   1   6 -14    1.40    4.13
   1   6 -14   -5.32    4.46
  -1  -6  14   -1.46    4.35
   1   6 -13  202.84   10.40
  -1  -6  13  210.26   11.07
   1   6 -12    4.17    3.71
   1   6 -12    2.45    3.82
  -1  -6  12   -1.42    3.58
   1   6 -11  263.98   10.56
  -1  -6  11  284.91   11.55
   1   6 -10  145.68    9.00
  -1  -6  10  165.58    8.80
   1   6 -10  169.92    8.04
  -1  -6   9  443.48   13.05
   1   6  -9  423.85   11.21
  -1  -6   8  404.60   12.20
   1   6  -8  394.18    9.87
   1   6  -8  373.07   13.29
  -1  -6   7  485.65   12.92
   1   6  -7  461.53   14.58
   1   6  -7  469.57    9.26
   1   6  -6  430.51    7.65
  -1  -6   6  451.79   12.20
  -1  -6   5  142.94    7.01
   1   6  -5  137.61    7.79
  -1  -6   4  153.00    7.19
   1   6  -4  137.90    7.75
   1   6  -3  120.59    7.17
  -1  -6   3  125.59    6.40
   1   6  -2    5.38    2.95
  -1  -6   2    5.25    2.37
   1   6  -1  184.82    8.54
  -1  -6   1  184.35    7.80
  -1  -6   0  215.53    8.53
   1   6   0  226.29    9.44
  -1  -6  -1  624.96   14.16
   1   6   1  659.89   15.42
  -1  -6  -2  522.65   13.22
   1   6   2  530.98   14.06
  -1  -6  -3 1464.57   22.19
   1   6   3 1530.87   23.88
  -1  -6  -4  392.19   11.89
   1   6   4  388.52   12.29
   1   6   5 1910.71   27.09
  -1  -6  -5 1904.43   25.96
  -1  -6  -6  100.51    6.73
   1   6   6   84.54    6.52
  -1  -6  -6   94.24    5.23
  -1  -6  -7 1604.60   25.02
  -1  -6  -7 1608.66   21.53
   1   6   8    9.51    3.84
  -1  -6  -8    5.86    3.43
  -1  -6  -8   -1.06    3.23
   1   6   9  458.84   14.83
  -1  -6  -9  441.99   14.32
  -1  -6  -9  442.18   13.50
   1   6  10    6.50    3.78
  -1  -6 -10    2.89    3.74
  -1  -6 -10    3.15    3.83
  -1  -6 -11   72.06    7.18
  -1  -6 -11   74.85    7.26
   1   6  11   73.74    6.81
   1   6  12    8.29    4.39
  -1  -6 -12   -3.45    4.61
  -1  -6 -12   -4.62    4.99
   1   7 -13  190.27   11.83
  -1  -7  13  251.17   12.12
   1   7 -12  100.26    9.01
  -1  -7  12  124.42    8.90
  -1  -7  11   98.78    7.94
   1   7 -11  100.91    8.61
  -1  -7  10  167.98    9.15
   1   7 -10  134.98    9.39
  -1  -7   9   98.86    7.09
   1   7  -9   98.28    8.29
   1   7  -8   74.17    7.23
  -1  -7   8   81.23    6.25
   1   7  -7    4.28    3.74
  -1  -7   7    0.52    2.73
   1   7  -6  235.26   11.15
  -1  -7   6  253.86   10.05
   1   7  -5   -1.50    3.11
  -1  -7   5    5.02    2.86
   1   7  -4  334.86   12.66
  -1  -7   4  344.29   11.44
   1   7  -3  236.08   10.59
  -1  -7   3  226.95    9.29
   1   7  -2  877.71   19.77
  -1  -7   2  839.53   17.52
   1   7  -1  415.00   13.93
  -1  -7   1  434.19   12.72
   1   7   0 1982.62   29.21
  -1  -7   0 1892.12   26.64
  -1  -7  -1   13.50    3.54
   1   7   1    6.98    3.53
  -1  -7  -2 1258.38   22.11
   1   7   2 1275.27   23.57
   1   7   3   27.79    4.32
  -1  -7  -3   28.45    4.29
  -1  -7  -4  676.67   16.94
   1   7   4  736.83   18.83
   1   7   5   65.00    6.23
  -1  -7  -5   69.59    6.15
   1   7   6    7.35    3.27
  -1  -7  -6    8.41    3.64
  -1  -7  -7    1.20    3.17
   1   7   7    2.91    3.51
  -1  -7  -8   -1.64    3.45
   1   7   8    4.62    3.75
  -1  -7  -9   75.90    7.16
   1   7   9   93.65    8.04
   1   7  10    0.76    3.62
  -1  -7 -10    4.61    4.35
  -1  -8  12   -6.77    4.82
   1   8 -12    8.22    5.32
  -1  -8  11   11.71    4.47
   1   8 -11   15.24    5.78
   1   8 -10   10.97    4.94
  -1  -8  10   10.98    4.37
  -1  -8   9  109.01    8.01
   1   8  -9  101.90    8.77
  -1  -8   8   76.89    6.75
   1   8  -8   88.76    8.20
   1   8  -7  186.39   10.90
  -1  -8   7  189.03    9.66
  -1  -8   6   29.31    4.45
   1   8  -6   25.28    5.17
   1   8  -5  429.30   15.53
  -1  -8   5  419.14   13.51
   1   8  -4   -0.48    3.43
  -1  -8   4    3.65    3.14
  -1  -8   3  302.50   11.61
   1   8  -3  335.43   13.72
  -1  -8   2   29.19    4.61
   1   8  -2   36.26    5.88
  -1  -8   1   21.35    4.02
   1   8  -1   25.45    5.11
  -1  -8   0   42.41    5.26
   1   8   0   55.72    6.45
   1   8   1   30.54    4.94
  -1  -8  -1   15.14    4.17
   1   8   2    0.47    4.12
  -1  -8  -2    1.10    3.19
   1   8   3  169.24    9.74
  -1  -8  -3  149.09    9.08
  -1  -8  -4  163.02    9.29
   1   8   4  155.70    9.74
  -1  -8  -5  296.91   12.62
   1   8   5  326.58   13.70
  -1  -8  -6   51.30    6.20
   1   8   6   61.75    6.54
   1   8   7   20.51    4.94
  -1  -8  -7   14.01    4.56
  -1  -8  -8  250.96   12.38
   1   8   8  284.36   13.10
   1   9  -9    9.19    5.17
  -1  -9   9    6.05    4.18
  -1  -9   8    4.98    3.83
   1   9  -8    5.82    4.76
  -1  -9   7   10.31    4.21
   1   9  -7    9.05    5.02
  -1  -9   6   23.43    4.85
   1   9  -6   23.89    5.71
  -1  -9   5    0.35    3.67
   1   9  -5   -3.62    4.50
  -1  -9   4  165.78    9.75
   1   9  -4  177.45   11.22
  -1  -9   3    6.43    3.74
   1   9  -3   15.79    5.07
   1   9  -2  414.57   16.20
  -1  -9   2  411.11   14.58
   1   9  -1  166.84   10.46
  -1  -9   1  147.77    9.50
   1   9   0  378.37   15.32
  -1  -9   0  379.39   14.37
   1   9   1  208.66   11.75
  -1  -9  -1  210.12   10.91
   1   9   2  297.27   13.42
  -1  -9  -2  310.46   13.21
   1   9   3  166.95   10.46
  -1  -9  -3  158.12    9.93
   1   9   4   25.92    5.72
  -1  -9  -4   29.76    5.32
  -1  -9  -5   94.36    8.31
   1   9   5  114.55    9.05
  -1 -10   4  139.15    9.77
   1  10  -4  159.15   11.33
   1  10  -3  127.43   10.57
  -1 -10   3  116.82    9.25
   1  10  -2  223.46   13.12
  -1 -10   2  218.57   11.89
   1  10  -1  106.58    9.39
  -1 -10   1  110.05    8.88
  -2  10   5   17.22    5.29
   2 -10  -5    6.48    4.39
   2 -10  -4  525.39   18.56
  -2  10   4  544.50   18.32
   2 -10  -3    3.94    4.71
  -2  10   3    2.62    3.99
  -2  10   2  593.47   19.60
   2 -10  -2  572.87   18.33
  -2  10   1   19.16    5.33
   2 -10  -1   17.38    4.90
  -2  10   0  300.89   14.13
   2 -10   0  290.95   13.10
  -2  10  -1   47.54    6.87
   2 -10   1   52.15    6.15
  -2  10  -2  153.17   10.42
   2 -10   2  140.52    9.36
   2 -10   3   11.34    4.29
  -2  10  -3    7.21    4.79
   2 -10   4   26.88    5.40
  -2  10  -4   20.82    5.32
   2 -10   5   11.15    4.41
  -2  10  -5    8.84    4.56
  -2  10  -6   -2.47    4.09
   2 -10   6    5.22    4.05
  -2  10  -7   37.96    6.71
   2 -10   7   43.68    6.20
   2  -9  -8    4.22    4.66
  -2   9   8   -4.10    3.76
  -2   9   7  285.45   12.31
   2  -9  -7  263.88   13.38
   2  -9  -6   53.31    6.93
  -2   9   6   42.37    5.97
  -2   9   5   96.31    7.72
   2  -9  -5   92.29    8.53
   2  -9  -4   46.25    6.02
  -2   9   4   47.00    6.04
   2  -9  -3    5.21    3.78
  -2   9   3   10.06    4.13
  -2   9   2   23.12    4.96
   2  -9  -2   21.78    4.48
  -2   9   1   25.93    5.07
   2  -9  -1   28.64    4.97
  -2   9   0   35.73    5.49
   2  -9   0   36.91    4.90
  -2   9  -1  182.69   10.54
   2  -9   1  179.12    9.42
   2  -9   2  124.05    8.15
  -2   9  -2  115.43    8.94
  -2   9  -3   64.51    6.95
   2  -9   3   62.95    6.07
  -2   9  -4  264.98   12.75
   2  -9   4  275.99   11.33
  -2   9  -5    6.70    4.09
   2  -9   5   10.55    3.78
  -2   9  -6  152.49   10.21
   2  -9   6  162.19    9.01
   2  -9   7    1.69    3.83
  -2   9  -7    7.02    4.11
   2  -9   8   33.42    5.20
  -2   9  -8   29.67    6.04
   2  -9   9   -5.32    4.21
   2  -9  10    1.81    4.01
   2  -8 -11   22.02    6.43
   2  -8 -10    4.21    4.45
  -2   8  10   -1.39    3.38
   2  -8  -9    5.09    4.11
  -2   8   9   10.83    4.05
   2  -8  -8   93.84    8.38
  -2   8   8   98.25    7.17
  -2   8   7   19.91    4.11
   2  -8  -7   29.21    5.46
   2  -8  -6  375.95   14.27
  -2   8   6  394.65   13.13
  -2   8   5  191.88    9.31
   2  -8  -5  212.65   10.70
  -2   8   4  531.65   15.32
   2  -8  -4  474.23   14.90
   2  -8  -3  417.43   13.80
  -2   8   3  428.38   14.20
   2  -8  -2  218.05   10.08
  -2   8   2  252.87   10.70
  -2   8   1  330.40   12.50
   2  -8  -1  329.44   11.96
   2  -8   0  394.00   12.52
  -2   8   0  404.12   13.92
  -2   8  -1  704.39   18.26
   2  -8   1  678.83   16.33
  -2   8  -2   91.90    7.33
   2  -8   2   91.24    6.48
  -2   8  -3  114.76    8.14
   2  -8   3  116.05    6.79
   2  -8   4  110.44    6.75
  -2   8  -4  101.29    7.83
   2  -8   5   -0.29    2.79
  -2   8  -5    1.23    3.36
  -2   8  -5    2.48    2.66
   2  -8   6  106.29    6.74
  -2   8  -6  100.69    6.61
   2  -8   7   85.79    6.21
   2  -8   7   94.43    7.21
  -2   8  -7   85.74    6.98
   2  -8   8  343.89   11.76
  -2   8  -8  323.58   12.54
   2  -8   8  354.61   13.26
  -2   8  -9   60.45    7.07
   2  -8   9   54.51    6.05
   2  -8   9   57.54    5.76
  -2   8 -10  509.33   16.90
   2  -8  10  526.82   14.94
   2  -8  10  565.52   17.81
   2  -8  11   -4.49    4.36
  -2   8 -11   -1.50    4.98
   2  -8  12  384.76   15.85
  -2   8 -12  362.33   15.74
   2  -7 -12  107.19    8.29
   2  -7 -11  343.83   12.72
   2  -7 -11  308.41   14.59
  -2   7  11  334.89   11.70
   2  -7 -10  367.27   15.11
  -2   7  10  407.70   12.32
   2  -7 -10  390.00   12.46
   2  -7  -9  571.33   13.91
  -2   7   9  569.81   14.44
   2  -7  -9  526.00   17.33
  -2   7   8  547.63   13.95
   2  -7  -8  569.76   17.33
   2  -7  -8  568.11   12.94
  -2   7   7  341.77   11.33
   2  -7  -7  325.40    9.27
   2  -7  -6 1145.39   22.46
   2  -7  -6 1143.13   15.76
  -2   7   6 1152.59   19.90
  -2   7   5  180.97    8.64
   2  -7  -5  183.77    6.21
  -2   7   4  753.78   16.48
   2  -7  -4  717.72   17.11
   2  -7  -4  737.46   11.27
  -2   7   3  230.58    9.85
   2  -7  -3  234.60    6.03
  -2   7   2  430.31   12.95
   2  -7  -2  435.03    7.62
   2  -7  -2  442.40   12.76
  -2   7   1   22.10    3.84
   2  -7  -1   20.64    1.98
   2  -7  -1   21.01    3.61
   2  -7   0   27.80    3.61
  -2   7   0   27.37    2.42
  -2   7   0   24.13    3.75
   2  -7   1  399.86   11.36
  -2   7  -1  371.02    7.56
  -2   7  -1  391.94   12.68
  -2   7  -2   63.17    3.54
  -2   7  -2   57.64    5.63
   2  -7   2   62.53    4.85
  -2   7  -3  808.51   18.62
  -2   7  -3  814.32   12.38
   2  -7   4  114.43    6.72
  -2   7  -4  114.83    5.43
   2  -7   4  108.58    6.16
  -2   7  -5 1258.23   17.94
   2  -7   5 1309.49   21.72
   2  -7   5 1255.59   18.99
  -2   7  -6   19.21    3.63
   2  -7   6   22.62    3.58
   2  -7   6   19.07    3.87
  -2   7  -7 1259.81   21.44
   2  -7   7 1309.07   23.04
   2  -7   7 1274.47   19.53
   2  -7   8    3.54    2.84
   2  -7   8    3.59    2.80
  -2   7  -8    5.55    3.84
   2  -7   9  350.90   10.81
   2  -7   9  361.57   13.15
  -2   7  -9  334.61   13.38
  -2   7 -10    9.00    4.86
   2  -7  10   12.79    3.75
   2  -7  10   19.59    4.05
   2  -7  11   14.98    3.85
   2  -7  11   10.75    4.03
  -2   7 -11   15.77    5.66
   2  -7  12   67.35    7.22
  -2   7 -12   75.66    8.53
  -2   7 -13   75.62    8.80
   2  -7  13   77.21    7.93
   2  -6 -14  156.91   10.64
  -2   6  14  188.69   12.63
  -2   6  13  646.37   21.23
   2  -6 -13  542.54   17.84
  -2   6  12   55.32    7.20
   2  -6 -12   41.33    5.77
   2  -6 -11  661.23   17.46
  -2   6  11  640.89   14.24
  -2   6  10    4.20    2.65
   2  -6 -10    2.68    3.17
   2  -6 -10    2.23    3.66
  -2   6   9  364.62   10.67
   2  -6  -9  359.90   11.51
   2  -6  -9  367.41   13.59
  -2   6   8   16.42    3.07
   2  -6  -8   17.25    3.31
   2  -6  -8   22.53    4.41
   2  -6  -7    2.63    2.95
   2  -6  -7    5.69    2.35
  -2   6   7    0.71    2.14
  -2   6   6   13.82    3.26
   2  -6  -6    4.64    2.12
   2  -6  -6    9.05    3.25
  -2   6   5   53.48    4.45
   2  -6  -5   55.59    4.90
   2  -6  -5   59.04    3.77
   2  -6  -4  174.27    5.65
  -2   6   4  165.82    7.26
   2  -6  -3  122.06    4.47
  -2   6   3  124.49    6.37
   2  -6  -2  846.55   15.77
   2  -6  -2  840.49   10.50
  -2   6   2  810.47   15.83
  -2   6   1   93.04    5.78
   2  -6  -1   93.48    3.61
   2  -6   0 1265.13   12.29
   2  -6   0 1234.92   18.09
  -2   6   0 1243.85   20.06
   2  -6   1   13.14    2.62
  -2   6  -1   10.26    3.08
  -2   6  -1   15.18    2.20
   2  -6   2  803.06   13.99
   2  -6   2  800.70   14.69
  -2   6  -2  782.16   11.28
  -2   6  -3   93.86    4.37
   2  -6   3   82.18    4.94
   2  -6   3   88.06    5.28
   2  -6   4  116.77    6.21
  -2   6  -4  126.09    5.43
   2  -6   4  119.24    5.66
   2  -6   5   66.15    5.07
   2  -6   5   68.08    4.36
  -2   6  -5   75.80    4.72
   2  -6   6    8.65    2.48
  -2   6  -6    9.09    2.94
   2  -6   6    7.78    2.91
   2  -6   7   18.79    3.01
   2  -6   7   13.85    3.15
  -2   6  -8  108.07    7.48
   2  -6   8  106.82    6.87
   2  -6   8  110.18    5.65
   2  -6   9   73.01    6.06
   2  -6   9   76.67    5.02
  -2   6  -9   60.99    6.57
   2  -6  10  121.74    6.28
   2  -6  10  112.06    7.72
  -2   6 -10  128.46    9.58
  -2   6 -11  123.96    9.58
   2  -6  11  137.71    8.66
   2  -6  11  149.43    7.02
   2  -6  12   89.45    7.48
  -2   6 -12   88.07    9.31
   2  -6  13   50.45    6.31
  -2   6 -13   55.49    7.99
  -2   6 -14    2.05    5.72
   2  -6  14   10.83    4.82
  -2   5  15   25.28    6.28
   2  -5 -15   29.62    6.02
  -2   5  14   33.68    6.40
   2  -5 -14   28.99    6.26
   2  -5 -13   86.72    8.42
  -2   5  13  101.88    8.98
   2  -5 -12   83.30    7.38
  -2   5  12   95.87    8.87
  -2   5  11   54.33    6.69
  -2   5  11   58.69    4.47
   2  -5 -11   58.23    6.23
   2  -5 -10  435.95   13.31
  -2   5  10  430.22   10.33
  -2   5   9    2.60    2.04
   2  -5  -9    6.61    2.78
   2  -5  -9    9.16    3.56
  -2   5   8  576.73   11.53
   2  -5  -8  600.52   13.31
   2  -5  -7  468.05   11.01
  -2   5   7  463.68   10.28
   2  -5  -7  497.33   13.44
  -2   5   6  423.10    9.75
   2  -5  -6  407.83   11.92
   2  -5  -6  444.84    9.86
  -2   5   5  677.61   12.42
   2  -5  -5  714.44   14.79
   2  -5  -5  693.60   11.54
  -2   5   4  262.58    7.89
   2  -5  -4  244.64    8.64
   2  -5  -4  250.51    6.54
  -2   5   3    9.94    2.15
   2  -5  -3    9.80    2.31
  -2   5   2  109.76    5.38
   2  -5  -2  116.28    4.00
   2  -5  -2  116.70    5.60
   2  -5  -1    4.58    2.03
  -2   5   1    3.74    1.97
   2  -5  -1    2.77    1.19
   2  -5   0    3.18    1.74
   2  -5   0    1.70    1.11
   2  -5   1  624.16   11.49
   2  -5   1  641.97   11.36
   2  -5   2   21.55    2.83
  -2   5  -2   18.01    2.16
   2  -5   2   21.14    2.52
  -2   5  -3 1245.97   15.04
   2  -5   3 1273.53   15.18
   2  -5   3 1289.51   17.48
   2  -5   4 1297.10   15.12
   2  -5   4 1304.25   18.27
  -2   5  -4 1267.78   16.24
   2  -5   5 2072.61   23.73
  -2   5  -5 2079.21   22.37
   2  -5   5 2022.65   18.77
   2  -5   6  592.07   13.33
  -2   5  -6  579.01   12.97
   2  -5   6  588.53   10.32
   2  -5   7  636.86   10.98
   2  -5   7  634.35   14.36
  -2   5  -7  631.00   14.80
  -2   5  -8  848.41   18.50
   2  -5   8  842.06   12.81
   2  -5   8  861.25   17.51
  -2   5  -9   47.28    5.88
   2  -5   9   50.12    3.73
   2  -5   9   44.52    4.68
  -2   5 -10  361.55   14.53
   2  -5  10  356.58   12.55
   2  -5  10  361.01    8.98
   2  -5  11  151.34    8.69
  -2   5 -11  185.31   12.27
  -2   5 -12    4.75    5.23
   2  -5  12    4.33    3.00
  -2   5 -13   85.08    9.31
   2  -5  13   73.30    6.93
   2  -5  14    3.34    3.59
  -2   5 -14    2.94    5.95
   2  -5  15   94.73    8.14
  -2   5 -15  100.15   10.72
  -2   4  16   90.67    8.88
   2  -4 -16   82.66    9.43
  -2   4  15  831.61   22.93
   2  -4 -15  790.04   23.37
  -2   4  14   62.97    7.28
   2  -4 -14   57.28    7.56
   2  -4 -13  695.11   20.11
  -2   4  13  738.44   20.10
   2  -4 -12  212.90   11.26
  -2   4  12  231.94   11.18
  -2   4  11  481.03    9.96
   2  -4 -11  501.26   15.55
   2  -4 -10  324.29   11.74
  -2   4  10  319.58   12.13
  -2   4  10  311.15    7.88
  -2   4   9  170.73    8.90
   2  -4  -9  170.47    8.08
  -2   4   9  161.19    5.61
  -2   4   8   -0.80    1.52
   2  -4  -8   -0.64    2.08
   2  -4  -8    0.58    2.14
   2  -4  -7   11.38    2.89
   2  -4  -7   13.98    2.44
  -2   4   7   12.87    2.08
   2  -4  -6  349.77    8.81
   2  -4  -6  355.62   10.15
  -2   4   6  347.61    7.65
  -2   4   5  261.33    6.74
   2  -4  -5  266.84    7.20
   2  -4  -5  275.42    8.59
  -2   4   4  838.79   11.85
   2  -4  -4  841.19   11.57
   2  -4  -4  809.62   13.97
  -2   4   3 1141.69   13.99
   2  -4  -3 1128.11   12.55
   2  -4  -3 1160.09   15.72
   2  -4  -2 3675.29   21.32
   2  -4  -2 3647.82   26.79
   2  -4  -1 2114.09   19.37
   2  -4  -1 2034.11   15.31
   2  -4   0 3358.24   22.77
   2  -4   0 3361.38   19.30
   2  -4   0 3389.51   23.48
   2  -4   1 4981.52   29.00
   2  -4   1 5036.61   27.57
   2  -4   2  528.01    9.93
  -2   4  -2  527.38    8.99
   2  -4   2  503.07    8.58
   2  -4   3 1729.87   18.60
  -2   4  -3 1748.44   17.24
   2  -4   3 1754.25   15.26
   2  -4   4  135.27    4.30
  -2   4  -4  137.59    5.52
   2  -4   4  138.81    5.80
   2  -4   5 1210.97   12.29
  -2   4  -5 1249.06   17.19
   2  -4   5 1212.96   17.38
   2  -4   6  143.36    6.53
  -2   4  -6  134.55    6.49
   2  -4   6  143.73    4.47
   2  -4   7   25.09    3.43
  -2   4  -7   17.73    3.39
   2  -4   7   26.83    2.26
  -2   4  -8  524.03   14.36
   2  -4   8  508.38    8.58
   2  -4   8  526.32   13.28
   2  -4   9    8.30    2.02
  -2   4  -9    0.48    3.51
   2  -4   9    5.57    2.52
   2  -4  10  389.59    8.26
   2  -4  10  394.72   12.46
  -2   4 -10  417.70   15.20
  -2   4 -11   -2.98    4.56
   2  -4  11    4.99    3.08
   2  -4  12  245.99   10.64
  -2   4 -12  226.09   13.02
   2  -4  13   34.90    4.96
  -2   4 -13   32.55    6.92
   2  -4  14  431.95   14.90
  -2   4 -14  425.80   18.63
  -2   4 -15    4.45    5.54
   2  -4  15   -0.58    3.48
   2  -4  16  193.03   10.68
  -2   4 -16  208.92   14.53
   2  -3 -16  163.01   11.91
  -2   3  16  178.93   11.08
  -2   3  15   79.44    7.83
   2  -3 -15   77.53    8.33
   2  -3 -14   95.04    8.40
  -2   3  14  108.60    8.57
  -2   3  13    1.82    3.74
   2  -3 -13    7.45    4.35
  -2   3  12    4.63    1.94
   2  -3 -12   -1.01    3.62
  -2   3  12   -1.40    3.35
   2  -3 -11    1.01    3.37
  -2   3  11    5.57    1.72
  -2   3  11    0.91    3.27
   2  -3 -10  302.67   11.64
  -2   3  10  294.86   11.26
  -2   3  10  290.42    6.72
   2  -3  -9 1062.52   19.48
  -2   3   9 1038.99   20.24
  -2   3   8  532.24   13.91
   2  -3  -8  551.39   13.00
  -2   3   8  548.73    8.27
  -2   3   7 1761.43   23.73
   2  -3  -7 1829.05   21.31
  -2   3   7 1790.11   14.36
   2  -3  -6 1005.29   14.63
  -2   3   6  999.60   10.42
   2  -3  -5  802.59   11.97
  -2   3   5  790.42    9.22
   2  -3  -4 5136.49   27.81
  -2   3   4 5142.67   23.79
   2  -3  -4 5163.94   31.75
  -2   3   3  733.60    9.30
   2  -3  -3  700.67    9.69
   2  -3  -2 2922.40   21.30
   2  -3  -2 2899.41   18.42
   2  -3  -1    2.93    1.34
   2  -3  -1    2.79    1.24
   2  -3  -1    4.82    1.23
   2  -3   0 1090.11   11.39
   2  -3   0 1109.81   11.62
   2  -3   0 1101.25   10.75
   2  -3   1   11.66    1.49
   2  -3   1   10.94    1.75
   2  -3   1   10.37    1.47
   2  -3   2    9.49    1.45
   2  -3   2   10.21    1.84
  -2   3  -2    9.28    1.71
   2  -3   3    0.26    1.00
  -2   3  -3    0.06    1.55
   2  -3   3    2.34    1.60
   2  -3   4  211.46    4.13
   2  -3   4  205.43    6.59
  -2   3  -4  192.20    6.34
   2  -3   5  339.63    5.18
  -2   3  -5  356.44    9.29
   2  -3   5  359.47    9.16
  -2   3  -6  379.89   10.47
   2  -3   6  379.61    9.93
   2  -3   6  365.62    5.51
   2  -3   7  638.70    7.53
  -2   3  -7  651.78   14.71
   2  -3   7  674.42   14.00
   2  -3   8   46.45    2.49
   2  -3   8   43.82    4.23
  -2   3  -9  807.59   19.40
   2  -3   9  791.77   16.32
   2  -3   9  756.15    9.59
  -2   3 -10   29.75    6.26
   2  -3  10    9.28    2.83
   2  -3  11  278.63   10.56
  -2   3 -11  284.09   13.92
  -2   3 -12   48.91    8.81
   2  -3  12   23.82    4.12
   2  -3  13   13.82    3.53
  -2   3 -13   18.41    6.08
   2  -3  14   25.68    4.93
  -2   3 -14   12.85    6.26
  -2   3 -15   16.14    6.54
   2  -3  15    9.29    3.82
  -2   3 -16   -8.75    6.44
   2  -3  16    3.47    3.62
  -2   2  17   24.40    6.10
   2  -2 -17   10.56    5.42
  -2   2  16   15.78    5.64
   2  -2 -16    4.16    4.70
   2  -2 -15   11.41    4.95
  -2   2  15   -5.28    4.57
   2  -2 -14  144.80   10.34
  -2   2  14  153.04    9.21
   2  -2 -13  123.89    9.36
  -2   2  13  149.26    9.01
  -2   2  12  716.05   17.98
  -2   2  12  700.86   10.52
   2  -2 -11  132.15    8.56
  -2   2  11  132.38    7.92
  -2   2  11  125.41    4.41
   2  -2 -10  122.67    7.65
  -2   2  10  129.81    7.31
  -2   2  10  128.94    4.10
   2  -2  -9 1148.75   20.25
  -2   2   9 1122.22   19.64
  -2   2   9 1145.51   10.92
  -2   2   8    2.20    2.45
   2  -2  -8    4.25    2.31
  -2   2   8    2.62    0.98
   2  -2  -7 1030.19   16.13
  -2   2   7 1034.08   17.31
  -2   2   7 1001.31    8.40
  -2   2   6   23.37    3.68
   2  -2  -6   18.67    2.51
  -2   2   6   21.59    1.35
  -2   2   5    1.97    0.72
  -2   2   5    7.63    2.48
   2  -2  -5    5.65    1.61
  -2   2   4  947.98    7.11
   2  -2  -4  914.86   11.51
  -2   2   4  948.81   14.28
   2  -2  -3  803.25   10.04
  -2   2   3  785.27   12.11
  -2   2   3  822.87    7.19
   2  -2  -2  473.70    5.39
   2  -2  -2  462.85    7.94
   2  -2  -2  482.33    7.28
   2  -2  -1 3544.90   19.84
   2  -2  -1 3555.72   16.50
   2  -2  -1 3578.57   18.85
   2  -2   0  195.23    4.51
   2  -2   0  196.53    4.49
   2  -2   0  210.29    4.46
   2  -2   1 2501.32   13.26
   2  -2   1 2481.68   16.11
   2  -2   1 2506.79   17.09
  -2   2  -2 1132.38   12.66
   2  -2   2 1138.29   12.66
   2  -2   2 1137.34    7.70
  -2   2  -3 1102.76   13.44
   2  -2   3 1081.25    6.50
   2  -2   3 1097.07   13.51
   2  -2   4  859.00   12.78
   2  -2   4  870.58    5.22
   2  -2   5  138.50    2.18
  -2   2  -5  153.28    6.23
   2  -2   5  144.95    5.91
   2  -2   6   51.94    1.63
  -2   2  -6   54.20    4.29
   2  -2   6   52.75    3.88
   2  -2   7    5.96    1.01
   2  -2   7    7.06    2.41
   2  -2   8  259.72    8.78
  -2   2  -8  253.88   10.15
   2  -2   8  239.40    4.44
  -2   2  -9   -0.36    3.28
   2  -2   9    3.59    1.38
   2  -2   9   -0.37    2.10
  -2   2 -10  330.22   13.73
   2  -2  10  343.73   10.82
   2  -2  11   54.55    4.86
  -2   2 -11   58.49    7.41
  -2   2 -12  599.15   20.65
   2  -2  12  649.54   15.76
   2  -2  13  194.25    9.39
  -2   2 -13  227.13   14.24
   2  -2  14  414.30   13.71
  -2   2 -14  437.15   19.13
  -2   2 -15  190.98   13.79
   2  -2  15  189.55    9.92
   2  -2  16  149.34    9.21
  -2   2 -16  148.39   12.43
   2  -1 -17  134.42   11.08
  -2   1  17  114.64    9.15
  -2   1  16   -0.79    4.14
   2  -1 -16   -0.96    5.02
  -2   1  15   19.25    4.81
   2  -1 -15   17.47    5.62
   2  -1 -14  161.96   10.87
  -2   1  14  157.20    9.33
  -2   1  13   38.38    5.35
   2  -1 -13   43.82    6.15
   2  -1 -12   51.86    6.20
  -2   1  12   45.45    5.26
  -2   1  12   45.59    3.09
   2  -1 -11  157.91    9.17
  -2   1  11  167.35    8.28
  -2   1  11  174.81    5.10
   2  -1 -10  199.17    9.69
  -2   1  10  211.04    8.87
  -2   1  10  209.28    5.07
   2  -1  -9  203.76    8.99
  -2   1   9  215.04    4.59
  -2   1   9  201.49    8.41
  -2   1   8 1487.30   20.98
  -2   1   8 1468.42   10.33
  -2   1   7  101.69    5.79
  -2   1   7  106.46    2.36
   2  -1  -7  111.05    5.53
  -2   1   6 4403.21   33.12
   2  -1  -6 4374.60   29.69
  -2   1   5    4.67    2.16
   2  -1  -5   -0.56    1.42
   2  -1  -4 4354.60   24.73
  -2   1   4 4404.25   29.23
   2  -1  -3  100.84    3.66
  -2   1   3   97.38    4.40
   2  -1  -2 7588.65   18.15
   2  -1  -2 7629.00   27.97
  -2   1   1 3575.46   20.17
   2  -1  -1 3622.85   18.53
   2  -1  -1 3637.72   15.93
  -2   1   0 1287.88   10.35
   2  -1   0 1283.15   10.92
  -2   1  -1    3.72    1.09
   2  -1   1    3.71    1.26
   2  -1   1    2.54    1.19
  -2   1  -2  138.52    4.55
   2  -1   2  140.06    4.64
  -2   1  -3  243.83    6.38
   2  -1   3  241.83    6.49
   2  -1   4    5.13    1.94
  -2   1  -4    3.38    1.97
  -2   1  -5 2689.30   24.92
   2  -1   5 2594.89   23.91
  -2   1  -6 1205.34   18.38
   2  -1   6 1168.62    7.07
   2  -1   6 1208.57   16.92
  -2   1  -7 2667.23   29.67
   2  -1   7 2630.64   13.42
   2  -1   7 2636.60   26.25
   2  -1   8 1703.99   12.82
   2  -1   8 1736.95   22.05
  -2   1  -8 1742.88   26.09
   2  -1   9 1172.09   12.04
   2  -1   9 1232.12   19.47
  -2   1  -9 1246.88   24.08
   2  -1  10 1347.12   20.96
  -2   1 -10 1312.74   27.19
   2  -1  11  456.20   12.90
  -2   1 -11  450.44   17.21
   2  -1  12  743.70   16.83
  -2   1 -12  681.21   21.89
   2  -1  13  101.31    6.78
  -2   1 -13  125.86   11.13
  -2   1 -14  252.47   14.74
   2  -1  14  233.79   10.51
  -2   1 -15    5.27    6.04
   2  -1  15   -3.09    3.42
  -2   1 -16    2.34    5.80
   2  -1  16    7.96    3.64
  -2   0  17   20.33    5.30
   2   0 -17    7.35    5.07
  -2   0  16   -2.33    4.31
   2   0 -16    3.69    4.83
   2   0 -15  482.04   18.04
  -2   0  15  469.94   15.42
  -2   0  14   62.56    6.38
   2   0 -14   77.62    7.78
  -2   0  13  447.51   13.92
   2   0 -13  465.01   16.54
  -2   0  13  428.84    9.42
  -2   0  12   -0.45    3.35
  -2   0  12    4.55    1.88
   2   0 -11 2044.83   30.87
  -2   0  11 2100.44   28.04
  -2   0  11 2028.50   17.75
   2   0 -10   92.01    6.90
  -2   0  10  106.17    4.01
  -2   0  10   95.59    6.33
   2   0  -9 3699.86   36.37
  -2   0   9 3680.68   34.13
  -2   0   9 3703.58   20.38
  -2   0   8  762.49   15.09
   2   0  -8  780.93   15.22
  -2   0   8  793.14    8.53
  -2   0   7 2273.15   24.18
   2   0  -7 2301.98   23.46
  -2   0   7 2302.81   12.77
  -2   0   6 1037.14   15.76
   2   0  -6  996.97   14.18
   2   0  -5 1164.48    7.54
  -2   0   5 1180.32   15.63
   2   0  -5 1164.47   13.64
   2   0  -4 1610.12   14.69
  -2   0   4 1658.20   17.09
   2   0  -4 1659.94    8.63
   2   0  -3  388.83    4.51
  -2   0   3  383.62    7.65
   2   0  -3  389.10    6.64
  -2   0   2 2636.41   18.06
   2   0  -2 2622.76   13.30
   2   0  -2 2615.01   15.75
  -2   0   1  311.51    5.67
   2   0  -1  315.97    5.27
   2   0  -1  310.58    5.18
  -2   0   0 1919.78   12.03
   2   0   0 1912.01   12.90
   2   0   0 1874.88   14.18
  -2   0  -1 1882.50   10.67
   2   0   1 1906.31   15.46
  -2   0  -2 5421.02   27.09
  -2   0  -2 5494.03   16.00
  -2   0  -3 3966.69   25.18
   2   0   3 4005.46   26.10
  -2   0  -3 3996.43   13.05
  -2   0  -4 1297.54   15.97
   2   0   4 1307.84   16.00
  -2   0  -4 1282.71    7.80
  -2   0  -5 2640.90   12.80
  -2   0  -5 2685.28   25.30
  -2   0  -6  154.78    7.08
   2   0   6  169.26    4.11
   2   0   6  154.27    6.50
   2   0   7 1341.70   12.44
  -2   0  -7 1363.10   21.73
   2   0   7 1347.52   18.86
  -2   0  -8   -0.23    3.19
   2   0   8    3.66    1.64
   2   0   8    1.02    1.99
   2   0   9  371.51   10.79
   2   0   9  367.29    7.76
  -2   0  -9  363.36   13.49
   2   0  10   20.50    2.72
   2   0  10   15.82    3.38
   2   0  11    6.46    2.45
  -2   0 -11    4.43    4.73
   2   0  11    3.25    2.40
  -2   0 -12   17.10    6.89
   2   0  12    3.75    2.75
   2   0  13  115.46    7.48
  -2   0 -13   95.21    9.34
  -2   0 -14  132.18   11.27
   2   0  14  123.74    8.02
   2   0  15   70.42    6.58
  -2   0 -15   87.43    9.54
  -2   0 -16   75.30    9.51
   2   0  16   69.70    6.68
  -2  -1  17   19.28    5.36
   2   1 -17   16.02    6.04
  -2  -1  16  425.71   14.80
   2   1 -16  450.18   17.84
  -2  -1  15  129.69    8.51
   2   1 -15  113.03    9.27
   2   1 -14  321.02   14.17
  -2  -1  14  337.22   12.61
  -2  -1  14  316.98    9.27
  -2  -1  13  344.53   12.30
   2   1 -13  317.54   13.58
  -2  -1  13  316.55    8.87
   2   1 -12  246.40   11.53
  -2  -1  12  245.22   10.27
  -2  -1  12  254.52    7.53
  -2  -1  11  313.79   10.91
   2   1 -11  298.39   12.01
  -2  -1  11  330.51    8.07
  -2  -1  10    2.76    2.84
  -2  -1  10    0.73    1.56
   2   1 -10    1.78    3.00
  -2  -1   9   35.93    4.20
   2   1  -9   43.14    4.60
  -2  -1   9   47.37    2.96
  -2  -1   8   18.69    3.21
  -2  -1   8   26.76    2.18
   2   1  -8   22.84    3.41
   2   1  -7   60.05    4.15
  -2  -1   7   61.34    4.62
  -2  -1   6   15.37    3.20
   2   1  -6   11.13    1.74
   2   1  -6   12.29    2.36
  -2  -1   5 1021.98   14.52
   2   1  -5 1009.31   10.38
   2   1  -4  229.08    5.56
  -2  -1   4  232.57    6.61
   2   1  -4  248.40    5.13
   2   1  -3 2971.13   17.40
  -2  -1   3 2971.77   21.18
   2   1  -3 2958.10   17.58
   2   1  -2  755.74    9.12
  -2  -1   2  768.52   10.08
   2   1  -2  780.49    8.27
  -2  -1   1 1219.35   11.83
   2   1  -1 1250.84    9.95
   2   1  -1 1235.73   12.07
   2   1   0 1588.83   14.39
   2   1   0 1587.75   11.28
  -2  -1   0 1581.20   12.77
  -2  -1  -1    3.79    1.12
   2   1   1    3.18    1.44
  -2  -1  -1    2.02    1.24
  -2  -1  -2  607.21    7.37
  -2  -1  -2  622.70    9.16
   2   1   2  633.07   10.28
  -2  -1  -3  289.24    7.02
   2   1   3  288.84    7.42
  -2  -1  -3  286.87    5.07
  -2  -1  -4   20.89    1.73
  -2  -1  -4   19.39    2.40
   2   1   4   26.13    2.85
  -2  -1  -5  205.42    7.37
   2   1   5  197.75    7.00
  -2  -1  -5  208.30    4.80
  -2  -1  -6 1047.83   17.90
  -2  -1  -6 1053.17   11.09
   2   1   6 1023.16   16.15
  -2  -1  -7  108.21    6.77
   2   1   7  105.35    5.78
  -2  -1  -7  111.99    4.13
  -2  -1  -8 1120.69   22.59
   2   1   8 1102.22   18.33
   2   1   9   -0.75    2.21
  -2  -1  -9   -4.25    4.54
   2   1   9   -1.55    2.46
   2   1  10  969.74   14.69
   2   1  10  987.58   18.82
   2   1  11   62.41    5.41
   2   1  11   65.05    4.59
  -2  -1 -11   63.20    7.96
   2   1  12  249.90    8.71
  -2  -1 -12  252.42   13.38
   2   1  12  255.87   10.38
  -2  -1 -13  174.48   12.03
   2   1  13  169.72    9.12
  -2  -1 -14   50.75    7.97
   2   1  14   46.65    5.62
  -2  -1 -15    2.54    5.32
   2   1  15    4.59    3.96
  -2  -2  17    4.49    4.80
   2   2 -17    6.65    5.35
  -2  -2  16   51.30    6.60
   2   2 -16   44.04    6.74
  -2  -2  15   81.98    7.21
   2   2 -15   81.23    8.05
  -2  -2  15   63.85    5.25
   2   2 -14    5.99    4.39
  -2  -2  14    4.31    3.98
  -2  -2  14    0.37    2.51
  -2  -2  13  171.89    9.36
   2   2 -13  147.83    9.69
  -2  -2  13  167.16    7.05
  -2  -2  12  177.70    9.03
   2   2 -12  181.24    9.95
  -2  -2  12  192.56    7.22
  -2  -2  11  243.51   10.30
   2   2 -11  215.26   10.25
  -2  -2  11  241.35    7.69
  -2  -2  10  790.23   16.71
  -2  -2  10  808.53   13.09
   2   2 -10  770.41   17.65
  -2  -2   9   36.64    4.08
   2   2  -9   37.27    4.13
  -2  -2   9   35.66    3.08
   2   2  -8  945.10   16.44
   2   2  -8  962.26   14.59
  -2  -2   8  973.35   16.90
  -2  -2   7    2.41    2.56
   2   2  -7    2.09    1.83
   2   2  -7    2.58    1.89
  -2  -2   6  592.59   11.96
   2   2  -6  604.66   10.46
   2   2  -6  618.07   10.70
   2   2  -5   56.11    3.11
   2   2  -5   58.78    3.42
   2   2  -4    2.87    1.56
  -2  -2   4    5.73    2.08
   2   2  -4    3.56    1.25
  -2  -2   3  107.46    4.62
   2   2  -3  112.30    4.37
   2   2  -3  107.87    3.28
   2   2  -2  252.38    6.34
  -2  -2   2  248.11    6.36
   2   2  -2  255.45    4.61
  -2  -2   1  812.19   11.02
   2   2  -1  816.65    7.73
   2   2  -1  817.93   11.51
   2   2   0  407.82    8.60
  -2  -2   0  420.27    7.65
  -2  -2  -1 4061.69   23.16
  -2  -2  -1 4016.75   21.16
   2   2   1 4007.56   27.35
   2   2   2    6.45    1.90
  -2  -2  -2    5.58    1.30
  -2  -2  -2    7.27    1.66
  -2  -2  -3 5709.79   27.33
   2   2   3 5650.65   35.19
  -2  -2  -3 5627.68   31.48
  -2  -2  -4   16.06    2.60
   2   2   4   20.08    2.62
  -2  -2  -4   21.78    2.17
  -2  -2  -5 2596.76   26.47
   2   2   5 2636.78   25.66
  -2  -2  -5 2675.92   20.26
  -2  -2  -6  613.55   14.45
   2   2   6  617.53   13.08
  -2  -2  -6  625.46   10.20
  -2  -2  -7 1563.78   25.35
  -2  -2  -7 1630.14   17.06
   2   2   7 1582.18   21.83
  -2  -2  -8   91.96    4.63
   2   2   8   94.85    5.92
  -2  -2  -8   95.88    7.62
  -2  -2  -9  395.92    9.81
  -2  -2  -9  407.42   15.33
   2   2   9  387.84   11.82
   2   2  10    4.91    2.83
  -2  -2 -10    8.47    4.62
   2   2  11  145.67    8.20
   2   2  11  158.80    7.42
   2   2  12  184.23    8.38
  -2  -2 -12  181.07   11.84
   2   2  12  170.32    9.07
  -2  -2 -13    3.00    4.78
   2   2  13    7.97    3.59
  -2  -2 -14  205.28   13.07
   2   2  14  233.31   11.09
  -2  -2 -15   78.35    9.23
   2   2  15   89.57    7.74
   2   3 -17  337.94   15.69
  -2  -3  17  363.32   14.85
  -2  -3  16   19.06    5.27
   2   3 -16   21.48    5.57
   2   3 -15  283.46   13.70
  -2  -3  15  264.52   10.31
  -2  -3  15  304.52   12.92
  -2  -3  14   35.72    5.62
  -2  -3  14   33.04    4.26
   2   3 -14   27.69    5.62
  -2  -3  13  371.05   13.71
  -2  -3  13  367.03   11.13
   2   3 -13  374.63   14.31
  -2  -3  12   13.89    3.53
  -2  -3  12   18.35    3.32
   2   3 -12   17.83    4.58
  -2  -3  11  191.31    9.31
   2   3 -11  179.13    9.04
   2   3 -10   45.02    4.80
  -2  -3  10   52.53    5.42
   2   3  -9   61.17    4.97
   2   3  -9   49.32    4.44
  -2  -3   9   60.27    5.09
  -2  -3   8  292.19   10.03
   2   3  -8  293.62    9.23
   2   3  -8  301.76    9.05
   2   3  -7   33.59    3.31
   2   3  -7   37.94    3.35
  -2  -3   7   35.25    3.87
  -2  -3   6 1001.79   16.31
   2   3  -6 1008.58   13.08
  -2  -3   5   24.62    3.31
   2   3  -5   27.95    3.14
   2   3  -5   26.30    2.25
  -2  -3   4 4505.43   31.04
   2   3  -4 4488.38   21.95
   2   3  -4 4542.45   30.97
  -2  -3   3   17.12    2.46
   2   3  -3   14.58    2.51
   2   3  -3   20.60    1.64
   2   3  -2 4386.56   30.25
   2   3  -2 4370.20   17.33
  -2  -3   2 4357.33   28.92
   2   3  -1  869.83   13.68
  -2  -3   1  891.93   13.00
   2   3  -1  883.35    7.41
  -2  -3   0 2464.77   21.11
  -2  -3   0 2455.63   14.66
   2   3   0 2443.54   23.01
   2   3   1  424.14   10.15
  -2  -3  -1  442.26    6.96
  -2  -3  -1  450.86    9.12
  -2  -3  -2 2809.36   20.06
   2   3   2 2798.95   26.11
  -2  -3  -2 2841.62   22.59
   2   3   3  217.02    7.76
  -2  -3  -3  201.97    6.23
  -2  -3  -3  217.12    6.55
  -2  -3  -4  479.54    9.75
   2   3   4  490.40   11.62
  -2  -3  -4  478.93   11.13
   2   3   5    7.09    2.63
  -2  -3  -5    4.98    2.95
  -2  -3  -5    5.08    2.13
  -2  -3  -6  315.08    8.44
   2   3   6  310.88    9.91
  -2  -3  -6  291.52   10.92
  -2  -3  -7   34.14    4.79
   2   3   7   44.39    4.37
  -2  -3  -7   40.30    3.65
  -2  -3  -8   32.49    5.39
   2   3   8   45.05    4.64
  -2  -3  -8   41.13    3.89
  -2  -3  -9  258.12   12.14
   2   3   9  267.36   10.38
  -2  -3  -9  254.80    8.82
  -2  -3 -10   44.46    4.62
   2   3  10   48.59    5.10
  -2  -3 -11  875.51   23.22
   2   3  11  878.97   19.74
  -2  -3 -11  829.14   17.05
   2   3  12  437.96   13.40
  -2  -3 -12  432.94   16.72
   2   3  12  395.47   13.99
  -2  -3 -13  204.23   12.37
   2   3  13  232.88   11.44
  -2  -3 -14  281.76   14.59
   2   3  14  300.78   12.96
   2   4 -16  112.36    9.65
  -2  -4  16  106.18    9.11
  -2  -4  15    1.17    4.05
   2   4 -15    3.48    4.16
  -2  -4  14   24.05    5.07
   2   4 -14   32.19    5.63
   2   4 -13   26.54    4.81
  -2  -4  13   28.61    4.95
   2   4 -13   31.10    5.43
  -2  -4  12    0.06    3.43
   2   4 -12    4.92    3.68
   2   4 -12    3.49    3.77
   2   4 -11  311.70   11.40
  -2  -4  11  294.45   11.43
   2   4 -11  271.03   10.96
  -2  -4  10    6.31    3.39
   2   4 -10    2.45    2.93
   2   4 -10   -0.82    2.68
  -2  -4   9 1046.65   19.45
   2   4  -9 1044.66   19.61
   2   4  -9 1042.77   17.56
   2   4  -8   14.50    3.33
  -2  -4   8   14.71    3.22
   2   4  -8   14.48    2.77
   2   4  -7 1971.91   19.74
   2   4  -7 1950.63   25.08
  -2  -4   7 1995.89   24.65
   2   4  -6  148.19    4.98
  -2  -4   6  160.60    7.06
   2   4  -6  150.65    7.05
   2   4  -5  374.82   10.38
  -2  -4   5  380.17   10.34
   2   4  -5  378.53    6.84
   2   4  -4 1720.26   21.74
  -2  -4   4 1723.67   20.88
   2   4  -4 1694.19   12.48
  -2  -4   3 1282.38   17.47
   2   4  -3 1281.52   18.56
   2   4  -3 1295.27    9.44
  -2  -4   2   19.43    2.70
   2   4  -2   21.07    2.88
   2   4  -2   23.32    1.31
  -2  -4   1   19.06    2.87
   2   4  -1   13.22    2.78
  -2  -4   1   15.40    1.40
  -2  -4   0    0.94    1.64
   2   4   0    0.87    1.85
  -2  -4  -1  187.27    6.76
  -2  -4  -1  193.22    4.91
  -2  -4  -2   18.65    2.72
  -2  -4  -2   21.39    2.47
   2   4   2   21.03    3.42
  -2  -4  -3   12.60    2.78
  -2  -4  -3   11.71    2.44
   2   4   3   15.70    3.03
   2   4   4  922.60   16.98
  -2  -4  -4  900.77   15.03
  -2  -4  -4  897.36   16.55
  -2  -4  -5    4.32    2.23
   2   4   5    2.67    2.12
  -2  -4  -5    2.98    3.15
  -2  -4  -6  781.40   17.93
   2   4   6  764.36   16.44
   2   4   7  157.39    8.00
  -2  -4  -7  152.89    7.01
  -2  -4  -7  159.74    9.00
  -2  -4  -8  314.90   12.85
  -2  -4  -8  325.71   10.29
   2   4   8  314.05   11.26
  -2  -4  -9  186.55   10.46
   2   4   9  200.39    9.65
  -2  -4  -9  179.67    8.13
  -2  -4 -10   -0.15    4.33
  -2  -4 -10   -0.35    2.99
   2   4  10    3.98    3.37
  -2  -4 -11   43.51    5.35
   2   4  11   49.73    5.56
  -2  -4 -11   49.40    6.62
  -2  -4 -12   24.33    4.75
  -2  -4 -12   21.49    6.09
   2   4  12   21.67    4.46
   2   4  13   14.19    4.59
  -2  -4 -13    4.73    4.95
   2   5 -15    7.92    4.95
   2   5 -15   12.98    4.96
  -2  -5  15    5.33    4.50
[truncated: 976,478 more chars]
