# Supplementary material for: Crystal structures of zinc(II) coordination complexes with iso­quinoline N-oxide
Source: Acta Crystallogr E Crystallogr Commun. 2025 Jan 14;81(Pt 2):132–9. doi: 10.1107/S2056989025000180 (PMC11799800; doi:10.1107/S2056989025000180)
Supplement: Supplementary file 2 [file e-81-00132-Isup2.hkl]

data_I                                                                          
_shelx_title ' x1400a_a.res in P-1'                                             
_shelx_refln_list_code          4                                               
_shelx_F_calc_maximum      205.95                                               
_exptl_crystal_F_000       432.00                                               
_reflns_d_resolution_high  0.8301                                               
                                                                                
loop_                                                                           
 _space_group_symop_operation_xyz                                               
 'x, y, z'                                                                      
 '-x, -y, -z'                                                                   
                                                                                
_cell_length_a     7.5164                                                       
_cell_length_b     7.8002                                                       
_cell_length_c    15.1156                                                       
_cell_angle_alpha  96.172                                                       
_cell_angle_beta   92.052                                                       
_cell_angle_gamma  96.284                                                       
                                                                                
_shelx_F_squared_multiplier     1.000                                           
                                                                                
loop_                                                                           
 _refln_index_h                                                                 
 _refln_index_k                                                                 
 _refln_index_l                                                                 
 _refln_F_squared_calc                                                          
 _refln_F_squared_meas                                                          
 _refln_F_squared_sigma                                                         
 _refln_observed_status                                                         
   1   0   0        435.77        512.86        16.40 o                         
   2   0   0        464.69        584.53        24.84 o                         
   3   0   0        375.28        403.04        24.62 o                         
   4   0   0         71.20         95.24        15.26 o                         
   5   0   0        808.13        963.44        49.92 o                         
   6   0   0        222.72        266.57        31.97 o                         
   7   0   0        877.11       1149.63        67.39 o                         
   8   0   0         48.11         61.55        20.27 o                         
  -9   1   0          0.40         -7.33        16.23 o                         
  -8   1   0          1.05         -0.71        10.99 o                         
  -7   1   0          7.43          7.09        13.87 o                         
  -6   1   0        730.20        700.73        54.89 o                         
  -5   1   0       1579.40       1699.37        65.69 o                         
  -4   1   0       2951.61       3035.88        81.29 o                         
  -3   1   0       1130.15       1094.20        26.62 o                         
  -2   1   0        579.63        569.45        15.38 o                         
  -1   1   0         72.00         76.73         6.44 o                         
   0   1   0       2310.18       2418.46        42.94 o                         
   1   1   0       2633.01       2714.98        35.58 o                         
   2   1   0        544.75        492.58        16.13 o                         
   3   1   0        946.26        882.30        34.78 o                         
   4   1   0        542.58        578.81        35.39 o                         
   5   1   0          4.17          9.48        12.89 o                         
   6   1   0          4.31         28.06        13.28 o                         
   7   1   0         44.47         39.23        15.71 o                         
   8   1   0          5.22         18.29        15.35 o                         
  -9   2   0         43.66         35.73        18.77 o                         
  -8   2   0         99.13         95.36        18.98 o                         
  -7   2   0         49.96         37.34        15.78 o                         
  -6   2   0        729.48        681.86        87.47 o                         
  -5   2   0        755.87        719.20        52.75 o                         
  -4   2   0       4512.20       4656.67        71.99 o                         
  -3   2   0        763.04        696.36        25.40 o                         
  -2   2   0       1735.80       1784.72        41.99 o                         
  -1   2   0       3262.62       3360.99        43.06 o                         
   0   2   0       8627.25       8872.48        92.07 o                         
   1   2   0      42417.34      43154.96       436.97 o                         
   2   2   0        310.16        281.37        12.61 o                         
   3   2   0        304.77        284.06        15.54 o                         
   4   2   0        350.91        315.02        18.57 o                         
   5   2   0        608.55        608.10        41.66 o                         
   6   2   0        129.82        158.00        25.18 o                         
   7   2   0        160.21        207.61        30.96 o                         
   8   2   0         10.06          1.87        11.68 o                         
  -8   3   0        182.50        255.11        34.32 o                         
  -7   3   0        341.55        302.78        32.89 o                         
  -6   3   0        658.63        699.61        44.56 o                         
  -5   3   0         80.19         92.46        15.29 o                         
  -4   3   0         56.57         51.21         9.90 o                         
  -3   3   0        796.43        795.37        31.24 o                         
  -2   3   0        632.96        667.37        19.08 o                         
  -1   3   0       1749.22       1802.86        32.24 o                         
   0   3   0       2440.04       2437.41        61.03 o                         
   1   3   0        613.15        590.98        17.99 o                         
   2   3   0        751.32        757.26        34.79 o                         
   3   3   0       1066.37       1088.10        25.90 o                         
   4   3   0        186.29        206.69        15.85 o                         
   5   3   0          0.00         -1.06         8.54 o                         
   6   3   0          0.73        -13.00        13.00 o                         
   7   3   0         56.33         57.41        17.14 o                         
   8   3   0          2.41        -23.00        23.00 o                         
  -8   4   0         26.73         28.72        14.95 o                         
  -7   4   0        169.68        139.70        22.88 o                         
  -6   4   0        359.64        412.60        34.00 o                         
  -5   4   0         22.08         24.37         9.44 o                         
  -4   4   0         74.61         83.83        11.71 o                         
  -3   4   0        360.23        408.00        17.72 o                         
  -2   4   0        836.92        951.62        52.48 o                         
  -1   4   0         34.09         34.76         4.89 o                         
   0   4   0        152.58        131.66         7.84 o                         
   1   4   0       2890.26       2888.93        48.88 o                         
   2   4   0       1661.53       1638.61        38.25 o                         
   3   4   0        165.19        160.98        13.00 o                         
   4   4   0        148.25        142.79        10.90 o                         
   5   4   0        240.29        290.72        22.59 o                         
   6   4   0         12.52         27.36        10.33 o                         
   7   4   0          0.03          8.16        14.15 o                         
  -8   5   0          2.81          1.07        10.67 o                         
  -7   5   0          0.29          0.59        11.12 o                         
  -6   5   0         21.17         28.17         9.34 o                         
  -5   5   0        243.75        266.93        18.79 o                         
  -4   5   0        315.86        379.09        19.54 o                         
  -3   5   0        502.97        499.05        19.27 o                         
  -2   5   0        595.08        590.62        29.08 o                         
  -1   5   0        950.43       1026.68        83.96 o                         
   0   5   0        434.12        536.38        31.63 o                         
   1   5   0         46.60        115.24        16.37 o                         
   2   5   0         12.23         28.27         6.25 o                         
   3   5   0         63.66         79.33        22.24 o                         
   4   5   0        290.65        300.55        17.32 o                         
   5   5   0        258.46        272.36        27.21 o                         
   6   5   0         70.36         89.93        15.23 o                         
   7   5   0         66.72         57.23        20.43 o                         
  -7   6   0         79.06         60.95        20.47 o                         
  -6   6   0         76.69         76.26        11.99 o                         
  -5   6   0        122.50        142.83        26.01 o                         
  -4   6   0        159.92        184.69        26.93 o                         
  -3   6   0         46.49         78.87        17.92 o                         
  -2   6   0        282.96        316.39        31.78 o                         
  -1   6   0        662.38        669.33        43.10 o                         
   0   6   0        455.90        513.93        37.24 o                         
   1   6   0        407.30        372.45        21.09 o                         
   2   6   0          2.47          0.79         4.86 o                         
   3   6   0        527.16        510.08        34.58 o                         
   4   6   0         39.01         52.96         9.07 o                         
   5   6   0         16.04         20.12         7.62 o                         
   6   6   0         20.87         20.47        10.98 o                         
  -6   7   0         66.51         63.06        19.45 o                         
  -5   7   0        113.14        109.73        23.20 o                         
  -4   7   0        102.93         95.11        20.20 o                         
  -3   7   0         81.17         97.41        21.66 o                         
  -2   7   0         14.00        -10.39        14.63 o                         
  -1   7   0         13.21        -11.88        11.88 o                         
   0   7   0         96.24        107.10        20.00 o                         
   1   7   0        139.44        144.46        23.02 o                         
   2   7   0         89.83         82.28        11.11 o                         
   3   7   0         75.12         64.91        11.16 o                         
   4   7   0         28.77         23.64         7.34 o                         
   5   7   0          6.77         -1.09         7.24 o                         
  -5   8   0         11.58         36.39        18.92 o                         
  -4   8   0        164.00        212.38        32.96 o                         
  -3   8   0        178.42        172.42        28.37 o                         
  -2   8   0        176.95        158.67        26.37 o                         
  -1   8   0        502.87        545.71        46.98 o                         
   0   8   0          7.01         22.34        13.37 o                         
   1   8   0          7.36         -2.94        10.73 o                         
   2   8   0          0.70         -9.50        12.38 o                         
   3   8   0          4.78         32.30        14.54 o                         
  -3   9   0          2.81        -14.14        14.14 o                         
  -2   9   0          4.35          2.31        14.19 o                         
  -1   9   0          6.51         11.06        13.11 o                         
   0   9   0          1.11         17.84        15.80 o                         
   1   9   0          2.01         -9.52        12.73 o                         
  -1  -9   1          0.39          1.41        13.65 o                         
   0  -9   1          8.24         27.29        16.22 o                         
   1  -9   1         60.77         37.50        15.68 o                         
   2  -9   1         49.47         47.66        19.29 o                         
   3  -9   1         37.20         32.66        17.92 o                         
  -3  -8   1         43.98         41.09        15.94 o                         
  -2  -8   1          1.24         -5.27        10.54 o                         
  -1  -8   1          2.51         -9.04        11.92 o                         
   0  -8   1         16.01         23.71        13.07 o                         
   1  -8   1          0.15         -8.71        12.24 o                         
   2  -8   1         25.47         35.18        16.63 o                         
   3  -8   1          0.14          7.95        13.54 o                         
   4  -8   1          4.80         37.41        17.36 o                         
   5  -8   1          4.56          0.30        12.78 o                         
  -5  -7   1          1.82          2.49         8.17 o                         
  -4  -7   1         12.88         10.16         5.99 o                         
  -3  -7   1         74.36         74.41        11.04 o                         
  -2  -7   1         79.34         63.77         9.75 o                         
  -1  -7   1        127.24        136.68        22.44 o                         
   0  -7   1        144.67        152.06        22.94 o                         
   1  -7   1        171.38        182.79        24.65 o                         
   2  -7   1         59.27         92.66        20.90 o                         
   3  -7   1         58.57         77.54        20.13 o                         
   4  -7   1         56.74         76.91        19.49 o                         
   5  -7   1          0.02          3.25        10.81 o                         
   6  -7   1         15.26          0.45        14.06 o                         
  -6  -6   1         31.73         32.76        11.45 o                         
  -5  -6   1         24.81         21.42         7.58 o                         
  -4  -6   1         54.48         36.44         7.49 o                         
  -3  -6   1        199.40        218.20        17.02 o                         
  -2  -6   1         42.24         59.62        10.67 o                         
  -1  -6   1        411.21        416.22        19.71 o                         
   0  -6   1        141.95        135.28        10.41 o                         
   1  -6   1         17.22         11.21         5.78 o                         
   2  -6   1        222.99        227.58        27.11 o                         
   3  -6   1        122.72        125.18        14.97 o                         
   4  -6   1        328.40        337.83        22.95 o                         
   5  -6   1        771.36        765.52        55.71 o                         
   6  -6   1        186.33        192.92        18.58 o                         
   7  -6   1         30.12         33.24        10.65 o                         
  -7  -5   1          1.56         -5.92        13.45 o                         
  -6  -5   1          2.56         22.92        36.18 o                         
  -5  -5   1         12.32         63.24        13.65 o                         
  -4  -5   1         12.60         90.32        10.49 o                         
  -3  -5   1         88.60         91.00        10.59 o                         
  -2  -5   1         37.70         51.65         7.80 o                         
  -1  -5   1        302.19        309.92        18.60 o                         
   0  -5   1        469.43        495.05        18.72 o                         
   1  -5   1        171.74        229.96        15.43 o                         
   2  -5   1          1.77         24.06         6.14 o                         
   3  -5   1         42.67         39.61         9.68 o                         
   4  -5   1        331.16        361.74        35.32 o                         
   5  -5   1        902.52        920.59        44.99 o                         
   6  -5   1        332.95        367.00        31.84 o                         
   7  -5   1        109.62        128.53        22.82 o                         
   8  -5   1         19.72         37.56        17.37 o                         
  -7  -4   1         76.14         71.27        18.48 o                         
  -6  -4   1         42.10         44.25        10.50 o                         
  -5  -4   1        156.39        158.17        17.09 o                         
  -4  -4   1        134.79        133.59        11.18 o                         
  -3  -4   1          6.10          1.35         3.19 o                         
  -2  -4   1        329.49        336.83        16.48 o                         
  -1  -4   1        735.25        725.73        22.28 o                         
   0  -4   1       6251.69       6226.92        80.16 o                         
   1  -4   1       5859.95       6151.33        79.07 o                         
   2  -4   1       3001.71       3283.02        54.27 o                         
   3  -4   1        394.29        391.44        22.17 o                         
   4  -4   1        174.58        169.22        16.89 o                         
   5  -4   1         13.32          7.71         6.56 o                         
   6  -4   1        684.48        679.68        43.57 o                         
   7  -4   1        339.43        365.63        36.09 o                         
   8  -4   1        146.68        164.19        27.55 o                         
  -8  -3   1         31.76         -7.01        14.06 o                         
  -7  -3   1         16.34         18.49        14.91 o                         
  -6  -3   1        107.09        117.62        22.19 o                         
  -5  -3   1        266.77        219.46        18.38 o                         
  -4  -3   1        963.67        963.42        34.33 o                         
  -3  -3   1       1463.32       1383.46        29.09 o                         
  -2  -3   1        732.13        711.21        21.80 o                         
  -1  -3   1       1084.62       1110.62        25.21 o                         
   0  -3   1          1.27          4.30         2.11 o                         
   1  -3   1       1439.03       1486.99        34.53 o                         
   2  -3   1       1451.40       1454.78        39.35 o                         
   3  -3   1        851.85        871.25        34.47 o                         
   4  -3   1        973.05        951.20        41.52 o                         
   5  -3   1        313.57        283.33        25.53 o                         
   6  -3   1         54.36         57.09        15.19 o                         
   7  -3   1          1.81          1.54         9.26 o                         
   8  -3   1          0.25         -9.99        12.78 o                         
  -8  -2   1        189.50        154.89        32.44 o                         
  -7  -2   1          3.82         43.53        17.32 o                         
  -6  -2   1         74.12        108.38        19.83 o                         
  -5  -2   1         12.30         10.03         9.17 o                         
  -4  -2   1       1553.74       1526.83        61.63 o                         
  -3  -2   1       2933.59       2882.36        55.04 o                         
  -2  -2   1       2783.77       2710.27        43.92 o                         
  -1  -2   1       3211.56       3119.99        43.19 o                         
   0  -2   1       2541.78       2528.86        59.57 o                         
   1  -2   1       2683.81       2690.36        50.30 o                         
   2  -2   1       2879.00       2967.48        62.45 o                         
   3  -2   1       2080.08       2024.15        55.91 o                         
   4  -2   1        545.76        552.53        20.44 o                         
   5  -2   1        397.30        425.97        20.22 o                         
   6  -2   1        969.68        930.57        54.37 o                         
   7  -2   1         16.15         19.88         6.48 o                         
   8  -2   1          7.13        -15.70        15.70 o                         
  -8  -1   1         75.05         65.46        20.51 o                         
  -7  -1   1        732.36        820.88        56.89 o                         
  -6  -1   1        568.58        580.46        43.67 o                         
  -5  -1   1        516.64        508.40        37.92 o                         
  -4  -1   1        276.01        274.18        24.71 o                         
  -3  -1   1        274.83        265.84        21.73 o                         
  -2  -1   1       1454.56       1420.79        29.79 o                         
  -1  -1   1       2170.47       2023.05        24.56 o                         
   0  -1   1       5862.24       5793.10        59.63 o                         
   1  -1   1       4229.36       4389.19        71.37 o                         
   2  -1   1       1058.62       1064.83        21.09 o                         
   3  -1   1       1324.54       1383.91        29.24 o                         
   4  -1   1        778.15        739.36        29.15 o                         
   5  -1   1         13.38          6.65         6.18 o                         
   6  -1   1         31.47         28.43        18.84 o                         
   7  -1   1         18.02         10.94        10.33 o                         
   8  -1   1         26.78         17.07        11.52 o                         
   9  -1   1         53.98         42.00        19.04 o                         
  -9   0   1          1.84          8.23        17.95 o                         
  -8   0   1          0.67         -8.87        11.62 o                         
  -7   0   1        516.19        663.33        53.03 o                         
  -6   0   1        126.44        180.30        25.38 o                         
  -5   0   1         42.82         39.04        12.27 o                         
  -4   0   1       1686.83       2001.16        67.19 o                         
  -3   0   1          3.52          7.46         5.28 o                         
  -2   0   1         60.27        104.65        10.24 o                         
  -1   0   1        372.70        435.46        15.44 o                         
   1   0   1       3183.44       3580.95        61.48 o                         
   2   0   1        309.87        299.24        16.99 o                         
   3   0   1         14.90         11.11         5.74 o                         
   4   0   1        305.00        346.00        26.65 o                         
   5   0   1        325.36        342.98        30.46 o                         
   6   0   1        509.13        588.83        45.24 o                         
   7   0   1         12.20         39.70        17.64 o                         
   8   0   1          4.80         39.90        19.50 o                         
  -9   1   1         40.68         31.00        17.33 o                         
  -8   1   1         31.36         24.88         8.91 o                         
  -7   1   1         51.21         32.33        10.50 o                         
  -6   1   1        122.25        118.70        18.35 o                         
  -5   1   1        286.92        300.12        28.44 o                         
  -4   1   1       1022.61       1061.53        45.82 o                         
  -3   1   1       2280.89       2223.48        41.89 o                         
  -2   1   1       1918.02       1849.42        53.84 o                         
  -1   1   1       3669.48       3780.13        31.23 o                         
   0   1   1       3016.25       3273.95        57.31 o                         
   1   1   1        932.55        913.67        29.67 o                         
   2   1   1        236.69        213.15        10.21 o                         
   3   1   1         25.45         23.03         5.22 o                         
   4   1   1        793.03        862.16        43.13 o                         
   5   1   1       1005.75       1094.13        54.12 o                         
   6   1   1        435.13        484.72        40.27 o                         
   7   1   1        170.15        180.15        29.96 o                         
   8   1   1        176.35        166.38        31.43 o                         
  -9   2   1         32.22         46.23        19.25 o                         
  -8   2   1         66.51         60.01        11.83 o                         
  -7   2   1        385.10        360.99        62.20 o                         
  -6   2   1         51.89         64.61        13.46 o                         
  -5   2   1        651.47        631.11        26.13 o                         
  -4   2   1       2209.19       2264.47        47.12 o                         
  -3   2   1        190.59        165.87        10.72 o                         
  -2   2   1        452.65        437.80        14.63 o                         
  -1   2   1         52.41         56.58         8.02 o                         
   0   2   1       2663.24       2600.82        57.93 o                         
   1   2   1       3996.26       4211.45        55.13 o                         
   2   2   1        601.75        539.45        18.24 o                         
   3   2   1       2026.76       2029.28        60.68 o                         
   4   2   1       1275.06       1317.14        76.57 o                         
   5   2   1         38.23         41.64        12.54 o                         
   6   2   1         14.38         12.05        12.57 o                         
   7   2   1        178.77        153.20        27.62 o                         
   8   2   1          2.71         21.03        15.20 o                         
  -8   3   1          0.24          6.30        10.33 o                         
  -7   3   1          1.90         -7.40         8.35 o                         
  -6   3   1        180.83        173.20        15.57 o                         
  -5   3   1        337.46        331.88        26.60 o                         
  -4   3   1        768.31        736.62        34.60 o                         
  -3   3   1        850.95        850.01        25.24 o                         
  -2   3   1        464.97        477.06        14.91 o                         
  -1   3   1        140.71        129.04        14.50 o                         
   0   3   1        464.59        486.08        12.43 o                         
   1   3   1       1059.93       1094.20        25.12 o                         
   2   3   1        791.86        700.27        22.69 o                         
   3   3   1       1086.01       1118.83        32.72 o                         
   4   3   1        908.57        881.20        48.23 o                         
   5   3   1         52.61         32.58         8.38 o                         
   6   3   1          5.88         22.50        13.54 o                         
   7   3   1          5.32          7.05        12.53 o                         
   8   3   1          0.12         -3.17        12.82 o                         
  -8   4   1        105.70        114.53        17.23 o                         
  -7   4   1        228.01        219.32        27.72 o                         
  -6   4   1         14.02         13.67         6.68 o                         
  -5   4   1          0.82          0.69         4.89 o                         
  -4   4   1        359.98        328.88        18.23 o                         
  -3   4   1       2610.38       2882.49        52.02 o                         
  -2   4   1       3357.88       3371.02        94.35 o                         
  -1   4   1       3191.49       3255.74        88.00 o                         
   0   4   1       2535.57       2461.04        62.31 o                         
   1   4   1        521.84        491.92        17.80 o                         
   2   4   1         16.36         20.71         4.92 o                         
   3   4   1          2.05          4.47         7.57 o                         
   4   4   1         56.46         47.76         7.09 o                         
   5   4   1        279.84        285.49        21.83 o                         
   6   4   1         43.24         50.74        20.01 o                         
   7   4   1        133.87        119.39        24.97 o                         
  -8   5   1         85.86         96.74        15.73 o                         
  -7   5   1        184.12        199.11        19.57 o                         
  -6   5   1        410.80        451.15        26.71 o                         
  -5   5   1        248.24        259.38        18.15 o                         
  -4   5   1         85.52         96.92        10.29 o                         
  -3   5   1          1.20         22.14         5.86 o                         
  -2   5   1         86.98        124.98        20.47 o                         
  -1   5   1        170.41        204.33        22.52 o                         
   0   5   1        225.21        214.40        28.81 o                         
   1   5   1         50.94         55.23         6.83 o                         
   2   5   1         18.01         38.83         7.54 o                         
   3   5   1         92.16        149.53        23.25 o                         
   4   5   1         18.16         48.60         9.23 o                         
   5   5   1          2.29         10.76         8.53 o                         
   6   5   1         15.50         22.76         9.32 o                         
  -7   6   1         49.15         44.80        15.91 o                         
  -6   6   1        327.37        322.85        38.19 o                         
  -5   6   1        319.03        373.21        39.32 o                         
  -4   6   1        240.82        268.03        32.25 o                         
  -3   6   1        145.87        163.70        24.28 o                         
  -2   6   1          1.15         -7.08        10.25 o                         
  -1   6   1        106.30        124.00        19.05 o                         
   0   6   1         89.69        108.92        18.84 o                         
   1   6   1        134.04        130.84        41.80 o                         
   2   6   1        196.44        188.58        14.39 o                         
   3   6   1         21.87         39.68         9.30 o                         
   4   6   1         58.61         55.81        10.96 o                         
   5   6   1         84.24         70.08        10.35 o                         
   6   6   1          5.14          4.68         9.00 o                         
  -6   7   1          0.41         -1.30        11.76 o                         
  -5   7   1         25.94         42.65        18.03 o                         
  -4   7   1         28.38         38.42        17.01 o                         
  -3   7   1         34.09         16.66        11.22 o                         
  -2   7   1         86.93         63.70        15.60 o                         
  -1   7   1         75.81         59.57        15.58 o                         
   0   7   1        135.42        145.62        23.63 o                         
   1   7   1        137.67        116.51        16.98 o                         
   2   7   1        108.79        130.13        23.72 o                         
   3   7   1         84.86         84.03        11.53 o                         
   4   7   1          1.34          0.65         6.52 o                         
   5   7   1          2.15          0.13         6.53 o                         
  -5   8   1          1.83         12.90        15.38 o                         
  -4   8   1          2.63        -20.37        20.37 o                         
  -3   8   1          7.13        -10.94        15.02 o                         
  -2   8   1          1.35         12.48        11.68 o                         
  -1   8   1          0.66         16.03        14.28 o                         
   0   8   1          2.93        -11.39        11.39 o                         
   1   8   1          4.04         10.92        12.50 o                         
   2   8   1         23.21         34.84        16.15 o                         
   3   8   1          0.52        -12.25        13.46 o                         
  -3   9   1         38.91         58.62        19.56 o                         
  -2   9   1         56.83         71.67        21.28 o                         
  -1   9   1         21.10         26.40        15.53 o                         
   0   9   1         10.99         23.22        14.83 o                         
   1   9   1          0.54         -8.13        13.24 o                         
  -1  -9   2          3.53          9.06        13.20 o                         
   0  -9   2          8.47         21.82        16.03 o                         
   1  -9   2         13.74         26.20        17.27 o                         
   2  -9   2          3.30        -16.21        16.21 o                         
   3  -9   2          3.80        -18.11        18.11 o                         
  -3  -8   2        196.47        151.07        19.03 o                         
  -2  -8   2         89.63         79.09        18.11 o                         
  -1  -8   2         38.65         54.11        16.15 o                         
   0  -8   2        234.40        212.17        28.14 o                         
   1  -8   2        121.91        113.73        20.99 o                         
   2  -8   2        348.71        373.83        40.38 o                         
   3  -8   2        175.68        198.95        30.04 o                         
   4  -8   2        187.35        215.70        33.43 o                         
   5  -8   2          0.07         10.86        11.52 o                         
  -5  -7   2         13.91          7.19        14.50 o                         
  -4  -7   2         17.70         14.11         6.82 o                         
  -3  -7   2        123.57        106.17        16.90 o                         
  -2  -7   2        151.11        153.97        14.32 o                         
  -1  -7   2        132.12        135.96        24.37 o                         
   0  -7   2         48.01         47.26        13.53 o                         
   1  -7   2          1.12        -14.17        14.17 o                         
   2  -7   2        125.07        161.25        25.54 o                         
   3  -7   2        148.10        137.12        22.87 o                         
   4  -7   2        289.01        352.95        38.23 o                         
   5  -7   2         43.15         13.99        13.01 o                         
   6  -7   2          7.10        -18.61        18.61 o                         
  -6  -6   2         29.75         14.73         9.23 o                         
  -5  -6   2          2.15          1.93         7.79 o                         
  -4  -6   2         22.79         16.36         6.61 o                         
  -3  -6   2          1.49         22.53         6.83 o                         
  -2  -6   2       2829.18       2955.21        61.05 o                         
  -1  -6   2         90.09        108.44        11.13 o                         
   0  -6   2        161.67        176.68        12.51 o                         
   1  -6   2          0.68         10.68         9.83 o                         
   2  -6   2         10.65         15.22         5.59 o                         
   3  -6   2        214.08        183.01        13.61 o                         
   4  -6   2        128.58        136.10        13.26 o                         
   5  -6   2        657.06        723.30        33.11 o                         
   6  -6   2         75.89         78.56        12.42 o                         
   7  -6   2          6.99          9.58        27.93 o                         
  -7  -5   2         89.32         84.28        23.74 o                         
  -6  -5   2        168.17        159.23        18.98 o                         
  -5  -5   2        134.93        143.36        17.40 o                         
  -4  -5   2        132.35        145.87        12.34 o                         
  -3  -5   2         78.56         91.00         9.24 o                         
  -2  -5   2         97.14        123.07        11.69 o                         
  -1  -5   2        328.09        352.28        17.45 o                         
   0  -5   2        837.38        935.61        27.56 o                         
   1  -5   2       1221.29       1254.64        31.75 o                         
   2  -5   2        849.96        855.05        26.95 o                         
   3  -5   2        303.14        364.66        18.72 o                         
   4  -5   2        255.77        277.09        23.08 o                         
   5  -5   2          5.39         11.36         9.71 o                         
   6  -5   2         20.87         25.52        10.84 o                         
   7  -5   2          5.09         14.70        13.10 o                         
   8  -5   2          2.84         -7.94        11.39 o                         
  -7  -4   2          3.67         12.33        14.12 o                         
  -6  -4   2        189.53        193.08        29.95 o                         
  -5  -4   2          3.05         10.89        22.41 o                         
  -4  -4   2         95.10         86.71        11.09 o                         
  -3  -4   2        385.61        361.06        15.22 o                         
  -2  -4   2       2961.86       3088.58        54.08 o                         
  -1  -4   2       4524.92       4787.96        69.48 o                         
   0  -4   2         24.09         46.53         6.15 o                         
   1  -4   2          0.27         -4.39        12.85 o                         
   2  -4   2          0.92         -3.95         5.02 o                         
   3  -4   2         10.14         23.74         7.03 o                         
   4  -4   2        131.89        117.75        15.37 o                         
   5  -4   2        466.65        461.28        32.35 o                         
   6  -4   2         10.39          9.15         7.24 o                         
   7  -4   2         54.53         45.09        15.77 o                         
   8  -4   2         60.92         80.04        21.11 o                         
  -8  -3   2         89.31        103.29        26.01 o                         
  -7  -3   2         28.67         17.54        14.97 o                         
  -6  -3   2         15.00        -14.90        14.90 o                         
  -5  -3   2         98.45        117.51        14.43 o                         
  -4  -3   2        227.72        247.85        26.22 o                         
  -3  -3   2        949.51        934.97        22.98 o                         
  -2  -3   2       1787.97       1666.09        29.04 o                         
  -1  -3   2        898.53        845.26        21.70 o                         
   0  -3   2       2148.74       2087.94        36.27 o                         
   1  -3   2       1363.69       1373.29        37.58 o                         
   2  -3   2        224.76        272.20        16.93 o                         
   3  -3   2         34.74         27.66         7.76 o                         
   4  -3   2         29.69          7.82         6.01 o                         
   5  -3   2        674.01        636.98        39.11 o                         
   6  -3   2         86.68         94.01        17.65 o                         
   7  -3   2        335.58        366.09        37.44 o                         
   8  -3   2        265.05        315.81        38.55 o                         
  -8  -2   2        125.99        111.66        26.18 o                         
  -7  -2   2         56.43         52.52        18.92 o                         
  -6  -2   2        247.20        260.71        31.07 o                         
  -5  -2   2         16.81         27.47        11.06 o                         
  -4  -2   2       2408.88       2518.32        80.76 o                         
  -3  -2   2       2019.85       1943.97        44.38 o                         
  -2  -2   2        446.97        478.70        12.77 o                         
  -1  -2   2       8871.16       8882.60        95.57 o                         
   0  -2   2       6899.82       7069.06       111.53 o                         
   1  -2   2        920.03        919.96        28.01 o                         
   2  -2   2       2528.96       2571.92        59.97 o                         
   3  -2   2       3859.08       3753.50        85.32 o                         
   4  -2   2       2683.02       2444.92        73.70 o                         
   5  -2   2        218.61        214.13        20.75 o                         
   6  -2   2         20.97         14.65         5.73 o                         
   7  -2   2         32.63         19.26        13.36 o                         
   8  -2   2         34.38         53.34        20.59 o                         
  -8  -1   2         17.23         13.89        15.21 o                         
  -7  -1   2         36.94        104.40        23.30 o                         
  -6  -1   2         88.25         70.20        19.20 o                         
  -5  -1   2         82.93        101.91        18.29 o                         
  -4  -1   2        504.36        476.53        31.70 o                         
  -3  -1   2       1512.14       1359.16        49.50 o                         
  -2  -1   2        889.51        814.87        23.01 o                         
  -1  -1   2        503.72        523.43        20.19 o                         
   0  -1   2        785.06        761.01        15.23 o                         
   1  -1   2        940.15        949.50        27.75 o                         
   2  -1   2       2374.66       2472.91        58.06 o                         
   3  -1   2       2100.23       2152.33        36.46 o                         
   4  -1   2       1839.58       1775.14        37.16 o                         
   5  -1   2        835.16        824.08        45.31 o                         
   6  -1   2          7.92          5.31         4.95 o                         
   7  -1   2        158.60        146.11        53.02 o                         
   8  -1   2          1.94         10.29        12.84 o                         
  -8   0   2        162.61        208.96        30.79 o                         
  -7   0   2        131.58        153.08        25.09 o                         
  -6   0   2        239.72        239.39        28.38 o                         
  -5   0   2         49.39         26.32        10.68 o                         
  -4   0   2        557.67        657.47        37.58 o                         
  -3   0   2       6621.00       7629.74       141.05 o                         
  -2   0   2      13837.75      15212.74       223.70 o                         
  -1   0   2      15309.92      16182.61       260.47 o                         
   0   0   2         13.66         35.89         2.34 o                         
   1   0   2      13944.95      15549.44       217.96 o                         
   2   0   2       1712.38       1898.58        49.60 o                         
   3   0   2        361.40        367.28        24.74 o                         
   4   0   2        760.33        871.27        42.35 o                         
   5   0   2       1353.49       1600.34        65.64 o                         
   6   0   2         85.71        133.40        22.99 o                         
   7   0   2         74.00         71.93        20.35 o                         
   8   0   2        166.37        201.08        32.30 o                         
  -9   1   2          0.25          0.41         7.99 o                         
  -8   1   2         81.14         71.40        13.61 o                         
  -7   1   2        374.39        371.26        25.19 o                         
  -6   1   2        559.61        585.22        41.32 o                         
  -5   1   2       1058.00       1092.90        51.72 o                         
  -4   1   2       1482.95       1565.98        55.59 o                         
  -3   1   2        448.16        405.12        23.13 o                         
  -2   1   2         36.55         29.99         4.57 o                         
  -1   1   2        345.80        290.89        13.84 o                         
   0   1   2       1196.89       1224.09        15.14 o                         
   1   1   2       2266.65       2165.29        33.92 o                         
   2   1   2        326.17        270.90        17.56 o                         
   3   1   2        262.92        238.49        12.55 o                         
   4   1   2         23.72         14.07         7.45 o                         
   5   1   2          1.23         14.48        11.29 o                         
   6   1   2          1.07         14.83        13.36 o                         
   7   1   2         85.69        128.98        27.62 o                         
   8   1   2         15.51         26.18        16.50 o                         
  -8   2   2          6.88         11.12         9.35 o                         
  -7   2   2         39.59         25.79         8.82 o                         
  -6   2   2        512.02        506.10        45.09 o                         
  -5   2   2       1019.20        943.23        53.91 o                         
  -4   2   2       1481.01       1394.44        36.73 o                         
  -3   2   2       7808.39       8561.06        87.35 o                         
  -2   2   2         72.93         88.80         6.60 o                         
  -1   2   2       1449.05       1500.92        44.34 o                         
   0   2   2       1561.61       1614.50        18.32 o                         
   1   2   2        178.63        184.37         9.30 o                         
   2   2   2        883.50        912.63        25.19 o                         
   3   2   2        549.43        578.78        22.80 o                         
   4   2   2       1297.39       1309.46        67.38 o                         
   5   2   2         77.99        101.39        16.76 o                         
   6   2   2          4.39         -3.88         9.98 o                         
   7   2   2        256.12        216.40        31.65 o                         
   8   2   2         28.76         43.38        21.44 o                         
  -8   3   2        271.05        266.11        22.62 o                         
  -7   3   2        142.33        123.04        15.07 o                         
  -6   3   2         51.66         54.63         9.64 o                         
  -5   3   2          1.29          5.64         4.15 o                         
  -4   3   2        221.07        203.04        18.26 o                         
  -3   3   2        730.38        754.22        23.52 o                         
  -2   3   2        682.80        680.23        20.02 o                         
  -1   3   2        868.81        810.47        36.85 o                         
   0   3   2       1083.11       1035.01        18.98 o                         
   1   3   2        737.13        713.29        20.59 o                         
   2   3   2        664.64        678.62        22.91 o                         
   3   3   2        786.13        846.34        28.91 o                         
   4   3   2         56.38         48.95         8.19 o                         
   5   3   2         48.45         42.79         9.22 o                         
   6   3   2          0.54        -11.32        11.32 o                         
   7   3   2         31.01         34.46        15.77 o                         
   8   3   2        107.23        107.30        25.63 o                         
  -8   4   2         70.01         54.97        16.76 o                         
  -7   4   2         19.37         25.75        10.29 o                         
  -6   4   2        208.34        205.38        17.89 o                         
  -5   4   2          3.64         -5.16         5.16 o                         
  -4   4   2         20.64         18.40         7.00 o                         
  -3   4   2        114.27        135.46        16.72 o                         
  -2   4   2        900.14       1021.53        46.94 o                         
  -1   4   2        149.86        144.11        17.20 o                         
   0   4   2        249.33        227.09         8.51 o                         
   1   4   2          3.48          3.50         4.18 o                         
   2   4   2         14.70         18.40         5.36 o                         
   3   4   2        307.69        285.77        17.69 o                         
   4   4   2        213.88        231.00        24.17 o                         
   5   4   2          0.74         -1.50         6.50 o                         
   6   4   2         30.22         26.38         9.53 o                         
   7   4   2         78.51         45.41        17.66 o                         
  -8   5   2          9.72         10.33        23.23 o                         
  -7   5   2         39.09         40.08        11.06 o                         
  -6   5   2         34.88         34.01         9.75 o                         
  -5   5   2        138.08        126.78        15.17 o                         
  -4   5   2        208.22        208.45        13.84 o                         
  -3   5   2        350.87        357.38        32.24 o                         
  -2   5   2        448.31        580.69        39.62 o                         
  -1   5   2        645.47        698.72        42.91 o                         
   0   5   2        282.54        388.77        32.52 o                         
   1   5   2         29.45         35.08         9.20 o                         
   2   5   2          0.42         15.61         6.62 o                         
   3   5   2        131.05        111.57        12.13 o                         
   4   5   2        389.17        416.30        24.58 o                         
   5   5   2        106.39        125.51        15.86 o                         
   6   5   2        140.30        124.62        16.88 o                         
  -7   6   2         34.15         54.17        20.33 o                         
  -6   6   2        227.39        213.02        31.53 o                         
  -5   6   2         10.55         19.61        13.03 o                         
  -4   6   2        277.91        285.99        33.05 o                         
  -3   6   2         33.76         30.73        10.53 o                         
  -2   6   2        123.33        123.67        19.97 o                         
  -1   6   2          1.87         -7.16         9.49 o                         
   0   6   2        421.99        471.44        37.11 o                         
   1   6   2        626.92        529.97        40.20 o                         
   2   6   2        193.61        199.44        14.92 o                         
   3   6   2        229.88        227.83        17.92 o                         
   4   6   2          2.92          2.17        10.64 o                         
   5   6   2          0.52          5.39         6.58 o                         
   6   6   2          0.90         -3.54         8.66 o                         
  -6   7   2         24.72         29.35        16.96 o                         
  -5   7   2         87.27         90.39        21.84 o                         
  -4   7   2         56.50         67.46        18.41 o                         
  -3   7   2         53.78         48.51        13.97 o                         
  -2   7   2          0.76        -15.89        15.89 o                         
  -1   7   2         18.27         11.22         9.75 o                         
   0   7   2        107.76        141.21        24.27 o                         
   1   7   2        118.25         96.35        19.03 o                         
   2   7   2         59.83         69.27        18.97 o                         
   3   7   2         70.56         65.86        19.13 o                         
   4   7   2         24.20         18.46        14.44 o                         
  -5   8   2        135.50        156.81        29.13 o                         
  -4   8   2         27.68         -9.46        21.03 o                         
  -3   8   2        283.47        307.66        38.86 o                         
  -2   8   2        221.28        195.33        29.63 o                         
  -1   8   2         59.73         77.67        19.06 o                         
   0   8   2        101.50        143.76        25.76 o                         
   1   8   2          4.86          9.97        14.90 o                         
   2   8   2          9.32         11.25        13.02 o                         
   3   8   2          0.30         -1.42        12.29 o                         
  -2   9   2          6.19        -10.35        16.88 o                         
  -1   9   2          2.32         28.02        15.68 o                         
   0   9   2          1.84         13.12        12.21 o                         
  -1  -9   3          9.02          0.84        10.32 o                         
   0  -9   3         34.25         33.49        15.93 o                         
   1  -9   3         53.11         44.75        16.70 o                         
   2  -9   3         63.09         74.37        21.41 o                         
   3  -9   3         74.34        105.35        26.90 o                         
  -3  -8   3         44.56         33.47        11.20 o                         
  -2  -8   3         52.52         39.51        13.97 o                         
  -1  -8   3          2.05         19.58        11.59 o                         
   0  -8   3         11.85         -7.93        11.23 o                         
   1  -8   3          1.91         -5.78        10.53 o                         
   2  -8   3          0.36         29.44        15.16 o                         
   3  -8   3         26.29         33.99        15.17 o                         
   4  -8   3        111.50         87.21        20.90 o                         
   5  -8   3          2.92          6.20        13.10 o                         
  -5  -7   3          4.15        -10.48        10.48 o                         
  -4  -7   3         18.56         20.57         8.87 o                         
  -3  -7   3         30.87         34.45         7.33 o                         
  -2  -7   3        235.27        229.47        17.41 o                         
  -1  -7   3        155.70        184.93        23.15 o                         
   0  -7   3        110.11        104.99        10.71 o                         
   1  -7   3        125.50        133.24        25.25 o                         
   2  -7   3         72.34         69.30        17.99 o                         
   3  -7   3         33.98         16.91        11.96 o                         
   4  -7   3         17.91         18.40        13.50 o                         
   5  -7   3          0.46         -9.62        13.72 o                         
   6  -7   3         12.12         -7.20        13.92 o                         
  -6  -6   3         52.68         36.10        11.63 o                         
  -5  -6   3         21.00         27.89         8.99 o                         
  -4  -6   3         74.81         71.48         9.27 o                         
  -3  -6   3        526.52        543.23        22.22 o                         
  -2  -6   3         15.29         74.14        11.90 o                         
  -1  -6   3          5.23         -0.82         5.64 o                         
   0  -6   3         31.14         24.37         5.95 o                         
   1  -6   3          7.83          5.29         4.24 o                         
   2  -6   3        175.32        179.98        15.06 o                         
   3  -6   3        328.23        346.99        19.88 o                         
   4  -6   3       1530.28       1739.29        66.26 o                         
   5  -6   3         16.84         13.06         7.83 o                         
   6  -6   3         29.17         17.76         9.30 o                         
   7  -6   3         12.40         11.97        12.19 o                         
  -7  -5   3          0.00         23.15        16.60 o                         
  -6  -5   3         16.40         50.10        13.80 o                         
  -5  -5   3         11.71         47.53        11.71 o                         
  -4  -5   3         21.27         39.67         7.30 o                         
  -3  -5   3        148.76        143.98        10.81 o                         
  -2  -5   3        340.28        366.20        18.93 o                         
  -1  -5   3        102.96        102.32         9.63 o                         
   0  -5   3        162.14        171.58        12.40 o                         
   1  -5   3         57.06         79.11         9.01 o                         
   2  -5   3        130.35        130.93        11.11 o                         
   3  -5   3        376.60        362.61        24.56 o                         
   4  -5   3        749.62        855.66        42.21 o                         
   5  -5   3        178.63        141.49        18.65 o                         
   6  -5   3        218.60        231.30        26.73 o                         
   7  -5   3         93.30         98.82        20.30 o                         
   8  -5   3         16.53         37.62        17.62 o                         
  -7  -4   3         78.19         89.43        24.43 o                         
  -6  -4   3        151.62        142.30        25.63 o                         
  -5  -4   3         22.56         18.97         7.49 o                         
  -4  -4   3        108.61        126.10        15.32 o                         
  -3  -4   3         16.14          9.63         5.25 o                         
  -2  -4   3       3907.74       3879.45        74.46 o                         
  -1  -4   3       1861.05       1854.81        38.79 o                         
   0  -4   3       2063.94       2006.30        40.33 o                         
   1  -4   3       3358.81       3288.08        75.06 o                         
   2  -4   3       1814.68       1838.67        53.36 o                         
   3  -4   3        298.18        273.27        21.37 o                         
   4  -4   3         75.27         87.48        14.42 o                         
   5  -4   3       1888.82       1848.51        69.71 o                         
   6  -4   3         69.24         57.70        14.73 o                         
   7  -4   3         51.09         57.66        17.68 o                         
   8  -4   3         62.08         95.62        23.07 o                         
  -8  -3   3         25.76         47.42        18.94 o                         
  -7  -3   3         39.12         75.04        22.00 o                         
  -6  -3   3        188.63        166.36        25.85 o                         
  -5  -3   3        314.63        297.21        30.74 o                         
  -4  -3   3        930.96        940.92        51.20 o                         
  -3  -3   3       1196.87       1211.18        26.92 o                         
  -2  -3   3        171.66        158.34         8.09 o                         
  -1  -3   3          2.67          5.47         3.62 o                         
   0  -3   3        193.21        191.41        10.29 o                         
   1  -3   3       1478.94       1472.52        42.92 o                         
   2  -3   3       1820.59       1754.88        50.57 o                         
   3  -3   3        336.82        284.30        21.56 o                         
   4  -3   3        170.72        191.33        19.79 o                         
   5  -3   3         15.92          5.03         9.96 o                         
   6  -3   3         24.28          9.95         8.64 o                         
   7  -3   3          4.61          9.19        10.92 o                         
   8  -3   3          1.65         13.44        14.22 o                         
  -8  -2   3          7.33         20.35        16.27 o                         
  -7  -2   3         19.12         20.59        12.04 o                         
  -6  -2   3         92.70        104.31        20.14 o                         
  -5  -2   3        613.99        698.92        45.19 o                         
  -4  -2   3       1258.90       1298.27        55.68 o                         
  -3  -2   3       3917.32       3869.10        68.18 o                         
  -2  -2   3       4195.23       4095.48        45.48 o                         
  -1  -2   3       1154.75       1160.20        19.41 o                         
   0  -2   3        257.83        300.34        16.72 o                         
   1  -2   3       1192.83       1248.23        26.29 o                         
   2  -2   3       1017.56        973.05        35.80 o                         
   3  -2   3       1581.27       1551.09        52.12 o                         
   4  -2   3        560.81        577.44        34.23 o                         
   5  -2   3       1392.51       1524.38        62.71 o                         
   6  -2   3        276.88        205.50        25.90 o                         
   7  -2   3         84.60         86.77        20.10 o                         
   8  -2   3        111.41        156.49        30.51 o                         
  -8  -1   3        371.88        396.96        43.31 o                         
  -7  -1   3        276.90        292.49        34.33 o                         
  -6  -1   3        267.52        271.79        30.99 o                         
  -5  -1   3        116.74        119.86        18.05 o                         
  -4  -1   3          2.25          5.56         8.01 o                         
  -3  -1   3        950.10        893.14        39.31 o                         
  -2  -1   3       2713.24       2682.34        64.78 o                         
  -1  -1   3       1422.82       1400.18        28.06 o                         
   0  -1   3       2694.62       2680.44        37.78 o                         
   1  -1   3       2531.42       2384.36        31.88 o                         
   2  -1   3        692.51        586.60        27.14 o                         
   3  -1   3        160.73        136.18         6.92 o                         
   4  -1   3        605.74        603.07        28.69 o                         
   5  -1   3         63.96         51.68         6.63 o                         
   6  -1   3         86.51         69.06        22.58 o                         
   7  -1   3          8.85         22.06        14.06 o                         
   8  -1   3        118.07        177.48        31.11 o                         
  -8   0   3        174.88        165.09        30.20 o                         
  -7   0   3         50.31         84.30        17.78 o                         
  -6   0   3        316.39        316.48        32.81 o                         
  -5   0   3        189.24        192.59        22.85 o                         
  -4   0   3        321.26        358.39        27.61 o                         
  -3   0   3         32.00         18.24         6.58 o                         
  -2   0   3        617.91        643.93        20.99 o                         
  -1   0   3       1258.75       1257.03        21.09 o                         
   0   0   3        954.27       1072.95        39.06 o                         
   1   0   3        116.49        140.68        11.12 o                         
   2   0   3        841.56        880.41        72.71 o                         
   3   0   3        658.07        719.70        34.59 o                         
   4   0   3        208.80        186.55        20.25 o                         
   5   0   3        438.95        497.12        36.84 o                         
   6   0   3         42.49         35.38        15.83 o                         
   7   0   3        538.90        541.20        47.18 o                         
   8   0   3          6.68         19.00        17.34 o                         
  -8   1   3         14.09         26.58        11.02 o                         
  -7   1   3         93.86         70.39        12.33 o                         
  -6   1   3        151.08        137.73        20.32 o                         
  -5   1   3        314.89        316.34        27.38 o                         
  -4   1   3        930.66        844.34        40.63 o                         
  -3   1   3       1499.83       1425.95        31.74 o                         
  -2   1   3        894.29        853.29        29.07 o                         
  -1   1   3       1244.57       1093.79        22.35 o                         
   0   1   3       2271.89       2239.04        26.00 o                         
   1   1   3        800.63        783.02        19.97 o                         
   2   1   3          4.04         21.87         6.23 o                         
   3   1   3        106.00         91.03        23.21 o                         
   4   1   3        193.17        193.19        12.76 o                         
   5   1   3        878.61        916.94        51.42 o                         
   6   1   3        438.02        505.00        42.13 o                         
   7   1   3        387.90        472.47        45.38 o                         
   8   1   3        178.67        193.31        31.25 o                         
  -8   2   3        143.04        102.77        15.13 o                         
  -7   2   3         29.90         40.18         9.25 o                         
  -6   2   3        245.39        204.17        23.77 o                         
  -5   2   3        438.74        441.88        18.30 o                         
  -4   2   3        872.99        864.00        23.60 o                         
  -3   2   3          2.91         -3.66         3.66 o                         
  -2   2   3        340.63        337.43        11.20 o                         
  -1   2   3          2.76          4.75         2.29 o                         
   0   2   3        858.67        827.02        17.63 o                         
   1   2   3       2209.13       2102.08        46.88 o                         
   2   2   3       1704.19       1698.37        37.10 o                         
   3   2   3       4063.10       4166.72        71.37 o                         
   4   2   3        126.34        121.87        11.26 o                         
   5   2   3         45.72         53.36        12.85 o                         
   6   2   3         41.14         41.55        16.82 o                         
   7   2   3         38.47         39.52        15.78 o                         
   8   2   3        182.06        195.76        35.10 o                         
  -8   3   3         15.09         10.67         6.41 o                         
  -7   3   3         56.72         47.08         7.96 o                         
  -6   3   3         33.80         35.87         7.90 o                         
  -5   3   3        245.54        232.48        13.67 o                         
  -4   3   3        556.60        558.03        19.14 o                         
  -3   3   3        296.30        282.59        14.07 o                         
  -2   3   3        195.49        159.23        17.99 o                         
  -1   3   3         35.27         23.55         7.36 o                         
   0   3   3        284.98        282.21         9.62 o                         
   1   3   3        703.38        708.47        22.26 o                         
   2   3   3       1067.31       1063.91        34.06 o                         
   3   3   3        691.37        696.31        27.08 o                         
   4   3   3        253.60        241.35        17.34 o                         
   5   3   3        173.59        156.03        32.04 o                         
   6   3   3          9.99         16.95        14.08 o                         
   7   3   3          4.03         13.44        15.06 o                         
  -8   4   3         97.46         96.38        14.84 o                         
  -7   4   3         15.00         13.58         7.36 o                         
  -6   4   3         20.10          3.93         8.84 o                         
  -5   4   3         39.75         32.78         8.30 o                         
  -4   4   3        674.81        670.41        29.79 o                         
  -3   4   3       2395.87       2358.86       121.98 o                         
  -2   4   3       1416.11       1504.60        60.01 o                         
  -1   4   3       2484.54       2346.55        74.00 o                         
   0   4   3       1589.72       1456.64        92.30 o                         
   1   4   3        123.09        109.52         8.73 o                         
   2   4   3         47.96         42.26         7.28 o                         
   3   4   3          3.23          7.76         6.05 o                         
   4   4   3        617.44        674.78        31.01 o                         
   5   4   3         62.45         67.51        11.43 o                         
   6   4   3        100.43        105.46        15.33 o                         
   7   4   3         17.65         59.33        19.30 o                         
  -7   5   3        114.76        109.00        14.46 o                         
  -6   5   3        132.73        142.62        16.63 o                         
  -5   5   3        179.85        190.96        14.63 o                         
  -4   5   3         37.09         37.32        14.19 o                         
  -3   5   3          4.75         11.31         9.30 o                         
  -2   5   3         10.36          3.40         8.92 o                         
  -1   5   3        101.83        116.47        18.28 o                         
   0   5   3        124.68        120.65        19.11 o                         
   1   5   3         29.81         36.69        12.29 o                         
   2   5   3        112.87        122.15        12.63 o                         
   3   5   3         42.85         59.07         9.85 o                         
   4   5   3         15.36         53.12        11.62 o                         
   5   5   3         22.52         29.57         9.68 o                         
   6   5   3          0.59          0.35         8.01 o                         
  -7   6   3        112.39        122.40        26.90 o                         
  -6   6   3        116.33        131.81        25.26 o                         
  -5   6   3        150.13        191.72        29.07 o                         
  -4   6   3        177.34        170.20        25.49 o                         
  -3   6   3         29.04         14.10        11.74 o                         
  -2   6   3         25.41         25.36        10.99 o                         
  -1   6   3         18.56         23.01        12.02 o                         
   0   6   3         68.59         88.59        20.59 o                         
   1   6   3        182.13        192.73        25.90 o                         
   2   6   3         19.84         23.96         7.23 o                         
   3   6   3        115.61        128.43        13.98 o                         
   4   6   3        185.80        186.80        27.21 o                         
   5   6   3          2.74         -2.68         6.55 o                         
  -6   7   3          0.30         20.81        16.17 o                         
  -5   7   3          2.58          2.85        11.98 o                         
  -4   7   3         16.05          9.59        10.44 o                         
  -3   7   3         37.03         33.00        10.77 o                         
  -2   7   3         67.82         79.37        18.97 o                         
  -1   7   3        159.39        171.53        27.41 o                         
   0   7   3        156.25        231.07        30.59 o                         
   1   7   3        157.43        161.95        27.05 o                         
   2   7   3        151.93        171.76        27.72 o                         
   3   7   3         13.22         16.81        12.34 o                         
   4   7   3          0.04          3.88        11.03 o                         
  -5   8   3          0.66        -18.39        18.39 o                         
  -4   8   3         15.60         12.33        13.30 o                         
  -3   8   3          1.49          3.61        12.31 o                         
  -2   8   3          6.18         12.01        12.10 o                         
  -1   8   3          0.35          6.02        12.95 o                         
   0   8   3          0.59         -8.74        10.77 o                         
   1   8   3         21.46         12.28        12.71 o                         
   2   8   3          2.86         14.10        13.76 o                         
   3   8   3         38.21         42.78        18.49 o                         
  -1   9   3         14.26         40.64        18.88 o                         
  -1  -9   4          3.66         36.41        16.45 o                         
   0  -9   4          7.82         11.39        14.06 o                         
   1  -9   4          6.55        -15.35        15.35 o                         
   2  -9   4          2.24        -11.09        14.05 o                         
   3  -9   4         16.71         43.26        19.62 o                         
  -3  -8   4        108.67         89.31        14.52 o                         
  -2  -8   4          0.42          2.63         6.51 o                         
  -1  -8   4         74.01         60.83        15.50 o                         
   0  -8   4        150.80        143.42        23.26 o                         
   1  -8   4        335.02        372.33        36.85 o                         
   2  -8   4        334.51        385.48        39.64 o                         
   3  -8   4        105.93         88.85        22.16 o                         
   4  -8   4          0.27         -2.01        11.67 o                         
   5  -8   4          3.53        -15.57        15.88 o                         
  -5  -7   4         19.06          7.09         7.84 o                         
  -4  -7   4         68.47         58.90        12.25 o                         
  -3  -7   4        112.24         97.03        10.82 o                         
  -2  -7   4        137.48        133.16        13.91 o                         
  -1  -7   4         15.83         11.33         7.06 o                         
   0  -7   4          1.51         -5.67         5.67 o                         
   1  -7   4         57.15         53.01         7.58 o                         
   2  -7   4        191.90        195.09        15.28 o                         
   3  -7   4        197.02        164.23        15.01 o                         
   4  -7   4         21.88          3.94         6.93 o                         
   5  -7   4         57.78         40.47         9.23 o                         
   6  -7   4          1.43        -18.60        18.60 o                         
  -6  -6   4         18.53         28.31        11.32 o                         
  -5  -6   4         60.02         56.24        13.41 o                         
  -4  -6   4        138.36        156.84        18.13 o                         
  -3  -6   4        765.04        780.93        42.45 o                         
  -2  -6   4         15.90         18.87         6.29 o                         
  -1  -6   4        276.64        274.21        16.89 o                         
   0  -6   4        126.63        142.89        12.57 o                         
   1  -6   4          0.46          4.61         5.87 o                         
   2  -6   4        251.30        233.82        15.92 o                         
   3  -6   4        633.17        641.86        28.30 o                         
   4  -6   4        203.69        239.54        23.43 o                         
   5  -6   4         65.65         84.30        17.40 o                         
   6  -6   4         28.04         24.64        10.22 o                         
   7  -6   4          9.79         14.69        12.75 o                         
  -7  -5   4         50.13         54.37        21.09 o                         
  -6  -5   4        139.85        154.73        28.03 o                         
  -5  -5   4         99.10        104.47        22.24 o                         
  -4  -5   4         52.51         51.80        11.92 o                         
  -3  -5   4          7.75         16.54         5.34 o                         
  -2  -5   4        284.32        306.17        14.79 o                         
  -1  -5   4        771.56        833.82        27.49 o                         
   0  -5   4        607.83        669.16        25.17 o                         
   1  -5   4        859.56        900.37        29.48 o                         
   2  -5   4        307.42        296.59        21.98 o                         
   3  -5   4         50.12         45.72         9.71 o                         
   4  -5   4         34.91         39.50        11.25 o                         
   5  -5   4        144.82        177.83        22.79 o                         
   6  -5   4          0.43         -0.28         9.32 o                         
   7  -5   4          0.29         19.47        11.66 o                         
  -7  -4   4         15.63         32.68        16.03 o                         
  -6  -4   4         29.10         38.50        15.42 o                         
  -5  -4   4        446.40        423.79        27.12 o                         
  -4  -4   4         86.57         64.84        10.68 o                         
  -3  -4   4         43.29         38.39         5.09 o                         
  -2  -4   4        370.00        392.31        14.88 o                         
  -1  -4   4         28.97         42.39         5.69 o                         
   0  -4   4         69.13         74.99         7.58 o                         
   1  -4   4         61.39         64.66        10.78 o                         
   2  -4   4        242.56        238.48        19.04 o                         
   3  -4   4          2.84         -2.25         8.04 o                         
   4  -4   4         74.80         62.57        12.71 o                         
   5  -4   4        266.71        243.47        25.74 o                         
   6  -4   4         75.19         70.41        17.07 o                         
   7  -4   4         80.12         56.29        15.93 o                         
   8  -4   4         32.90         36.97        19.04 o                         
  -8  -3   4         11.21         26.08        16.80 o                         
  -7  -3   4          0.14         -9.22        11.90 o                         
  -6  -3   4         19.55         24.03        14.58 o                         
  -5  -3   4        190.57        203.97        25.71 o                         
  -4  -3   4        410.08        390.56        23.15 o                         
  -3  -3   4       1004.09        979.61        24.78 o                         
  -2  -3   4       1016.94       1017.83        42.79 o                         
  -1  -3   4        532.57        488.61        17.38 o                         
   0  -3   4        595.89        546.52        26.36 o                         
   1  -3   4        687.24        644.88        29.41 o                         
   2  -3   4          0.93          0.64         5.07 o                         
   3  -3   4         27.71         21.44         5.50 o                         
   4  -3   4          0.65          6.82         8.07 o                         
   5  -3   4        234.15        266.02        27.71 o                         
   6  -3   4        587.69        616.07        43.97 o                         
   7  -3   4        262.45        330.99        36.14 o                         
   8  -3   4        192.17        204.47        32.71 o                         
  -8  -2   4         95.02        107.88        25.58 o                         
  -7  -2   4         73.88         85.86        20.51 o                         
  -6  -2   4        207.76        225.65        29.28 o                         
  -5  -2   4        652.64        692.08        45.63 o                         
  -4  -2   4         12.80         23.49        10.04 o                         
  -3  -2   4        337.22        328.16        24.90 o                         
  -2  -2   4        263.76        220.00        13.50 o                         
  -1  -2   4        412.19        426.83        16.75 o                         
   0  -2   4          4.21          0.26         2.65 o                         
   1  -2   4       4785.42       4734.32        93.65 o                         
   2  -2   4       2825.86       2597.55        66.49 o                         
   3  -2   4        554.35        497.35        29.91 o                         
   4  -2   4       1292.19       1348.58        56.37 o                         
   5  -2   4       1325.03       1347.04        60.07 o                         
   6  -2   4         79.27         81.43        17.97 o                         
   7  -2   4          0.66          1.81        10.20 o                         
   8  -2   4         47.92         61.77        20.75 o                         
  -8  -1   4          4.61         39.67        16.63 o                         
  -7  -1   4         33.84         32.49        14.79 o                         
  -6  -1   4         50.09         62.84        17.63 o                         
  -5  -1   4        146.52        168.73        22.68 o                         
  -4  -1   4        426.23        412.28        31.54 o                         
  -3  -1   4        723.65        686.57        35.29 o                         
  -2  -1   4        202.91        162.18        15.39 o                         
  -1  -1   4        132.80        118.86        11.67 o                         
   0  -1   4        124.62        133.63        11.55 o                         
   1  -1   4        779.65        727.60        28.44 o                         
   2  -1   4       2338.43       2357.44        62.51 o                         
   3  -1   4        309.95        269.88        22.73 o                         
   4  -1   4       1208.10       1089.31       115.65 o                         
   5  -1   4        926.09        859.57        89.80 o                         
   6  -1   4         92.90         88.47        18.53 o                         
   7  -1   4          9.05          6.36        14.82 o                         
   8  -1   4          1.37         12.38        15.83 o                         
  -8   0   4        293.73        354.82        42.51 o                         
  -7   0   4         13.85         28.96        13.55 o                         
  -6   0   4        166.41        196.65        25.44 o                         
  -5   0   4          1.45          7.46         7.54 o                         
  -4   0   4       1537.91       1704.83        36.71 o                         
  -3   0   4        992.03        964.60        22.90 o                         
  -2   0   4       5014.77       4972.07        69.13 o                         
  -1   0   4       9690.50      10505.89       109.98 o                         
   0   0   4       4944.90       5584.88        68.27 o                         
   1   0   4       6848.92       7479.72       124.72 o                         
   2   0   4         90.36         89.11        12.37 o                         
   3   0   4        173.20        181.25        18.68 o                         
   4   0   4          1.02         -3.31         8.50 o                         
   5   0   4        325.17        315.66        30.43 o                         
   6   0   4       1155.99       1355.77        70.16 o                         
   7   0   4          4.47         19.34        12.97 o                         
   8   0   4        141.60        193.11        32.61 o                         
  -8   1   4         92.05         79.44        14.64 o                         
  -7   1   4        247.89        249.78        21.90 o                         
  -6   1   4        339.56        277.99        29.07 o                         
  -5   1   4        763.71        762.56        27.93 o                         
  -4   1   4        621.83        609.03        22.29 o                         
  -3   1   4         65.34         56.03         8.10 o                         
  -2   1   4         75.07         58.58         4.76 o                         
  -1   1   4         93.10         69.86         5.91 o                         
   0   1   4        270.71        261.08        10.52 o                         
   1   1   4       1311.81       1221.47        27.77 o                         
   2   1   4        222.12        204.03        17.00 o                         
   3   1   4          3.50          7.12         5.73 o                         
   4   1   4        618.85        587.95        21.24 o                         
   5   1   4         49.44         62.52        14.96 o                         
   6   1   4          4.02         30.11        14.60 o                         
   7   1   4         21.65         65.00        21.40 o                         
   8   1   4          6.90         -7.79        13.88 o                         
  -8   2   4          1.18         -2.43         5.79 o                         
  -7   2   4        553.32        462.82        26.42 o                         
  -6   2   4        108.53        123.48        11.27 o                         
  -5   2   4       1213.01       1186.21        30.87 o                         
  -4   2   4       1632.03       1596.90        33.14 o                         
  -3   2   4         39.08         30.20         4.65 o                         
  -2   2   4        208.87        170.33         8.19 o                         
  -1   2   4        161.52        156.01         8.64 o                         
   0   2   4       1633.13       1561.47        29.06 o                         
   1   2   4        139.05        138.11         9.33 o                         
   2   2   4       1711.79       1674.40        38.17 o                         
   3   2   4         38.43         32.68         5.81 o                         
   4   2   4        206.04        217.46        14.59 o                         
   5   2   4        495.45        452.25        23.05 o                         
   6   2   4        244.10        290.72        33.34 o                         
   7   2   4          7.71         -0.26        13.31 o                         
   8   2   4        102.89         57.86        22.86 o                         
  -8   3   4        135.53        143.03        14.17 o                         
  -7   3   4         45.25         36.79        11.05 o                         
  -6   3   4          4.70          4.53         4.86 o                         
  -5   3   4          0.08         -5.33         5.33 o                         
  -4   3   4        232.18        200.90        11.89 o                         
  -3   3   4        363.29        363.60        25.54 o                         
  -2   3   4        340.66        313.98        15.99 o                         
  -1   3   4        621.59        603.49        28.52 o                         
   0   3   4       1065.38       1022.84        28.61 o                         
   1   3   4       1794.16       1760.38        36.11 o                         
   2   3   4        723.62        707.83        25.06 o                         
   3   3   4        464.35        446.60        22.23 o                         
   4   3   4        275.97        329.26        30.27 o                         
   5   3   4         35.14         35.88        11.65 o                         
   6   3   4         60.33         59.29        11.23 o                         
   7   3   4         27.26          8.33        11.55 o                         
  -8   4   4        105.06        105.41        15.23 o                         
  -7   4   4         85.27         87.52        13.20 o                         
  -6   4   4         90.22         68.98        10.77 o                         
  -5   4   4        117.24        116.38        12.38 o                         
  -4   4   4          1.30         11.20        10.04 o                         
  -3   4   4          4.95         -4.42         4.42 o                         
  -2   4   4        191.93        177.64        20.32 o                         
  -1   4   4          9.05          2.99         6.60 o                         
   0   4   4         24.71         19.22         4.59 o                         
   1   4   4         42.87         35.37         7.79 o                         
   2   4   4        380.06        393.02        19.57 o                         
   3   4   4         65.58         66.78         9.96 o                         
   4   4   4        389.51        410.45        24.62 o                         
   5   4   4         66.72         82.23        13.16 o                         
   6   4   4          1.21         10.91        14.25 o                         
   7   4   4         19.36         -9.79        13.90 o                         
  -7   5   4         22.02         -2.95        11.76 o                         
  -6   5   4         16.54         17.69        11.83 o                         
  -5   5   4         69.67         57.67        16.31 o                         
  -4   5   4        279.59        266.64        29.44 o                         
  -3   5   4        293.54        311.70        30.64 o                         
  -2   5   4        530.70        607.72        41.66 o                         
  -1   5   4        635.97        712.54        44.72 o                         
   0   5   4        206.49        216.94        25.43 o                         
   1   5   4         36.98         39.82        13.87 o                         
   2   5   4        186.65        195.28        20.81 o                         
   3   5   4        288.23        302.68        30.52 o                         
   4   5   4        300.55        348.05        23.76 o                         
   5   5   4        262.58        263.77        21.72 o                         
   6   5   4         75.72         71.78        14.08 o                         
  -7   6   4         12.54         14.88        13.88 o                         
  -6   6   4         32.29         29.50        15.16 o                         
  -5   6   4        418.76        425.85        42.01 o                         
  -4   6   4         45.64         41.99        14.35 o                         
  -3   6   4          2.96        -13.89        13.89 o                         
  -2   6   4         55.70         42.42        12.62 o                         
  -1   6   4        315.65        377.76        35.79 o                         
   0   6   4        309.24        280.24        30.85 o                         
   1   6   4        438.93        459.10        40.46 o                         
   2   6   4        421.47        439.09        39.56 o                         
   3   6   4         19.51         20.23        11.52 o                         
   4   6   4         26.17          3.41        12.97 o                         
   5   6   4         27.85         14.60         6.42 o                         
  -6   7   4         30.20         19.73        13.61 o                         
  -5   7   4         93.37         80.54        18.50 o                         
  -4   7   4         72.16         52.22        16.69 o                         
  -3   7   4         12.80         35.54        17.26 o                         
  -2   7   4          0.47          8.46        12.56 o                         
  -1   7   4         32.24         43.58        18.91 o                         
   0   7   4        143.26        135.62        24.16 o                         
   1   7   4        100.07        113.12        23.24 o                         
   2   7   4        155.02        181.01        28.38 o                         
   3   7   4         18.81         40.81        16.73 o                         
   4   7   4          3.34          5.89        12.75 o                         
  -4   8   4        236.18        264.81        36.36 o                         
  -3   8   4        219.92        232.91        34.76 o                         
  -2   8   4        152.79        171.99        29.65 o                         
  -1   8   4         38.85         47.20        18.48 o                         
   0   8   4         21.16         43.94        19.07 o                         
   1   8   4          5.71          2.03        11.08 o                         
   2   8   4          8.26          8.80        11.55 o                         
  -1  -9   5         16.23         20.78        13.31 o                         
   0  -9   5         56.65         52.32        16.99 o                         
   1  -9   5         56.15         55.01        18.25 o                         
   2  -9   5         69.68         83.25        22.84 o                         
  -3  -8   5         12.30         10.79         9.24 o                         
  -2  -8   5          6.15          8.68         6.42 o                         
  -1  -8   5          1.10         -2.01        10.27 o                         
   0  -8   5          8.12          8.91         6.65 o                         
   1  -8   5          6.00         23.86        15.95 o                         
   2  -8   5          4.57         -0.60         9.52 o                         
   3  -8   5        149.45        139.75        26.59 o                         
   4  -8   5        185.14        145.01        28.31 o                         
   5  -8   5          5.72          3.89        13.99 o                         
  -5  -7   5          6.60         19.63        10.84 o                         
  -4  -7   5         48.63         72.87        14.70 o                         
  -3  -7   5         86.96         96.74        14.98 o                         
  -2  -7   5        137.08        145.36        12.62 o                         
  -1  -7   5         90.32         80.33        11.18 o                         
   0  -7   5         93.90         71.49        11.56 o                         
   1  -7   5         29.78         36.30         7.96 o                         
   2  -7   5         19.41         22.80         7.10 o                         
   3  -7   5          5.17         -6.33         6.33 o                         
   4  -7   5         69.24         53.19         9.96 o                         
   5  -7   5         14.96          8.31        24.69 o                         
   6  -7   5         58.18         66.25        17.40 o                         
  -6  -6   5         55.95         47.97        13.71 o                         
  -5  -6   5         77.57         98.06        16.47 o                         
  -4  -6   5         42.98         43.17        18.64 o                         
  -3  -6   5          5.81         15.71         6.45 o                         
  -2  -6   5        225.52        250.19        14.79 o                         
  -1  -6   5          7.76          6.17        12.96 o                         
   0  -6   5         54.85         59.34         8.70 o                         
   1  -6   5        349.48        364.08        20.48 o                         
   2  -6   5        345.16        360.38        25.82 o                         
   3  -6   5        436.49        452.69        31.92 o                         
   4  -6   5          2.87         11.75         8.70 o                         
   5  -6   5        899.71        931.48        52.43 o                         
   6  -6   5         64.82         59.28        15.53 o                         
   7  -6   5          0.60        -14.63        14.63 o                         
  -6  -5   5          7.02          6.52        11.36 o                         
  -5  -5   5         39.22         37.41        10.85 o                         
  -4  -5   5         56.54         47.69        25.20 o                         
  -3  -5   5         82.54         75.38         8.60 o                         
  -2  -5   5        146.18        146.03        10.20 o                         
  -1  -5   5         41.14         33.62         5.13 o                         
   0  -5   5         80.50         81.32         8.95 o                         
   1  -5   5         16.48         31.72         6.97 o                         
   2  -5   5         96.96         87.45        13.47 o                         
   3  -5   5        281.03        332.20        26.48 o                         
   4  -5   5        124.71        126.14        18.40 o                         
   5  -5   5        691.80        784.29        47.85 o                         
   6  -5   5        186.06        213.79        27.00 o                         
   7  -5   5         14.37         -2.65        13.04 o                         
  -7  -4   5         41.78         67.27        21.28 o                         
  -6  -4   5        101.85        101.93        23.67 o                         
  -5  -4   5          3.83         24.40        12.80 o                         
  -4  -4   5         47.66         37.10         9.55 o                         
  -3  -4   5        249.10        226.98        10.99 o                         
  -2  -4   5        494.61        430.36        15.43 o                         
  -1  -4   5       2472.84       2390.95        39.55 o                         
   0  -4   5       1749.10       1710.36        39.47 o                         
   1  -4   5       5320.32       5874.59       120.70 o                         
   2  -4   5         76.96         62.10        10.81 o                         
   3  -4   5          2.49          0.24         5.02 o                         
   4  -4   5        137.84        113.95        17.09 o                         
   5  -4   5         67.73         53.12        15.74 o                         
   6  -4   5        765.61        782.31        51.52 o                         
   7  -4   5        188.44        162.33        26.48 o                         
   8  -4   5         76.24         78.81        23.13 o                         
  -8  -3   5          5.16         -8.22        12.99 o                         
  -7  -3   5         57.11         59.94        20.21 o                         
  -6  -3   5        178.52        200.90        29.72 o                         
  -5  -3   5        335.66        369.03        34.08 o                         
  -4  -3   5        479.83        484.05        36.40 o                         
  -3  -3   5        362.31        330.58        19.89 o                         
  -2  -3   5         24.31         19.94         3.31 o                         
  -1  -3   5         51.39         46.93         4.78 o                         
   0  -3   5        165.62        152.34        10.56 o                         
   1  -3   5       1196.65       1190.99        43.89 o                         
   2  -3   5        262.40        261.72        20.59 o                         
   3  -3   5        205.04        195.14        19.63 o                         
   4  -3   5        122.17        106.25        16.10 o                         
   5  -3   5        219.24        208.92        24.51 o                         
   6  -3   5          7.06         -6.84        11.14 o                         
   7  -3   5          5.10         -3.02        12.05 o                         
   8  -3   5          0.28        -14.62        14.62 o                         
  -8  -2   5         24.61         55.75        20.36 o                         
  -7  -2   5         27.35         21.28        15.19 o                         
  -6  -2   5        164.72        136.65        23.10 o                         
  -5  -2   5       1115.95       1205.65        61.11 o                         
  -4  -2   5        487.86        397.66        32.00 o                         
  -3  -2   5        913.91        845.43        41.21 o                         
  -2  -2   5        834.99        836.64        38.28 o                         
  -1  -2   5         18.91         18.80         4.38 o                         
   0  -2   5        250.56        231.27        12.24 o                         
   1  -2   5          4.74          0.67         2.39 o                         
   2  -2   5       6821.04       6829.14        96.44 o                         
   3  -2   5         54.17         38.37         8.98 o                         
   4  -2   5         50.01         41.10        11.17 o                         
   5  -2   5         73.09         83.29        18.41 o                         
   6  -2   5        800.72        810.24        52.09 o                         
   7  -2   5          7.01         20.71        14.67 o                         
   8  -2   5         35.09         52.87        19.28 o                         
  -8  -1   5        139.98        174.95        30.20 o                         
  -7  -1   5        191.67        223.77        29.70 o                         
  -6  -1   5         91.54        115.74        22.70 o                         
  -5  -1   5         10.58         27.90        12.52 o                         
  -4  -1   5         46.80         38.58        11.34 o                         
  -3  -1   5        790.56        795.55        38.34 o                         
  -2  -1   5       1255.74       1262.13        46.15 o                         
  -1  -1   5        445.33        412.08        23.20 o                         
   0  -1   5       1685.27       1684.56        48.94 o                         
   1  -1   5       1947.46       1791.50        52.19 o                         
   2  -1   5        294.99        292.34        20.99 o                         
   3  -1   5       1474.40       1487.20        55.76 o                         
   4  -1   5        717.81        767.17        43.98 o                         
   5  -1   5         66.89         45.47        12.02 o                         
   6  -1   5         52.29         49.93        14.81 o                         
   7  -1   5         51.58         76.71        20.62 o                         
   8  -1   5         81.89        104.50        25.50 o                         
  -8   0   5         43.34         77.96        21.83 o                         
  -7   0   5        141.37        176.88        27.74 o                         
  -6   0   5        144.64        147.61        13.87 o                         
  -5   0   5        104.39        107.31        21.06 o                         
  -4   0   5        151.40        143.36         9.69 o                         
  -3   0   5         73.59         68.33        14.86 o                         
  -2   0   5         69.29         73.04        10.05 o                         
  -1   0   5        154.65        164.28         8.50 o                         
   0   0   5       1683.30       1893.19        34.94 o                         
   1   0   5        101.05        115.63         6.63 o                         
   2   0   5       1468.28       1636.60        52.66 o                         
   3   0   5        549.02        617.99        34.69 o                         
   4   0   5        960.21       1031.63        50.81 o                         
   5   0   5        782.09        880.71        51.38 o                         
   6   0   5        302.15        280.55        32.26 o                         
   7   0   5         17.16          6.83        11.59 o                         
   8   0   5          0.25         -5.49        13.05 o                         
  -8   1   5          0.63         -5.65         7.70 o                         
  -7   1   5         50.23         47.21         8.51 o                         
  -6   1   5        105.74         81.06        15.76 o                         
  -5   1   5        164.52        157.63        12.81 o                         
  -4   1   5        534.72        485.57        19.94 o                         
  -3   1   5       1013.63        968.01        22.54 o                         
  -2   1   5        624.22        563.65        19.76 o                         
  -1   1   5       1211.12       1119.93        21.30 o                         
   0   1   5       3752.66       3744.09        44.42 o                         
   1   1   5        374.79        343.79        15.32 o                         
   2   1   5         30.24         25.41         7.51 o                         
   3   1   5         15.64         13.95         6.92 o                         
   4   1   5       1078.84       1046.19        33.01 o                         
   5   1   5       1315.14       1511.40        67.50 o                         
   6   1   5        593.83        682.05        50.05 o                         
   7   1   5        209.37        269.83        36.31 o                         
   8   1   5         59.95         31.24        19.85 o                         
  -8   2   5         64.72         57.37        10.05 o                         
  -7   2   5         53.61         69.71        11.69 o                         
  -6   2   5        259.27        227.66        14.84 o                         
  -5   2   5        296.66        293.36        15.20 o                         
  -4   2   5        359.52        321.27        14.43 o                         
  -3   2   5        775.04        680.77        19.34 o                         
  -2   2   5         29.36         28.18         3.96 o                         
  -1   2   5       1051.40       1088.78        24.80 o                         
   0   2   5        437.44        398.19        24.00 o                         
   1   2   5       5607.98       5612.49        86.30 o                         
   2   2   5       3061.94       3162.76        58.42 o                         
   3   2   5        218.10        183.31        14.52 o                         
   4   2   5        961.66        977.79        31.04 o                         
   5   2   5          1.86          6.20         4.89 o                         
   6   2   5         94.88         98.11        21.73 o                         
   7   2   5        137.64        140.34        26.53 o                         
   8   2   5         22.86          8.39        13.57 o                         
  -8   3   5          1.08         -7.19         7.19 o                         
  -7   3   5         26.39         19.04         7.63 o                         
  -6   3   5         34.68         34.15         6.72 o                         
  -5   3   5        296.99        281.26        15.36 o                         
  -4   3   5        597.94        576.86        20.08 o                         
  -3   3   5        312.44        280.31        14.19 o                         
  -2   3   5        112.06         93.25         7.10 o                         
  -1   3   5         40.57         31.94         7.02 o                         
   0   3   5        185.08        169.57        12.89 o                         
   1   3   5       1952.08       1961.73        40.82 o                         
   2   3   5       1011.82       1045.38        45.98 o                         
   3   3   5        451.46        418.26        21.97 o                         
   4   3   5        444.06        491.66        36.38 o                         
   5   3   5         50.90         42.60        11.27 o                         
   6   3   5          2.57          4.16         6.37 o                         
   7   3   5          2.45          1.10        12.39 o                         
  -8   4   5         59.74         62.38        12.66 o                         
  -7   4   5         14.82         13.86         7.94 o                         
  -6   4   5         22.55         32.50         8.60 o                         
  -5   4   5        265.75        230.56        34.37 o                         
  -4   4   5        589.80        613.61        26.33 o                         
  -3   4   5       1640.51       1571.19        92.74 o                         
  -2   4   5       2086.44       2191.03        75.84 o                         
  -1   4   5       2385.86       2389.03        79.09 o                         
   0   4   5        281.24        259.42        11.74 o                         
   1   4   5        539.28        522.53        20.01 o                         
   2   4   5        128.52        102.46        10.81 o                         
   3   4   5        296.71        324.80        20.69 o                         
   4   4   5         72.06         62.33        15.43 o                         
   5   4   5        290.34        310.38        22.32 o                         
   6   4   5         97.34        103.72        14.80 o                         
   7   4   5         38.56         34.29        19.13 o                         
  -7   5   5        110.73        115.12        24.63 o                         
  -6   5   5        138.09        158.17        25.77 o                         
  -5   5   5        191.10        162.51        25.51 o                         
  -4   5   5          4.09        -11.41        11.98 o                         
  -3   5   5         27.22         29.78        13.30 o                         
  -2   5   5         17.22         20.34        13.31 o                         
  -1   5   5         98.38        112.94        18.93 o                         
   0   5   5        242.20        273.94        28.81 o                         
   1   5   5        195.57        178.46        12.30 o                         
   2   5   5         14.22         32.67         8.11 o                         
   3   5   5         17.37         36.45         9.29 o                         
   4   5   5         19.38         30.45         9.31 o                         
   5   5   5          2.15         18.57         8.62 o                         
   6   5   5          2.24          8.89         9.08 o                         
  -6   6   5         86.00         72.57        20.98 o                         
  -5   6   5        278.79        258.23        33.99 o                         
  -4   6   5         17.42          1.59        10.77 o                         
  -3   6   5         44.44         40.72        14.93 o                         
  -2   6   5         41.20         32.84        13.95 o                         
  -1   6   5          8.80         25.38        14.11 o                         
   0   6   5        260.94        264.87        30.67 o                         
   1   6   5         24.93         26.87        13.42 o                         
   2   6   5        294.65        272.13        31.60 o                         
   3   6   5         66.24         58.87        10.44 o                         
   4   6   5         27.46         35.83        10.43 o                         
   5   6   5         34.74          9.56         7.31 o                         
  -5   7   5          6.74        -13.46        16.09 o                         
  -4   7   5         76.94         89.89        20.74 o                         
  -3   7   5         36.78         33.86        14.73 o                         
  -2   7   5         61.92        101.82        22.56 o                         
  -1   7   5        243.64        325.11        37.58 o                         
   0   7   5        186.66        209.06        30.56 o                         
   1   7   5         88.18         73.18        19.84 o                         
   2   7   5         19.44         37.25        17.02 o                         
   3   7   5          3.91         38.97        18.18 o                         
   4   7   5          0.59         -9.58        12.46 o                         
  -4   8   5          2.35          1.23        14.28 o                         
  -3   8   5         25.55         25.66        18.30 o                         
  -2   8   5          6.54          3.44        11.57 o                         
  -1   8   5         12.48          2.53        12.57 o                         
   0   8   5         42.70         37.18        19.67 o                         
   1   8   5          0.68         -1.85        13.70 o                         
   2   8   5         40.86         36.40        18.51 o                         
   0  -9   6          1.21         -1.77        10.40 o                         
   1  -9   6          2.59          5.13        11.21 o                         
   2  -9   6          0.29         -5.46        12.89 o                         
  -3  -8   6          6.75          3.03         8.79 o                         
  -2  -8   6         26.19         19.13        12.11 o                         
  -1  -8   6        187.34        200.77        15.35 o                         
   0  -8   6        171.05        180.37        16.62 o                         
   1  -8   6        175.18        165.61        16.16 o                         
   2  -8   6        112.79        127.84        25.51 o                         
   3  -8   6         45.35         37.55        15.95 o                         
   4  -8   6          1.38        -16.42        16.42 o                         
  -4  -7   6         45.43         53.27        12.53 o                         
  -3  -7   6         54.43         47.50        12.02 o                         
  -2  -7   6         50.80         52.09         8.02 o                         
  -1  -7   6          5.01         -3.84        10.12 o                         
   0  -7   6         19.91         21.10         7.61 o                         
   1  -7   6         29.47         28.59         8.72 o                         
   2  -7   6        133.12        127.34        13.90 o                         
   3  -7   6         98.40         82.41        11.93 o                         
   4  -7   6         47.07         39.01        10.31 o                         
   5  -7   6         15.74         26.07        12.51 o                         
   6  -7   6          0.40         -1.17        11.49 o                         
  -5  -6   6         22.84         34.47        12.84 o                         
  -4  -6   6        171.25        184.66        20.24 o                         
  -3  -6   6         72.46         78.18        12.79 o                         
  -2  -6   6        286.34        285.29        15.48 o                         
  -1  -6   6        209.74        205.71        13.12 o                         
   0  -6   6         31.32         22.96         6.83 o                         
   1  -6   6         89.23         82.74        10.76 o                         
   2  -6   6        141.41        132.27        13.37 o                         
   3  -6   6        163.34        180.77        21.13 o                         
   4  -6   6        210.96        209.19        24.54 o                         
   5  -6   6          1.07         14.53        12.33 o                         
   6  -6   6         63.90         57.24        16.36 o                         
   7  -6   6         15.73         21.81        12.76 o                         
  -6  -5   6         65.19         40.01        14.97 o                         
  -5  -5   6         29.34         15.27         8.28 o                         
  -4  -5   6          0.02         -3.91        16.83 o                         
  -3  -5   6         49.55         45.93        12.16 o                         
  -2  -5   6        231.70        221.30        12.64 o                         
  -1  -5   6        513.65        527.73        19.24 o                         
   0  -5   6        375.17        423.87        21.60 o                         
   1  -5   6        194.34        195.34        20.50 o                         
   2  -5   6        412.57        394.81        28.86 o                         
   3  -5   6        103.10        128.37        18.06 o                         
   4  -5   6         68.02         72.29        15.54 o                         
   5  -5   6        110.37        103.42        19.40 o                         
   6  -5   6          1.27         19.75        13.61 o                         
   7  -5   6          5.97        -11.71        14.12 o                         
  -7  -4   6         27.86          9.51        11.24 o                         
  -6  -4   6        151.73        144.48        25.75 o                         
  -5  -4   6          3.84         -1.04        10.14 o                         
  -4  -4   6         80.04         77.10        11.71 o                         
  -3  -4   6          1.74         -4.03         5.60 o                         
  -2  -4   6          0.41         -2.88         2.88 o                         
  -1  -4   6          2.18          7.09         3.60 o                         
   0  -4   6         54.96         50.12         7.20 o                         
   1  -4   6        101.87        116.22        16.01 o                         
   2  -4   6         31.40         35.43        10.12 o                         
   3  -4   6         24.13         26.08         8.84 o                         
   4  -4   6        159.60        173.15        20.95 o                         
   5  -4   6         34.81         28.42        11.61 o                         
   6  -4   6        470.36        435.88        39.87 o                         
   7  -4   6         57.04         49.89        16.54 o                         
   8  -4   6          3.19          7.34        11.87 o                         
  -7  -3   6          1.69         -1.45        12.13 o                         
  -6  -3   6         67.92         41.42        14.98 o                         
  -5  -3   6        163.51        176.40        23.60 o                         
  -4  -3   6        245.34        228.31        25.39 o                         
  -3  -3   6        442.73        418.54        32.90 o                         
  -2  -3   6        422.01        374.60        33.52 o                         
  -1  -3   6        544.74        529.27        22.27 o                         
   0  -3   6        450.76        450.35        19.49 o                         
   1  -3   6        538.39        547.86        20.22 o                         
   2  -3   6        495.94        475.87        30.02 o                         
   3  -3   6         28.07         23.33         8.22 o                         
   4  -3   6        104.68        122.56        19.04 o                         
   5  -3   6        290.67        322.96        30.94 o                         
   6  -3   6        917.16       1062.76        61.92 o                         
   7  -3   6        307.98        302.32        34.87 o                         
   8  -3   6         91.95        104.52        24.45 o                         
  -8  -2   6          1.21         -1.62        12.35 o                         
  -7  -2   6        125.24        128.15        26.21 o                         
  -6  -2   6        164.65        166.70        25.22 o                         
  -5  -2   6         25.36         23.38        12.49 o                         
  -4  -2   6        645.08        638.60        41.32 o                         
  -3  -2   6        111.73        105.60        14.19 o                         
  -2  -2   6        281.98        276.41        22.67 o                         
  -1  -2   6        175.02        169.54        16.83 o                         
   0  -2   6        817.23        803.78        24.43 o                         
   1  -2   6       1555.44       1506.40        32.35 o                         
   2  -2   6       3810.58       3871.16        54.64 o                         
   3  -2   6       2488.94       2418.75        75.51 o                         
   4  -2   6        964.08       1012.26        51.70 o                         
   5  -2   6         50.07         24.93        11.94 o                         
   6  -2   6         31.88         13.32         9.38 o                         
   7  -2   6        217.47        219.72        30.24 o                         
   8  -2   6        136.10        133.46        26.48 o                         
  -8  -1   6          0.29         16.16        13.56 o                         
  -7  -1   6         34.36         41.30        17.76 o                         
  -6  -1   6         50.63         61.65        17.34 o                         
  -5  -1   6         60.41         69.95        15.65 o                         
  -4  -1   6        329.29        327.11        27.62 o                         
  -3  -1   6        657.64        643.70        35.10 o                         
  -2  -1   6        317.89        325.49        23.66 o                         
  -1  -1   6        609.49        561.42        28.47 o                         
   0  -1   6          2.22         11.73         6.06 o                         
   1  -1   6        661.63        642.08        22.36 o                         
   2  -1   6       1392.07       1348.46        50.28 o                         
   3  -1   6       2126.57       2107.53        70.32 o                         
   4  -1   6        881.07        921.27        49.56 o                         
   5  -1   6        450.29        460.93        38.69 o                         
   6  -1   6        207.54        208.98        28.22 o                         
   7  -1   6         40.21         65.16        20.16 o                         
   8  -1   6         12.37         16.11        16.63 o                         
  -8   0   6         16.33         26.47        14.64 o                         
  -7   0   6        235.84        279.42        33.83 o                         
  -6   0   6         27.45         46.30        16.17 o                         
  -5   0   6         85.77         78.28         8.55 o                         
  -4   0   6        238.11        205.34        30.98 o                         
  -3   0   6       2967.06       3140.48        49.23 o                         
  -2   0   6       2244.26       2254.91        38.80 o                         
  -1   0   6       5909.23       6546.08        82.20 o                         
   0   0   6       7907.96       8968.72        87.43 o                         
   1   0   6       1603.08       1769.90        45.74 o                         
   2   0   6        135.22        192.72        18.70 o                         
   3   0   6        491.16        527.89        34.50 o                         
   4   0   6        567.28        581.36        38.17 o                         
   5   0   6        664.75        776.49        49.01 o                         
   6   0   6        218.43        230.91        29.23 o                         
   7   0   6        303.75        323.78        38.33 o                         
   8   0   6         44.25         80.63        23.58 o                         
  -8   1   6         52.06         59.59        22.96 o                         
  -7   1   6        261.56        253.44        23.13 o                         
  -6   1   6        257.90        240.01        15.99 o                         
  -5   1   6        504.99        489.97        19.02 o                         
  -4   1   6        583.51        512.31        17.86 o                         
  -3   1   6         41.98         30.58         4.77 o                         
  -2   1   6         81.20         71.14         5.98 o                         
  -1   1   6         58.58         56.09         5.16 o                         
   0   1   6       1924.31       1855.37        31.13 o                         
   1   1   6       1032.48       1062.40        29.03 o                         
   2   1   6        282.95        303.91        23.00 o                         
   3   1   6        202.16        204.90        21.83 o                         
   4   1   6         82.01         71.55         6.88 o                         
   5   1   6         16.49         10.55         8.46 o                         
   6   1   6          0.36          1.09        10.71 o                         
   7   1   6         64.12         65.40        19.19 o                         
   8   1   6          0.39         17.54        17.20 o                         
  -8   2   6          1.46          0.51         7.20 o                         
  -7   2   6         20.82         25.64         7.16 o                         
  -6   2   6        478.69        442.87        20.33 o                         
  -5   2   6       1043.79       1053.46        29.53 o                         
  -4   2   6        564.22        519.12        18.72 o                         
  -3   2   6        238.69        239.36        11.95 o                         
  -2   2   6         23.31         28.55         4.15 o                         
  -1   2   6        215.98        258.84        12.60 o                         
   0   2   6        342.42        341.36        15.20 o                         
   1   2   6       1599.30       1613.43        37.51 o                         
   2   2   6        848.64        866.79        29.50 o                         
   3   2   6        766.99        768.94        40.14 o                         
   4   2   6        158.44        135.34        18.96 o                         
   5   2   6        203.87        181.80        14.43 o                         
   6   2   6         55.08         53.85        15.79 o                         
   7   2   6         47.15         69.71        23.33 o                         
  -8   3   6         72.73         74.16        11.22 o                         
  -7   3   6         45.91         39.41         7.26 o                         
  -6   3   6          0.06         -5.47         7.19 o                         
  -5   3   6          0.23         -4.72         4.72 o                         
  -4   3   6        194.96        183.36        12.23 o                         
  -3   3   6        478.34        443.09        24.13 o                         
  -2   3   6        609.26        603.83        19.98 o                         
  -1   3   6        987.68        955.42        24.18 o                         
   0   3   6       2252.12       2239.47        42.39 o                         
   1   3   6        443.85        436.84        19.20 o                         
   2   3   6        357.71        335.06        24.80 o                         
   3   3   6        201.23        193.49        22.39 o                         
   4   3   6         20.47         33.43        12.26 o                         
   5   3   6         76.09         62.55        18.90 o                         
   6   3   6         91.40        119.33        25.45 o                         
   7   3   6        106.99        105.69        26.38 o                         
  -7   4   6         29.24         44.98        10.32 o                         
  -6   4   6        103.01         95.95        12.02 o                         
  -5   4   6         83.87         69.55        12.37 o                         
  -4   4   6         27.05         19.45         9.45 o                         
  -3   4   6          4.71          0.36         3.06 o                         
  -2   4   6        218.86        240.86        25.46 o                         
  -1   4   6        114.93        116.42        19.43 o                         
   0   4   6        407.56        387.80        18.43 o                         
   1   4   6        189.39        173.33        20.09 o                         
   2   4   6        106.06        103.99        11.10 o                         
   3   4   6        166.96        153.66        15.15 o                         
   4   4   6         16.15         24.62         8.99 o                         
   5   4   6         49.72         47.28        10.25 o                         
   6   4   6          1.51          2.82        10.39 o                         
  -7   5   6         10.42         -0.12        11.63 o                         
  -6   5   6         40.49         19.42        11.61 o                         
  -5   5   6         97.99         76.68        17.71 o                         
  -4   5   6        398.26        417.74        36.47 o                         
  -3   5   6        297.73        376.37        34.65 o                         
  -2   5   6        552.07        601.79        45.14 o                         
  -1   5   6        291.98        315.10        31.55 o                         
   0   5   6         26.47         55.54        15.99 o                         
   1   5   6        219.22        234.93        28.17 o                         
   2   5   6        151.58        137.96        13.24 o                         
   3   5   6        279.07        287.79        20.76 o                         
   4   5   6        229.35        227.37        26.14 o                         
   5   5   6        239.29        246.27        31.26 o                         
   6   5   6         24.30         21.36        16.89 o                         
  -6   6   6        109.72         83.02        20.30 o                         
  -5   6   6         36.68         22.41        11.13 o                         
  -4   6   6         20.23         11.30        10.81 o                         
  -3   6   6          7.29         -5.52        10.93 o                         
  -2   6   6         41.05         40.47        14.38 o                         
  -1   6   6        689.99        769.00        53.42 o                         
   0   6   6        653.55        753.61        52.08 o                         
   1   6   6         84.11         80.55        20.28 o                         
   2   6   6         65.84         64.39        18.55 o                         
   3   6   6         16.47         17.03        12.34 o                         
   4   6   6          4.23          2.62         7.35 o                         
   5   6   6          0.26         -9.49         9.49 o                         
  -5   7   6         59.71         61.27        22.48 o                         
  -4   7   6         36.07         24.85        13.45 o                         
  -3   7   6          2.98          7.48        10.80 o                         
  -2   7   6          0.49          5.99        14.99 o                         
  -1   7   6        161.72        177.14        28.35 o                         
   0   7   6        147.00        172.64        27.95 o                         
   1   7   6         99.46        118.20        23.96 o                         
   2   7   6         10.37        -12.32        12.74 o                         
   3   7   6         10.17         30.36        17.50 o                         
  -3   8   6         29.39         24.61        18.99 o                         
  -2   8   6        130.72        151.69        30.79 o                         
  -1   8   6        103.30         98.01        26.18 o                         
   0   8   6          7.42        -13.52        15.79 o                         
   1   8   6         26.53         18.96        15.39 o                         
   1  -9   7         34.62         27.23        13.98 o                         
  -3  -8   7         11.75          3.58        10.65 o                         
  -2  -8   7          0.59         -9.86         9.86 o                         
  -1  -8   7          9.70         19.41         7.36 o                         
   0  -8   7        104.76         75.76         9.87 o                         
   1  -8   7          5.14         13.51         7.72 o                         
   2  -8   7          3.39          1.58         6.85 o                         
   3  -8   7         27.65         15.31         7.64 o                         
   4  -8   7         56.31         69.94        21.29 o                         
  -4  -7   7         34.34         35.89        14.17 o                         
  -3  -7   7         51.58         52.65        12.71 o                         
  -2  -7   7         54.20         51.70        11.32 o                         
  -1  -7   7        101.25         76.55        12.78 o                         
   0  -7   7          1.68          7.99         6.46 o                         
   1  -7   7         74.58         65.46        10.47 o                         
   2  -7   7         38.55         40.82         9.90 o                         
   3  -7   7         16.57         16.22        11.21 o                         
   4  -7   7         10.63         -6.07        10.37 o                         
   5  -7   7          5.21         17.94        11.50 o                         
  -5  -6   7         27.11         40.29        12.16 o                         
  -4  -6   7         90.62         79.73        19.49 o                         
  -3  -6   7          8.25          4.88         7.03 o                         
  -2  -6   7         59.32         57.84         7.84 o                         
  -1  -6   7          6.42          4.34         5.51 o                         
   0  -6   7        205.63        206.62        13.63 o                         
   1  -6   7         34.32         33.91         7.82 o                         
   2  -6   7        418.80        427.32        32.27 o                         
   3  -6   7        610.11        595.10        40.60 o                         
   4  -6   7        550.38        532.48        39.88 o                         
   5  -6   7         52.93         44.41        15.01 o                         
   6  -6   7         16.13         23.96        14.35 o                         
  -6  -5   7         14.75          7.39        13.38 o                         
  -5  -5   7         21.71         19.46        13.71 o                         
  -4  -5   7         17.57         32.94         9.94 o                         
  -3  -5   7         52.11         52.61        18.61 o                         
  -2  -5   7        160.86        149.83        10.92 o                         
  -1  -5   7         82.55         80.10         7.97 o                         
   0  -5   7          1.96         -3.55         3.66 o                         
   1  -5   7         79.69         93.46        15.29 o                         
   2  -5   7        224.95        186.93        21.85 o                         
   3  -5   7        500.24        515.38        36.52 o                         
   4  -5   7        398.49        372.77        33.37 o                         
   5  -5   7        282.94        328.16        33.44 o                         
   6  -5   7        138.77        134.57        23.99 o                         
   7  -5   7          5.31        -16.10        16.10 o                         
  -7  -4   7          9.22        -10.93        14.93 o                         
  -6  -4   7          2.65         22.28        16.51 o                         
  -5  -4   7         35.44         30.43        14.11 o                         
  -4  -4   7         15.67          4.47         8.93 o                         
  -3  -4   7        834.36        850.72        35.96 o                         
  -2  -4   7        289.36        261.40        11.67 o                         
  -1  -4   7       2336.60       2444.89        52.72 o                         
   0  -4   7       2186.98       2222.36        55.12 o                         
   1  -4   7        239.87        184.27        13.60 o                         
   2  -4   7       1529.09       1539.30        38.86 o                         
   3  -4   7          0.07         -1.40         6.25 o                         
   4  -4   7        299.01        280.95        27.59 o                         
   5  -4   7        414.33        450.06        37.92 o                         
   6  -4   7        252.74        277.18        32.91 o                         
   7  -4   7        123.52         95.63        21.26 o                         
  -7  -3   7         91.29         56.71        17.74 o                         
  -6  -3   7        139.06        152.79        26.01 o                         
  -5  -3   7        182.04        204.11        26.62 o                         
  -4  -3   7        293.20        287.03        28.38 o                         
  -3  -3   7        309.44        264.27        25.69 o                         
  -2  -3   7         78.15         61.72        10.70 o                         
  -1  -3   7        226.65        222.60        15.35 o                         
   0  -3   7        311.06        291.03        20.56 o                         
   1  -3   7        392.79        369.70        17.34 o                         
   2  -3   7       1507.34       1508.97        34.96 o                         
   3  -3   7        255.70        239.72        23.22 o                         
   4  -3   7         31.64         36.00        11.14 o                         
   5  -3   7         62.78         52.14        13.07 o                         
   6  -3   7          4.60         17.96        13.10 o                         
   7  -3   7         14.64         -2.02        13.76 o                         
   8  -3   7          0.24        -12.51        15.06 o                         
  -8  -2   7         15.31          4.60        12.79 o                         
  -7  -2   7        105.11         84.66        20.77 o                         
  -6  -2   7         67.28         69.67        18.84 o                         
  -5  -2   7        265.23        273.20        30.33 o                         
  -4  -2   7        959.17        998.64        52.29 o                         
  -3  -2   7       1210.64       1197.10        53.84 o                         
  -2  -2   7        151.82        149.11        17.57 o                         
  -1  -2   7        776.74        737.39        37.02 o                         
   0  -2   7        390.98        336.19        24.44 o                         
   1  -2   7        981.80        904.71        41.08 o                         
   2  -2   7         82.90         64.28        13.20 o                         
   3  -2   7       1488.76       1611.88        63.14 o                         
   4  -2   7        463.37        515.24        37.17 o                         
   5  -2   7        143.16        175.87        24.33 o                         
   6  -2   7        118.06        103.69        20.24 o                         
   7  -2   7         22.17         13.15        11.60 o                         
   8  -2   7         29.67         25.65        16.42 o                         
  -8  -1   7         83.69         86.26        22.09 o                         
  -7  -1   7        177.31        190.51        29.07 o                         
  -6  -1   7         11.09          2.79         9.70 o                         
  -5  -1   7          0.61          7.08        10.49 o                         
  -4  -1   7         14.86         21.86         9.47 o                         
  -3  -1   7        441.04        462.13        33.85 o                         
  -2  -1   7       1088.80       1063.20        45.15 o                         
  -1  -1   7       2000.53       1958.09        60.23 o                         
   0  -1   7       1142.52       1121.83        44.11 o                         
   1  -1   7       1620.99       1607.74        38.47 o                         
   2  -1   7       1281.54       1230.80        22.60 o                         
   3  -1   7        202.55        176.95        20.14 o                         
   4  -1   7        111.96        121.31        18.93 o                         
   5  -1   7          6.53          6.08        11.30 o                         
   6  -1   7        200.00        166.86        24.69 o                         
   7  -1   7         87.90         74.66        20.85 o                         
   8  -1   7         58.28         60.98        22.72 o                         
  -8   0   7          1.22         -5.29        11.85 o                         
  -7   0   7        250.71        273.35        33.28 o                         
  -6   0   7          5.01         -0.10        11.35 o                         
  -5   0   7        256.80        311.22        29.34 o                         
  -4   0   7         74.30         79.28         7.63 o                         
  -3   0   7         19.75         24.70         6.93 o                         
  -2   0   7        142.60        171.28        10.29 o                         
  -1   0   7       2696.48       3060.94        51.88 o                         
   0   0   7        458.59        522.41        16.00 o                         
   1   0   7         87.41         88.94         7.32 o                         
   2   0   7        211.49        229.31        21.89 o                         
   3   0   7        892.72       1076.98        50.75 o                         
   4   0   7        317.94        324.81        30.09 o                         
   5   0   7        172.17        150.79        22.95 o                         
   6   0   7         40.12         26.35        12.37 o                         
   7   0   7          8.09         -5.76        12.01 o                         
   8   0   7          2.28         21.54        17.60 o                         
  -8   1   7          1.40         -0.38        14.41 o                         
  -7   1   7         18.19         18.70         9.89 o                         
  -6   1   7        193.37        162.31        12.22 o                         
  -5   1   7         93.78         74.27         8.53 o                         
  -4   1   7        370.42        335.90        14.85 o                         
  -3   1   7       1515.80       1459.68        30.43 o                         
  -2   1   7       1348.32       1330.60        34.60 o                         
  -1   1   7       1623.90       1657.03        30.58 o                         
   0   1   7        422.83        418.53        14.39 o                         
   1   1   7         22.23         18.08         8.40 o                         
   2   1   7        250.83        240.97        21.77 o                         
   3   1   7        691.18        741.08        41.52 o                         
   4   1   7       1133.32       1049.31        53.86 o                         
   5   1   7        856.86        941.37        55.89 o                         
   6   1   7        466.62        450.36        42.09 o                         
   7   1   7         30.09         42.87        20.32 o                         
  -8   2   7         35.48         23.15        23.75 o                         
  -7   2   7        264.87        255.85        17.24 o                         
  -6   2   7         28.96         25.24         9.80 o                         
  -5   2   7       1112.66       1045.39        29.58 o                         
  -4   2   7          2.73         -6.48         6.48 o                         
  -3   2   7         60.04         56.73         6.39 o                         
  -2   2   7        225.87        230.58        11.41 o                         
  -1   2   7        233.23        205.39        12.33 o                         
   0   2   7       6986.78       7249.78       111.14 o                         
   1   2   7       1569.73       1509.98        38.94 o                         
   2   2   7       1084.21       1058.39        34.44 o                         
   3   2   7        285.72        264.48        24.43 o                         
   4   2   7         11.06        -11.76        11.76 o                         
   5   2   7         47.93         47.57        11.86 o                         
   6   2   7         90.65        101.50        22.03 o                         
   7   2   7         65.64         87.73        23.07 o                         
  -8   3   7          4.23         -2.33         8.76 o                         
  -7   3   7         72.80         56.37        11.46 o                         
  -6   3   7        149.79        141.58        12.97 o                         
  -5   3   7        150.63        133.70        11.07 o                         
  -4   3   7        552.14        533.21        20.10 o                         
  -3   3   7        424.71        424.79        21.13 o                         
  -2   3   7          6.38          9.74         4.38 o                         
  -1   3   7        180.53        153.58        10.53 o                         
   0   3   7       1159.22       1232.06        31.99 o                         
   1   3   7       1022.67        970.79        30.57 o                         
   2   3   7        547.64        607.77        26.17 o                         
   3   3   7        248.79        209.67        16.28 o                         
   4   3   7        198.32        200.88        23.62 o                         
   5   3   7          3.93          0.52         9.11 o                         
   6   3   7         12.05          4.70        11.32 o                         
   7   3   7         26.69         26.36        16.35 o                         
  -7   4   7         13.10          1.53         7.05 o                         
  -6   4   7         82.89         58.51        13.24 o                         
  -5   4   7         75.72         78.48        24.02 o                         
  -4   4   7       2162.23       2179.73        84.59 o                         
  -3   4   7        538.55        629.17        52.66 o                         
  -2   4   7       1898.82       2025.35        76.97 o                         
  -1   4   7        717.17        708.57        45.53 o                         
   0   4   7        581.79        537.35        27.98 o                         
   1   4   7        326.32        315.10        17.17 o                         
   2   4   7        105.13         96.69        11.33 o                         
   3   4   7        205.74        206.87        17.48 o                         
   4   4   7        127.45        130.04        15.64 o                         
   5   4   7        147.82        137.13        23.74 o                         
   6   4   7         43.10         30.14        16.65 o                         
  -7   5   7        106.65         82.56        20.85 o                         
  -6   5   7         57.88         81.81        19.60 o                         
  -5   5   7         16.11          3.90        12.88 o                         
  -4   5   7          8.04         -9.17        11.23 o                         
  -3   5   7         42.08         57.18        16.59 o                         
  -2   5   7        270.53        302.92        32.60 o                         
  -1   5   7        111.82        123.85        19.96 o                         
   0   5   7        100.55         93.58        20.05 o                         
   1   5   7          4.23         24.48        15.97 o                         
   2   5   7          6.82         25.29         9.80 o                         
   3   5   7         23.10         45.38        11.11 o                         
   4   5   7         24.78         26.62        10.65 o                         
   5   5   7         23.73         24.86        14.00 o                         
  -6   6   7        117.08        130.36        25.64 o                         
  -5   6   7         52.25         51.56        16.97 o                         
  -4   6   7        114.51        131.27        24.03 o                         
  -3   6   7        177.37        190.27        28.41 o                         
  -2   6   7         26.58         43.91        17.97 o                         
  -1   6   7        209.53        211.50        28.54 o                         
   0   6   7        105.02        127.04        24.00 o                         
   1   6   7        232.18        214.08        30.47 o                         
   2   6   7         14.14          9.64        14.89 o                         
   3   6   7         44.87         43.38        16.07 o                         
   4   6   7         19.73          7.63        14.24 o                         
  -5   7   7         14.13         11.38        12.74 o                         
  -4   7   7         21.13         42.62        18.27 o                         
  -3   7   7         85.51         82.04        23.35 o                         
  -2   7   7        160.73        189.65        30.72 o                         
  -1   7   7         46.48         32.50        15.33 o                         
   0   7   7         70.42         60.92        20.43 o                         
   1   7   7         35.30         24.75        15.55 o                         
   2   7   7         31.71          1.15        13.78 o                         
   3   7   7          0.82          1.96        13.98 o                         
  -2   8   7         43.39         20.40        13.67 o                         
  -1   8   7         56.91         90.02        25.04 o                         
   0   8   7          0.34         11.05        14.23 o                         
  -2  -8   8         44.46         47.02        16.17 o                         
  -1  -8   8         92.26         85.14        14.44 o                         
   0  -8   8        117.70        110.63        12.73 o                         
   1  -8   8        131.50        137.91        11.42 o                         
   2  -8   8        104.85         96.64        18.91 o                         
   3  -8   8         16.16         15.12         7.77 o                         
   4  -8   8          0.16        -10.67        10.67 o                         
  -4  -7   8         29.30         25.88        11.78 o                         
  -3  -7   8         58.56         56.06        17.24 o                         
  -2  -7   8         19.07         12.17         8.20 o                         
  -1  -7   8          0.09         -4.80         6.16 o                         
   0  -7   8          6.05          1.94         6.56 o                         
   1  -7   8         98.12         99.89        10.67 o                         
   2  -7   8        108.06         87.64        20.64 o                         
   3  -7   8         93.56         86.35        16.76 o                         
   4  -7   8         61.51         41.06        12.19 o                         
   5  -7   8          0.77        -15.05        15.05 o                         
  -5  -6   8         66.09         61.53        20.37 o                         
  -4  -6   8         37.01         41.26        11.35 o                         
  -3  -6   8        182.37        177.35        19.56 o                         
  -2  -6   8        131.27        130.85        15.21 o                         
  -1  -6   8         35.52         23.39         6.12 o                         
   0  -6   8         13.45         15.26         5.94 o                         
   1  -6   8         38.20         40.65         7.66 o                         
   2  -6   8        116.29        115.32        17.91 o                         
   3  -6   8        203.41        215.51        25.42 o                         
   4  -6   8         61.51         47.70        12.81 o                         
   5  -6   8         90.53         89.13        19.88 o                         
   6  -6   8         36.84         37.37        15.33 o                         
  -6  -5   8         24.38         41.72        18.52 o                         
  -5  -5   8          4.53          1.85        10.15 o                         
  -4  -5   8          0.31          0.98        10.61 o                         
  -3  -5   8         23.19         58.04        12.04 o                         
  -2  -5   8        331.83        325.06        26.93 o                         
  -1  -5   8        345.87        392.89        17.79 o                         
   0  -5   8        260.43        283.04        19.67 o                         
   1  -5   8        447.68        441.56        43.40 o                         
   2  -5   8        207.43        221.52        16.46 o                         
   3  -5   8        113.23        134.37        20.46 o                         
   4  -5   8         82.61        109.20        19.49 o                         
   5  -5   8          0.37        -11.12        11.12 o                         
   6  -5   8          0.36          7.90        13.73 o                         
   7  -5   8          4.36          0.13        12.25 o                         
  -7  -4   8        105.18         88.05        22.28 o                         
  -6  -4   8          1.65        -15.96        15.96 o                         
  -5  -4   8         56.09         68.65        18.69 o                         
  -4  -4   8          2.59          3.12        10.49 o                         
  -3  -4   8        124.32         98.11        17.69 o                         
  -2  -4   8          6.03          6.47         7.05 o                         
  -1  -4   8          1.01          4.55         5.42 o                         
   0  -4   8          2.99          7.16         6.31 o                         
   1  -4   8          8.92          1.64         4.72 o                         
   2  -4   8         34.17         29.51         6.64 o                         
   3  -4   8        142.35        144.01        11.43 o                         
   4  -4   8        130.62        146.79        21.40 o                         
   5  -4   8        308.49        297.23        32.59 o                         
   6  -4   8         89.71         93.50        22.47 o                         
   7  -4   8          0.25        -17.56        17.56 o                         
  -7  -3   8          0.01         18.42        14.98 o                         
  -6  -3   8         81.19         57.59        16.48 o                         
  -5  -3   8         90.92         78.94        19.55 o                         
  -4  -3   8        116.06        136.12        21.45 o                         
  -3  -3   8        399.09        401.02        33.04 o                         
  -2  -3   8        982.08        957.93        48.72 o                         
  -1  -3   8        267.92        238.75        22.88 o                         
   0  -3   8        441.25        425.52        21.14 o                         
   1  -3   8        512.13        520.48        21.93 o                         
   2  -3   8          3.62          3.47         3.44 o                         
   3  -3   8        146.87        138.68        19.69 o                         
   4  -3   8        389.49        416.11        35.71 o                         
   5  -3   8        876.72        981.87        57.93 o                         
   6  -3   8        349.46        343.01        36.62 o                         
   7  -3   8        171.73        134.56        25.15 o                         
  -7  -2   8        191.62        158.15        28.10 o                         
  -6  -2   8          2.49         -8.43        11.57 o                         
  -5  -2   8        264.92        327.76        32.53 o                         
  -4  -2   8        396.87        449.26        38.85 o                         
  -3  -2   8        462.34        475.33        34.31 o                         
  -2  -2   8        167.81        179.54        20.21 o                         
  -1  -2   8        388.53        364.39        26.79 o                         
   0  -2   8       1407.71       1487.80        56.92 o                         
   1  -2   8       2198.34       2168.40        71.71 o                         
   2  -2   8       2200.47       2117.16        72.40 o                         
   3  -2   8       1236.85       1338.55        59.02 o                         
   4  -2   8        219.57        220.71        25.55 o                         
   5  -2   8          1.70          9.61        11.58 o                         
   6  -2   8        171.50        211.94        30.18 o                         
   7  -2   8        207.34        223.30        31.68 o                         
  -8  -1   8          0.33         -1.44        13.16 o                         
  -7  -1   8         21.11         20.03        12.12 o                         
  -6  -1   8        141.08        136.03        23.41 o                         
  -5  -1   8         50.47         31.75        10.51 o                         
  -4  -1   8        480.96        547.53        37.55 o                         
  -3  -1   8        956.42        912.53        46.98 o                         
  -2  -1   8        311.48        344.24        27.23 o                         
  -1  -1   8        134.37        134.29        17.33 o                         
   0  -1   8         65.17         39.81         8.99 o                         
   1  -1   8       1015.28        977.98        31.07 o                         
   2  -1   8       1980.77       1846.27        33.48 o                         
   3  -1   8       1546.80       1707.24        66.95 o                         
   4  -1   8        499.01        523.61        40.03 o                         
   5  -1   8        137.30        178.65        26.60 o                         
   6  -1   8         30.23         48.91        14.70 o                         
   7  -1   8         16.10         -6.39        12.64 o                         
  -8   0   8        140.71        151.86        27.65 o                         
  -7   0   8         24.17         32.04        12.66 o                         
  -6   0   8        182.33        194.36        26.20 o                         
  -5   0   8         28.92         21.27         9.70 o                         
  -4   0   8        488.16        496.29        53.25 o                         
  -3   0   8       3601.93       3915.31       128.59 o                         
  -2   0   8       6187.09       6867.73        91.30 o                         
  -1   0   8       2058.90       2133.47        44.08 o                         
   0   0   8       1581.53       1657.89        38.32 o                         
   1   0   8         84.75         88.21         8.32 o                         
   2   0   8        207.73        194.08        21.17 o                         
   3   0   8        353.73        321.68        29.23 o                         
   4   0   8        798.76        890.33        51.95 o                         
   5   0   8        478.50        509.00        43.47 o                         
   6   0   8        228.01        233.92        31.51 o                         
   7   0   8         41.29          9.90        15.47 o                         
  -8   1   8         82.22         62.83        14.52 o                         
  -7   1   8        299.68        276.90        24.25 o                         
  -6   1   8        283.68        288.80        22.87 o                         
  -5   1   8        133.44        115.95         9.99 o                         
  -4   1   8        484.29        476.83        18.28 o                         
  -3   1   8         43.18         40.29         5.45 o                         
  -2   1   8        748.91        731.35        21.02 o                         
  -1   1   8        852.96        878.43        22.71 o                         
   0   1   8        299.55        293.62        12.91 o                         
   1   1   8        681.38        676.46        25.99 o                         
   2   1   8        147.55        105.54        15.64 o                         
   3   1   8        121.01        124.38        18.13 o                         
   4   1   8         11.13         10.11         9.69 o                         
   5   1   8          2.98         -2.40         9.19 o                         
   6   1   8          9.94        -14.31        14.31 o                         
   7   1   8          2.14        -10.93        13.46 o                         
  -8   2   8         34.46         53.45        12.60 o                         
  -7   2   8        348.36        305.95        25.15 o                         
  -6   2   8        455.32        448.47        21.10 o                         
  -5   2   8          8.33          9.88         4.46 o                         
  -4   2   8       1033.16       1079.67        29.28 o                         
  -3   2   8        689.85        715.73        25.77 o                         
  -2   2   8        201.10        179.74        10.68 o                         
  -1   2   8       1115.07       1122.14        31.45 o                         
   0   2   8        382.86        375.42        18.33 o                         
   1   2   8        785.22        790.79        33.27 o                         
   2   2   8        412.27        403.64        22.37 o                         
   3   2   8        131.66        132.48        18.17 o                         
   4   2   8        323.45        339.59        31.98 o                         
   5   2   8         34.85         11.70         9.42 o                         
   6   2   8         15.92         16.59        13.47 o                         
   7   2   8          1.95         22.58        16.67 o                         
  -7   3   8         11.70         10.90         6.43 o                         
  -6   3   8         26.08         20.90         5.73 o                         
  -5   3   8         61.70         46.95         7.50 o                         
  -4   3   8         76.73         73.16         8.17 o                         
  -3   3   8       1241.14       1255.21        31.72 o                         
  -2   3   8        502.04        502.71        24.16 o                         
  -1   3   8        397.93        362.37        17.27 o                         
   0   3   8        506.08        477.44        21.05 o                         
   1   3   8        476.04        493.64        28.50 o                         
   2   3   8        151.03        152.82        14.00 o                         
   3   3   8         90.18         67.23         9.73 o                         
   4   3   8        111.53         75.57        15.13 o                         
   5   3   8         17.08         23.09        12.97 o                         
   6   3   8         34.75         64.13        18.83 o                         
  -7   4   8         30.74         32.60        12.92 o                         
  -6   4   8          3.11          2.76         8.86 o                         
  -5   4   8          6.23          7.97        10.30 o                         
  -4   4   8        370.64        369.07        30.40 o                         
  -3   4   8          0.60          8.41        21.10 o                         
  -2   4   8        220.21        176.69        22.74 o                         
  -1   4   8          1.22          0.26         7.84 o                         
   0   4   8          2.68          4.98         7.61 o                         
   1   4   8         96.23         88.56         9.98 o                         
   2   4   8         89.25         88.57        16.47 o                         
   3   4   8         65.80         50.30         9.37 o                         
   4   4   8         73.31         63.46        12.26 o                         
   5   4   8          9.49         12.44        10.61 o                         
   6   4   8          0.19         -5.42        11.88 o                         
  -6   5   8         62.93         43.62        15.52 o                         
  -5   5   8         85.79         98.63        20.48 o                         
  -4   5   8        214.63        225.69        29.56 o                         
  -3   5   8        521.63        619.35        48.00 o                         
  -2   5   8         11.37         40.76        14.59 o                         
  -1   5   8         43.08         76.80        18.32 o                         
   0   5   8          0.79         11.56        12.89 o                         
   1   5   8        112.99        125.14        21.54 o                         
   2   5   8        192.06        186.61        17.57 o                         
   3   5   8        234.63        262.85        20.70 o                         
   4   5   8        303.54        341.82        26.01 o                         
   5   5   8          5.25         -2.82        11.71 o                         
  -6   6   8         18.68         24.91        16.03 o                         
  -5   6   8         42.33         17.95        14.36 o                         
  -4   6   8         16.94         24.97        17.80 o                         
  -3   6   8        262.84        252.73        33.70 o                         
  -2   6   8        248.35        260.90        32.90 o                         
  -1   6   8         52.19         38.46        16.61 o                         
   0   6   8        194.63        214.65        30.32 o                         
   1   6   8        145.20        165.40        28.85 o                         
   2   6   8         47.34         78.44        21.20 o                         
   3   6   8          0.14        -17.09        17.09 o                         
   4   6   8          0.76        -18.72        18.72 o                         
  -4   7   8          7.07        -14.87        14.87 o                         
  -3   7   8          2.90         34.31        17.71 o                         
  -2   7   8        139.51        128.73        26.09 o                         
  -1   7   8         21.08         31.52        15.56 o                         
   0   7   8         59.13         58.97        19.67 o                         
   1   7   8         37.48         42.11        17.65 o                         
   2   7   8          8.88         11.23        15.01 o                         
  -2  -8   9          0.18         -3.69         9.45 o                         
  -1  -8   9          7.01          9.11         8.90 o                         
   0  -8   9         23.61         25.52         9.74 o                         
   1  -8   9         10.02          9.25         6.67 o                         
   2  -8   9          1.66          0.86         7.35 o                         
   3  -8   9          0.35         -9.29         9.29 o                         
  -4  -7   9         12.85          6.72         9.52 o                         
  -3  -7   9         57.95         60.83        13.35 o                         
  -2  -7   9         45.78         49.41        12.36 o                         
  -1  -7   9         29.24         20.47         6.46 o                         
   0  -7   9         83.92         58.20        11.27 o                         
   1  -7   9         10.87          7.38         5.64 o                         
   2  -7   9         20.57         10.20         5.99 o                         
   3  -7   9          9.36          7.51         9.04 o                         
   4  -7   9         36.45         18.69         9.49 o                         
   5  -7   9         32.33         16.44        11.22 o                         
  -5  -6   9          9.40         30.18        16.96 o                         
  -4  -6   9          0.53         -7.54        11.89 o                         
  -3  -6   9        274.21        257.82        31.75 o                         
  -2  -6   9         12.01          3.86         6.44 o                         
  -1  -6   9          3.20          3.04         4.78 o                         
   0  -6   9         19.09         22.86         6.17 o                         
   1  -6   9        442.29        426.95        31.02 o                         
   2  -6   9        323.91        332.88        21.52 o                         
   3  -6   9        312.37        314.63        20.95 o                         
   4  -6   9        273.01        270.14        30.61 o                         
   5  -6   9         14.26          7.40        10.81 o                         
   6  -6   9          0.91         22.95        16.15 o                         
  -6  -5   9         10.15         23.34        19.66 o                         
  -5  -5   9         18.61         25.77        16.59 o                         
  -4  -5   9         27.86         42.66        15.22 o                         
  -3  -5   9        184.70        171.11        18.86 o                         
  -2  -5   9         67.08         88.91        13.50 o                         
  -1  -5   9         45.70         53.03         7.62 o                         
   0  -5   9          9.36         11.77        13.84 o                         
   1  -5   9         77.48         84.92        11.47 o                         
   2  -5   9        253.99        235.77        26.07 o                         
   3  -5   9        479.80        496.10        24.17 o                         
   4  -5   9        579.10        674.79        48.05 o                         
   5  -5   9         71.34         66.23        16.51 o                         
   6  -5   9         36.11         54.95        19.52 o                         
  -6  -4   9         21.90         34.81        17.35 o                         
  -5  -4   9          3.90         25.90        15.25 o                         
  -4  -4   9         28.93         17.95         8.86 o                         
  -3  -4   9         78.67         65.99        17.19 o                         
  -2  -4   9       2773.72       2896.24        95.10 o                         
  -1  -4   9       1068.86       1083.97        54.99 o                         
   0  -4   9       1095.14       1136.92        38.15 o                         
   1  -4   9        550.89        538.30        24.58 o                         
   2  -4   9          2.82          4.08         4.07 o                         
   3  -4   9        106.62         85.82        10.28 o                         
   4  -4   9        303.42        303.21        32.23 o                         
   5  -4   9        487.33        518.55        43.57 o                         
   6  -4   9        135.17        120.66        24.25 o                         
   7  -4   9        138.80        153.25        28.44 o                         
  -7  -3   9         66.97         77.31        21.16 o                         
  -6  -3   9        149.34        151.91        27.14 o                         
  -5  -3   9        194.62        213.09        30.19 o                         
  -4  -3   9        209.01        182.85        25.76 o                         
  -3  -3   9        164.68        161.23        21.27 o                         
  -2  -3   9        183.96        192.83        22.58 o                         
  -1  -3   9        273.81        287.79        26.97 o                         
   0  -3   9        411.33        405.29        32.19 o                         
   1  -3   9        656.58        660.32        40.06 o                         
   2  -3   9        645.79        698.24        42.10 o                         
   3  -3   9         94.63         98.13        17.98 o                         
   4  -3   9          3.94          4.34         9.87 o                         
   5  -3   9         62.64         45.95        14.94 o                         
   6  -3   9          0.16         -0.74        10.77 o                         
   7  -3   9          6.77        -15.37        15.37 o                         
  -7  -2   9          0.30        -14.90        14.90 o                         
  -6  -2   9        802.35        864.49        59.16 o                         
  -5  -2   9         20.16         42.24        14.69 o                         
  -4  -2   9        435.40        514.29        40.53 o                         
  -3  -2   9        736.08        766.53        45.61 o                         
  -2  -2   9        820.90        813.38        43.52 o                         
  -1  -2   9        985.79        971.75        47.87 o                         
   0  -2   9        489.44        458.75        32.05 o                         
   1  -2   9        883.11        904.68        46.46 o                         
   2  -2   9        522.81        597.39        38.13 o                         
   3  -2   9        444.05        483.31        36.35 o                         
   4  -2   9        225.96        236.91        28.37 o                         
   5  -2   9         76.47         81.83        18.32 o                         
   6  -2   9          8.35         29.27        16.70 o                         
   7  -2   9         30.67          7.37        11.77 o                         
  -7  -1   9         92.31        107.94        23.03 o                         
  -6  -1   9          4.21        -13.56        13.56 o                         
  -5  -1   9         11.96         26.80        14.25 o                         
  -4  -1   9        176.75        236.54        27.34 o                         
  -3  -1   9        744.47        752.29        43.50 o                         
  -2  -1   9       1753.71       1747.06        63.41 o                         
  -1  -1   9        376.38        364.37        27.17 o                         
   0  -1   9        658.60        668.19        38.26 o                         
   1  -1   9        971.99        906.02        32.44 o                         
   2  -1   9        572.82        497.83        26.54 o                         
   3  -1   9          1.48          7.53         8.30 o                         
   4  -1   9          3.47         -5.13         8.91 o                         
   5  -1   9         25.15         28.64        12.20 o                         
   6  -1   9         10.48         11.49         9.91 o                         
   7  -1   9         96.10         77.53        21.28 o                         
  -8   0   9         58.07         73.69        21.07 o                         
  -7   0   9         80.02         62.00        18.76 o                         
  -6   0   9        280.68        300.51        33.57 o                         
  -5   0   9        340.18        351.61        33.03 o                         
  -4   0   9        734.41        753.78        39.37 o                         
  -3   0   9         52.98         49.21         6.64 o                         
  -2   0   9         91.22        105.73        17.17 o                         
  -1   0   9        529.22        617.73        19.88 o                         
   0   0   9         43.12         48.71         6.79 o                         
   1   0   9         52.41         44.72         6.44 o                         
   2   0   9         72.64         64.40        14.19 o                         
   3   0   9        507.85        494.24        36.41 o                         
   4   0   9        167.78        177.50        24.21 o                         
   5   0   9         17.50         44.34        15.72 o                         
   6   0   9          4.57        -16.70        16.70 o                         
   7   0   9          0.29        -17.88        17.88 o                         
  -8   1   9          0.65          4.10         9.61 o                         
  -7   1   9         28.08         13.81         9.39 o                         
  -6   1   9        164.63        134.44        22.86 o                         
  -5   1   9        172.02        175.70        12.33 o                         
  -4   1   9        726.13        729.74        23.53 o                         
  -3   1   9        836.45        842.60        24.38 o                         
  -2   1   9        438.41        436.56        17.09 o                         
  -1   1   9         60.66         52.32         6.23 o                         
   0   1   9        302.07        289.66        13.72 o                         
   1   1   9          5.36          6.87         4.65 o                         
   2   1   9        490.86        513.91        34.28 o                         
   3   1   9       1474.37       1583.16        66.34 o                         
   4   1   9        325.21        326.16        32.46 o                         
   5   1   9        353.69        325.87        33.68 o                         
   6   1   9        109.89         86.71        19.17 o                         
   7   1   9         68.58         61.89        19.80 o                         
  -7   2   9         93.69         74.94        14.10 o                         
  -6   2   9         50.81         42.48         7.90 o                         
  -5   2   9          0.09          7.73         6.75 o                         
  -4   2   9       1087.63       1017.43        29.41 o                         
  -3   2   9        829.56        813.45        24.58 o                         
  -2   2   9        788.59        757.17        31.01 o                         
  -1   2   9        713.63        703.83        26.24 o                         
   0   2   9        773.26        706.70        26.85 o                         
   1   2   9        948.92        997.17        34.22 o                         
   2   2   9        489.97        500.19        25.69 o                         
   3   2   9        202.90        213.84        24.05 o                         
   4   2   9         46.11         50.45        13.15 o                         
   5   2   9         66.60         37.86        12.40 o                         
   6   2   9         12.31          7.58        12.15 o                         
   7   2   9         33.32         44.58        19.31 o                         
  -7   3   9         75.02         39.77        10.39 o                         
  -6   3   9        124.18        133.92        16.72 o                         
  -5   3   9        160.31        175.84        13.44 o                         
  -4   3   9        312.86        310.91        16.55 o                         
  -3   3   9         16.22         13.67        10.52 o                         
  -2   3   9        136.26        122.25        14.22 o                         
  -1   3   9        210.22        203.22        13.88 o                         
   0   3   9        290.23        276.54        16.67 o                         
   1   3   9        736.07        763.61        32.53 o                         
   2   3   9        346.84        351.51        21.94 o                         
   3   3   9        165.66        173.58        17.10 o                         
   4   3   9         60.97         49.87        14.19 o                         
   5   3   9          2.74        -11.68        12.32 o                         
   6   3   9          1.80         11.91        14.16 o                         
  -7   4   9         25.32        -10.18        10.94 o                         
  -6   4   9        130.96        121.67        22.11 o                         
  -5   4   9        216.05        244.24        31.16 o                         
  -4   4   9        295.30        334.16        19.52 o                         
  -3   4   9       2497.04       2680.52        93.73 o                         
  -2   4   9        114.63        119.53        20.30 o                         
  -1   4   9         70.35         63.82         8.07 o                         
   0   4   9         14.11          5.45         4.86 o                         
   1   4   9         44.13         55.22         9.20 o                         
   2   4   9         43.43         28.31        11.42 o                         
   3   4   9        160.01        132.14        15.10 o                         
   4   4   9        184.81        180.44        25.27 o                         
   5   4   9         26.42         45.25        15.75 o                         
  -6   5   9         17.33         32.39        15.60 o                         
  -5   5   9          1.77         -1.39        10.32 o                         
  -4   5   9         14.45         23.22        14.31 o                         
  -3   5   9        209.65        197.95        28.59 o                         
  -2   5   9          4.57         36.05        15.97 o                         
  -1   5   9          9.64         39.66        18.17 o                         
   0   5   9         34.67         76.34        23.52 o                         
   1   5   9         42.81         39.82        16.37 o                         
   2   5   9          1.44          9.83         6.35 o                         
   3   5   9         12.48         11.86         8.17 o                         
   4   5   9          9.19          9.92        15.71 o                         
  -5   6   9          7.61         12.61        12.84 o                         
  -4   6   9          4.93         -9.22        12.50 o                         
  -3   6   9          2.68         13.59        13.42 o                         
  -2   6   9        320.79        356.78        40.22 o                         
  -1   6   9         13.23         -1.90        11.39 o                         
   0   6   9         33.13         27.47        14.56 o                         
   1   6   9         51.06         49.73        21.73 o                         
   2   6   9         17.08         20.95        15.89 o                         
   3   6   9         70.66         88.82        25.00 o                         
  -3   7   9         47.70         30.02        15.11 o                         
  -2   7   9          6.37          2.47        12.29 o                         
  -1   7   9        104.25        123.62        28.76 o                         
   0   7   9         83.20         87.72        24.45 o                         
   1   7   9         30.47          8.65        13.67 o                         
   2   7   9          0.03         15.87        16.55 o                         
  -1  -8  10         61.27         61.91        13.54 o                         
   0  -8  10        155.97        139.89        14.33 o                         
   1  -8  10        101.97        101.91        10.73 o                         
   2  -8  10         16.11         16.75         7.68 o                         
  -3  -7  10         14.45          8.47         8.03 o                         
  -2  -7  10          9.85          4.52        14.28 o                         
  -1  -7  10          2.83         -5.78        10.46 o                         
   0  -7  10         62.49         61.65         9.58 o                         
   1  -7  10         92.92         78.23        10.14 o                         
   2  -7  10        105.24         97.88        13.40 o                         
   3  -7  10         99.76        103.42        13.48 o                         
   4  -7  10          0.38         -6.70        13.71 o                         
  -4  -6  10         70.63         80.60        21.66 o                         
  -3  -6  10        129.93        117.86        16.91 o                         
  -2  -6  10         56.39         61.54        13.85 o                         
  -1  -6  10          1.37          5.10         5.19 o                         
   0  -6  10          8.11         13.43         6.02 o                         
   1  -6  10        110.41        101.15        13.22 o                         
   2  -6  10        197.01        164.57        16.00 o                         
   3  -6  10         88.01         75.31        11.24 o                         
   4  -6  10        133.32         99.16        20.59 o                         
   5  -6  10         18.85         17.34        12.24 o                         
  -5  -5  10          0.01         14.00        14.03 o                         
  -4  -5  10         17.39          6.66        12.84 o                         
  -3  -5  10        119.22        113.94        21.34 o                         
  -2  -5  10        183.70        223.57        29.56 o                         
  -1  -5  10        346.87        346.74        17.44 o                         
   0  -5  10        245.50        253.12        19.78 o                         
   1  -5  10        229.54        214.51        17.28 o                         
   2  -5  10         78.31         75.10        11.59 o                         
   3  -5  10         24.43         30.59        14.79 o                         
   4  -5  10          5.84          6.64        10.19 o                         
   5  -5  10          8.54         28.75        14.79 o                         
   6  -5  10          0.41         -0.95        11.92 o                         
  -6  -4  10        133.74        170.24        31.22 o                         
  -5  -4  10         39.88         39.54        17.41 o                         
  -4  -4  10         12.73         10.94        10.95 o                         
  -3  -4  10         15.98         10.20        11.40 o                         
  -2  -4  10         11.22          6.56         9.67 o                         
  -1  -4  10          6.50         17.32        11.64 o                         
   0  -4  10          3.32         -3.85         8.50 o                         
   1  -4  10          9.67         19.43         9.95 o                         
   2  -4  10        103.86         90.82        16.75 o                         
   3  -4  10         56.86         52.56        13.85 o                         
   4  -4  10        161.89        188.06        26.19 o                         
   5  -4  10         33.10         29.81        14.76 o                         
   6  -4  10         16.25         18.71        13.36 o                         
  -7  -3  10          0.28          7.71        16.96 o                         
  -6  -3  10         20.79         54.17        18.09 o                         
  -5  -3  10        249.52        249.29        32.07 o                         
  -4  -3  10        153.55        134.09        23.44 o                         
  -3  -3  10        330.54        382.08        34.68 o                         
  -2  -3  10        297.77        282.75        28.36 o                         
  -1  -3  10        276.66        279.49        28.33 o                         
   0  -3  10        128.19        145.67        19.86 o                         
   1  -3  10        118.21        123.64        18.59 o                         
   2  -3  10        224.04        189.07        24.87 o                         
   3  -3  10        260.44        272.55        29.42 o                         
   4  -3  10        367.80        309.76        33.23 o                         
   5  -3  10        216.15        210.85        29.71 o                         
   6  -3  10        263.08        351.36        40.85 o                         
   7  -3  10        149.90        128.28        29.05 o                         
  -7  -2  10         34.36         47.86        19.04 o                         
  -6  -2  10        321.70        382.97        40.76 o                         
  -5  -2  10         38.32         75.28        19.85 o                         
  -4  -2  10         12.47         23.55        13.13 o                         
  -3  -2  10          5.48          1.41         8.44 o                         
  -2  -2  10        221.07        176.52        21.75 o                         
  -1  -2  10        324.49        345.33        28.99 o                         
   0  -2  10       1186.21       1368.66        59.34 o                         
   1  -2  10       1307.67       1448.92        61.49 o                         
   2  -2  10       1312.39       1377.46        61.64 o                         
   3  -2  10        129.17        129.78        20.24 o                         
   4  -2  10         42.39         21.26        10.90 o                         
   5  -2  10         67.08         43.69        16.17 o                         
   6  -2  10         60.86         64.08        20.35 o                         
   7  -2  10         46.15         36.69        17.66 o                         
  -7  -1  10         12.48         20.71        17.94 o                         
  -6  -1  10        134.71        154.18        28.04 o                         
  -5  -1  10        329.01        366.09        36.65 o                         
  -4  -1  10         71.82         87.72        17.84 o                         
  -3  -1  10        272.92        289.45        29.28 o                         
  -2  -1  10          1.15          5.85         7.91 o                         
  -1  -1  10         97.87        108.99        16.63 o                         
   0  -1  10        332.03        354.02        29.05 o                         
   1  -1  10        878.65        892.24        28.49 o                         
   2  -1  10       2101.07       1897.18       117.70 o                         
   3  -1  10         99.61        125.91        20.25 o                         
   4  -1  10         63.69         54.76        15.26 o                         
   5  -1  10          9.80         17.39        12.39 o                         
   6  -1  10          0.11         -0.26        13.00 o                         
   7  -1  10          8.27          3.50        16.06 o                         
  -7   0  10         49.34         46.08        18.38 o                         
  -6   0  10          3.10         20.44        14.09 o                         
  -5   0  10        546.03        707.09        48.42 o                         
  -4   0  10       1104.87       1404.47        66.16 o                         
  -3   0  10       1309.73       1360.49        62.94 o                         
  -2   0  10       1885.76       2132.19        47.63 o                         
  -1   0  10        659.06        655.52        21.77 o                         
   0   0  10        593.33        675.17        26.42 o                         
   1   0  10         70.64         50.02         7.20 o                         
   2   0  10        204.63        223.03        24.10 o                         
   3   0  10        758.58        814.85        48.98 o                         
   4   0  10        149.88        138.47        22.60 o                         
   5   0  10        269.98        277.74        33.42 o                         
   6   0  10         32.02         27.24        14.73 o                         
   7   0  10         26.30         36.90        18.04 o                         
  -7   1  10        150.31        157.43        19.90 o                         
  -6   1  10        196.49        220.35        21.09 o                         
  -5   1  10         66.12         85.73        21.70 o                         
  -4   1  10         56.75         51.36         6.60 o                         
  -3   1  10         27.54         25.59         4.92 o                         
  -2   1  10        485.26        481.84        18.85 o                         
  -1   1  10        244.85        233.86        13.20 o                         
   0   1  10        176.77        167.51         9.59 o                         
   1   1  10        297.57        293.84        18.94 o                         
   2   1  10         79.22         88.54        16.04 o                         
   3   1  10        217.74        193.12        24.72 o                         
   4   1  10         87.00         85.53        17.86 o                         
   5   1  10         21.97         34.58        15.03 o                         
   6   1  10          0.17        -13.95        13.95 o                         
   7   1  10          2.75        -17.52        17.52 o                         
  -7   2  10         92.12        115.33        21.86 o                         
  -6   2  10        379.80        425.73        58.11 o                         
  -5   2  10        348.00        384.25        19.17 o                         
  -4   2  10         81.88         64.33         8.01 o                         
  -3   2  10         88.65         90.56         8.96 o                         
  -2   2  10         94.15         68.24         7.80 o                         
  -1   2  10        327.73        318.92        18.54 o                         
   0   2  10        136.60        128.97        11.91 o                         
   1   2  10        784.77        785.22        31.82 o                         
   2   2  10         39.48         18.86         6.49 o                         
   3   2  10        135.83        122.90        19.16 o                         
   4   2  10         12.19         12.42         9.81 o                         
   5   2  10        113.46        100.26        19.73 o                         
   6   2  10          1.26        -12.36        12.36 o                         
  -7   3  10          0.50          0.30         7.59 o                         
  -6   3  10         29.22         28.45         7.53 o                         
  -5   3  10        121.28        110.93        14.20 o                         
  -4   3  10        293.03        298.70        16.54 o                         
  -3   3  10         92.97         84.77         8.97 o                         
  -2   3  10        308.85        313.96        19.29 o                         
  -1   3  10        204.19        206.83        14.86 o                         
   0   3  10        390.14        383.71        21.03 o                         
   1   3  10        298.31        300.67        20.43 o                         
   2   3  10         24.13         23.53         7.91 o                         
   3   3  10          3.63         -6.58        20.14 o                         
   4   3  10         57.64         48.45        14.10 o                         
   5   3  10         77.82         61.43        18.01 o                         
   6   3  10         85.59        110.15        25.62 o                         
  -6   4  10         17.83         44.10        16.01 o                         
  -5   4  10          1.31          9.33        10.91 o                         
  -4   4  10          2.22         -8.98        12.88 o                         
  -3   4  10         11.69         29.91        12.69 o                         
  -2   4  10         69.64         78.46        19.03 o                         
  -1   4  10          1.31         -3.35         4.70 o                         
   0   4  10         18.19         10.83         5.94 o                         
   1   4  10        186.98        206.17        30.69 o                         
   2   4  10          3.14         -8.28         8.28 o                         
   3   4  10        130.36        115.41        14.77 o                         
   4   4  10          9.81          4.98        10.17 o                         
   5   4  10          9.95         -3.17        10.22 o                         
  -6   5  10         53.32         69.41        20.04 o                         
  -5   5  10         77.75         80.41        20.73 o                         
  -4   5  10        104.72        121.98        23.86 o                         
  -3   5  10         35.33         57.09        17.63 o                         
  -2   5  10         91.27        136.85        25.06 o                         
  -1   5  10         11.44         20.60        12.85 o                         
   0   5  10          7.07          6.21        11.95 o                         
   1   5  10        145.62        166.31        29.45 o                         
   2   5  10        201.70        225.07        35.00 o                         
   3   5  10        119.43        123.25        15.39 o                         
   4   5  10         42.84         41.67        12.21 o                         
  -4   6  10          5.34         17.06        13.95 o                         
  -3   6  10         37.51         23.31        14.92 o                         
  -2   6  10         45.06         63.00        20.32 o                         
  -1   6  10        255.61        319.71        38.50 o                         
   0   6  10        125.51        132.59        26.13 o                         
   1   6  10         65.77        109.84        25.54 o                         
   2   6  10          1.46         -6.05        12.51 o                         
   3   6  10         35.63         13.76        15.57 o                         
  -2   7  10         11.78          5.81        14.46 o                         
  -1   7  10         33.22         32.59        19.61 o                         
   0   7  10         41.88         62.34        24.39 o                         
   0  -8  11          1.30          1.54         8.26 o                         
   1  -8  11          0.15          1.83         6.29 o                         
  -3  -7  11         11.87         13.72        14.10 o                         
  -2  -7  11         36.83          8.61        17.07 o                         
  -1  -7  11         34.91         20.69         8.93 o                         
   0  -7  11         39.82         41.30         8.52 o                         
   1  -7  11          5.40         16.01         8.98 o                         
   2  -7  11          0.05         -8.05         8.05 o                         
   3  -7  11         20.14         24.11        13.27 o                         
   4  -7  11          3.42         -2.58        10.64 o                         
  -4  -6  11         15.72         26.41        18.58 o                         
  -3  -6  11          9.74         -3.75        11.50 o                         
  -2  -6  11          0.99          3.77        11.13 o                         
  -1  -6  11          2.43          2.03         9.83 o                         
   0  -6  11         76.57         63.44        11.99 o                         
   1  -6  11        302.76        340.60        24.00 o                         
   2  -6  11        344.69        336.59        23.01 o                         
   3  -6  11         99.80        113.70        22.33 o                         
   4  -6  11         41.00         23.41        12.44 o                         
   5  -6  11          2.40          7.86        11.37 o                         
  -5  -5  11         39.27         55.40        20.81 o                         
  -4  -5  11         39.34         39.00        13.39 o                         
  -3  -5  11         17.45         30.31        15.25 o                         
  -2  -5  11         84.86        111.19        23.52 o                         
  -1  -5  11          9.84          8.04         9.72 o                         
   0  -5  11          7.47          1.42         9.32 o                         
   1  -5  11        328.02        350.03        22.57 o                         
   2  -5  11        257.29        294.47        19.98 o                         
   3  -5  11        244.50        236.85        29.63 o                         
   4  -5  11         73.06         84.65        20.72 o                         
   5  -5  11         76.56         78.21        20.52 o                         
   6  -5  11          2.66          5.46        14.61 o                         
  -6  -4  11        136.62        107.46        25.12 o                         
  -5  -4  11        131.03        135.03        25.69 o                         
  -4  -4  11        251.65        275.74        33.08 o                         
  -3  -4  11        456.47        527.70        43.83 o                         
  -2  -4  11        554.80        658.46        47.01 o                         
  -1  -4  11        360.95        372.87        35.01 o                         
   0  -4  11        613.15        661.13        46.04 o                         
   1  -4  11        242.08        228.24        27.35 o                         
   2  -4  11        111.15         92.78        18.76 o                         
   3  -4  11        431.12        388.98        37.30 o                         
   4  -4  11        118.56        122.84        24.75 o                         
   5  -4  11        170.65        189.57        28.75 o                         
   6  -4  11         74.53         91.96        25.25 o                         
  -6  -3  11        246.17        247.54        35.54 o                         
  -5  -3  11         33.94         42.06        17.60 o                         
  -4  -3  11         13.18          6.80         9.17 o                         
  -3  -3  11          0.10        -10.80        11.46 o                         
  -2  -3  11         44.02         48.29        13.39 o                         
  -1  -3  11        382.91        352.73        32.33 o                         
   0  -3  11        417.77        423.77        34.57 o                         
   1  -3  11        641.98        708.90        44.96 o                         
   2  -3  11          3.65          4.45         9.65 o                         
   3  -3  11          0.84         17.76        11.43 o                         
   4  -3  11          0.25        -13.67        13.67 o                         
   5  -3  11          8.45         -2.12        11.58 o                         
   6  -3  11          2.51          8.18        13.27 o                         
  -7  -2  11         10.73         20.10        17.85 o                         
  -6  -2  11         35.37         56.08        19.90 o                         
  -5  -2  11       1126.72       1242.42        69.40 o                         
  -4  -2  11         82.21         71.26        18.34 o                         
  -3  -2  11         12.29         12.82         8.65 o                         
  -2  -2  11         11.35          8.60         7.80 o                         
  -1  -2  11        386.89        375.23        32.28 o                         
   0  -2  11          8.53          6.50         8.69 o                         
   1  -2  11        578.26        742.31        45.70 o                         
   2  -2  11        898.24        886.12        39.88 o                         
   3  -2  11         48.49         36.32        12.13 o                         
   4  -2  11         14.35        -13.24        13.24 o                         
   5  -2  11        115.35        104.45        21.50 o                         
   6  -2  11         15.99         25.40        14.50 o                         
  -7  -1  11         21.54         49.18        19.22 o                         
  -6  -1  11          2.63          3.97        10.82 o                         
  -5  -1  11        341.61        337.69        36.26 o                         
  -4  -1  11        106.50        110.43        21.28 o                         
  -3  -1  11        266.41        254.51        27.11 o                         
  -2  -1  11        584.14        587.80        40.16 o                         
  -1  -1  11        448.73        484.88        36.17 o                         
   0  -1  11        311.01        299.22        28.24 o                         
   1  -1  11        346.28        309.53        17.48 o                         
   2  -1  11         41.34         43.04        13.21 o                         
   3  -1  11        244.57        225.68        27.32 o                         
   4  -1  11         56.68         66.97        17.16 o                         
   5  -1  11         17.47         17.20        13.33 o                         
   6  -1  11        112.61        114.42        26.09 o                         
   7  -1  11         67.45         73.03        22.92 o                         
  -7   0  11         12.68         42.70        17.62 o                         
  -6   0  11        113.83        146.25        25.77 o                         
  -5   0  11        146.70        114.36        22.25 o                         
  -4   0  11        300.70        310.92        31.16 o                         
  -3   0  11          1.18         -5.99         5.99 o                         
  -2   0  11          5.02         -3.47         4.91 o                         
  -1   0  11          1.55          3.74         4.35 o                         
   0   0  11        153.34        134.93        12.46 o                         
   1   0  11        804.71        851.61        29.58 o                         
   2   0  11        103.73         90.54        16.24 o                         
   3   0  11          1.58        -12.79        12.79 o                         
   4   0  11        127.49        122.07        22.36 o                         
   5   0  11        238.14        262.55        33.69 o                         
   6   0  11          8.31        -11.36        14.50 o                         
  -7   1  11         27.67         32.32        11.68 o                         
  -6   1  11        146.35        117.87        22.52 o                         
  -5   1  11        294.97        304.52        23.73 o                         
  -4   1  11         12.88         11.48         6.61 o                         
  -3   1  11        415.32        436.32        19.03 o                         
  -2   1  11        319.36        331.53        16.41 o                         
  -1   1  11         56.45         46.34         6.46 o                         
   0   1  11         10.36          6.96         3.78 o                         
   1   1  11         91.05         71.73        15.37 o                         
   2   1  11        686.13        664.46        42.33 o                         
   3   1  11         18.89         11.93         9.09 o                         
   4   1  11        540.17        550.40        43.98 o                         
   5   1  11        434.12        428.99        42.11 o                         
   6   1  11         94.30         70.65        19.46 o                         
  -7   2  11         83.75         60.35        14.18 o                         
  -6   2  11         97.04        104.22        14.94 o                         
  -5   2  11          0.04          0.43         6.12 o                         
  -4   2  11         87.55         84.07         9.18 o                         
  -3   2  11          2.10          4.51         4.85 o                         
  -2   2  11        255.41        277.39        15.83 o                         
  -1   2  11        584.66        604.84        26.57 o                         
   0   2  11        697.34        687.95        36.18 o                         
   1   2  11       1430.79       1511.52        61.75 o                         
   2   2  11         11.34         14.84         7.24 o                         
   3   2  11         23.50         18.23        10.73 o                         
   4   2  11         19.91         15.28        10.85 o                         
   5   2  11         22.97         13.51        10.61 o                         
   6   2  11        136.34        111.43        24.68 o                         
  -6   3  11         73.49         72.58        10.36 o                         
  -5   3  11         36.96         45.13         8.04 o                         
  -4   3  11          0.63         -0.02         5.17 o                         
  -3   3  11         61.18         49.30         8.88 o                         
  -2   3  11         91.58         75.89        14.96 o                         
  -1   3  11        215.70        212.76        16.00 o                         
   0   3  11        274.31        292.22        21.06 o                         
   1   3  11        267.94        302.93        20.74 o                         
   2   3  11        113.58         94.18        26.01 o                         
   3   3  11          8.00         -1.62         9.07 o                         
   4   3  11        118.08        114.02        20.92 o                         
   5   3  11          0.25         -2.90        10.84 o                         
  -6   4  11        134.96        160.93        24.70 o                         
  -5   4  11        311.10        351.34        35.87 o                         
  -4   4  11        273.75        298.18        32.56 o                         
  -3   4  11        195.65        212.42        27.95 o                         
  -2   4  11        220.75        263.27        30.79 o                         
  -1   4  11         88.14         48.91        15.81 o                         
   0   4  11          3.12         -7.44         7.59 o                         
   1   4  11         33.97         32.67        13.72 o                         
   2   4  11        375.86        383.72        25.14 o                         
   3   4  11          0.91         -8.50        21.96 o                         
   4   4  11         78.09         77.20        18.47 o                         
  -5   5  11          0.73         -0.12        12.61 o                         
  -4   5  11          5.92         -2.55        11.44 o                         
  -3   5  11          2.55         -5.80        12.11 o                         
  -2   5  11         59.28         76.30        20.55 o                         
  -1   5  11         16.90         51.42        20.75 o                         
   0   5  11         26.91         11.26        12.21 o                         
   1   5  11          4.14         32.42        16.13 o                         
   2   5  11         13.21         14.42        12.29 o                         
   3   5  11          7.11         -1.78        12.92 o                         
  -4   6  11          4.06          2.25        13.71 o                         
  -3   6  11          6.07         14.81        12.89 o                         
  -2   6  11         17.81         45.75        19.07 o                         
  -1   6  11          9.61         32.27        16.49 o                         
   0   6  11         51.23         54.54        18.79 o                         
   1   6  11         54.54         54.56        20.87 o                         
   2   6  11         35.14         27.13        15.55 o                         
  -2  -7  12          0.51          9.27        13.97 o                         
  -1  -7  12         11.24         14.03        10.03 o                         
   0  -7  12        123.50        109.23        16.85 o                         
   1  -7  12         46.73         46.24         7.69 o                         
   2  -7  12         46.37         30.45         9.51 o                         
   3  -7  12          0.71          2.43        11.16 o                         
  -4  -6  12         74.41         62.03        19.93 o                         
  -3  -6  12          6.63         10.84        14.24 o                         
  -2  -6  12         69.18         59.89        15.61 o                         
  -1  -6  12         58.14         57.85        17.91 o                         
   0  -6  12          2.08         -8.08        10.26 o                         
   1  -6  12        153.14        124.06        16.01 o                         
   2  -6  12         87.74         61.51        11.06 o                         
   3  -6  12        132.78        100.82        22.53 o                         
   4  -6  12          1.65         12.93        13.37 o                         
  -5  -5  12          1.36         31.85        17.85 o                         
  -4  -5  12         57.07         34.33        16.13 o                         
  -3  -5  12         49.65         35.65        14.87 o                         
  -2  -5  12        190.87        151.53        25.31 o                         
  -1  -5  12        171.89        177.32        27.09 o                         
   0  -5  12        204.10        218.13        28.39 o                         
   1  -5  12          3.05         -2.72         9.89 o                         
   2  -5  12         40.57         38.43        14.27 o                         
   3  -5  12          8.20         20.74        14.91 o                         
   4  -5  12         27.91         18.09        14.43 o                         
   5  -5  12          0.29        -17.85        17.85 o                         
  -5  -4  12          1.22        -12.23        13.29 o                         
  -4  -4  12          0.73         -9.54        15.05 o                         
  -3  -4  12          3.28        -11.87        13.45 o                         
  -2  -4  12         15.62         15.58        11.52 o                         
  -1  -4  12        157.95        171.57        25.68 o                         
   0  -4  12        117.53        122.92        20.16 o                         
   1  -4  12        124.42        104.56        20.28 o                         
   2  -4  12          7.79         -2.65         9.32 o                         
   3  -4  12         69.33         65.34        18.67 o                         
   4  -4  12          4.21          3.10        10.68 o                         
   5  -4  12        137.66        127.58        25.94 o                         
   6  -4  12         28.03         28.69        17.37 o                         
  -6  -3  12         82.82        104.93        25.20 o                         
  -5  -3  12         61.83         82.08        21.40 o                         
  -4  -3  12        109.17        117.74        23.07 o                         
  -3  -3  12         85.55         84.91        18.01 o                         
  -2  -3  12        246.27        235.52        28.24 o                         
  -1  -3  12         71.53         87.29        19.02 o                         
   0  -3  12         23.44         34.54        12.20 o                         
   1  -3  12         90.96         71.80        16.31 o                         
   2  -3  12         14.75         -1.32        10.04 o                         
   3  -3  12        167.37        198.29        27.50 o                         
   4  -3  12        219.25        228.96        31.22 o                         
   5  -3  12        319.00        314.32        38.13 o                         
   6  -3  12        177.61        167.17        30.57 o                         
  -6  -2  12         86.50         79.75        22.77 o                         
  -5  -2  12         30.04         35.73        17.47 o                         
  -4  -2  12         55.03         14.15        10.22 o                         
  -3  -2  12          1.60         10.33        10.87 o                         
  -2  -2  12        129.03        119.73        19.49 o                         
  -1  -2  12        753.73        773.13        49.09 o                         
   0  -2  12         50.31         31.30        10.17 o                         
   1  -2  12       1930.19       2054.97        57.61 o                         
   2  -2  12        154.78        200.19        27.08 o                         
   3  -2  12        125.32        121.78        21.42 o                         
   4  -2  12          1.77         -3.65        10.62 o                         
   5  -2  12          2.40         -8.86        14.17 o                         
   6  -2  12        109.02        112.55        26.28 o                         
  -6  -1  12        105.03        119.50        24.18 o                         
  -5  -1  12         14.19         18.45        12.47 o                         
  -4  -1  12         87.59         79.76        18.29 o                         
  -3  -1  12         72.03         65.07        13.72 o                         
  -2  -1  12          1.73         -3.85         9.35 o                         
  -1  -1  12        221.95        228.07        26.03 o                         
   0  -1  12        303.03        314.10        19.96 o                         
   1  -1  12        547.41        552.76        24.64 o                         
   2  -1  12         64.44         60.67        15.74 o                         
   3  -1  12        392.69        401.95        37.22 o                         
   4  -1  12         65.42         57.21        15.68 o                         
   5  -1  12         12.64         10.26        12.61 o                         
   6  -1  12         12.34         23.48        16.94 o                         
  -7   0  12          1.09          7.12         9.32 o                         
  -6   0  12         56.18         61.45        13.99 o                         
  -5   0  12        489.72        492.26        44.19 o                         
  -4   0  12         73.66         60.32        15.00 o                         
  -3   0  12       1185.81       1415.19        39.59 o                         
  -2   0  12        832.21        896.62        40.56 o                         
  -1   0  12        246.92        292.61        28.69 o                         
   0   0  12         21.05         11.81         5.46 o                         
   1   0  12        237.80        196.16        14.83 o                         
   2   0  12        814.65        778.41        49.96 o                         
   3   0  12        119.73        131.56        23.11 o                         
   4   0  12        175.63        179.91        29.01 o                         
   5   0  12         52.95         77.71        21.60 o                         
   6   0  12        135.03        112.56        26.06 o                         
  -6   1  12         31.94         10.67         8.40 o                         
  -5   1  12          3.83          7.48         7.98 o                         
  -4   1  12         11.07          8.35         5.60 o                         
  -3   1  12         43.15         45.38         7.54 o                         
  -2   1  12        241.93        266.69        15.43 o                         
  -1   1  12        200.01        198.41        13.37 o                         
   0   1  12         40.35         42.53        12.21 o                         
   1   1  12         75.86         75.19        14.80 o                         
   2   1  12          2.34          7.53        10.28 o                         
   3   1  12        135.69        137.26        22.61 o                         
   4   1  12          7.94         -2.70        10.42 o                         
   5   1  12          0.28          6.10        11.34 o                         
   6   1  12         14.68        -12.90        15.31 o                         
  -6   2  12        109.73         91.12        15.22 o                         
  -5   2  12         48.22         46.73         9.36 o                         
  -4   2  12         19.50         14.29         5.64 o                         
  -3   2  12         92.36         87.52         9.68 o                         
  -2   2  12        219.85        206.23        14.02 o                         
  -1   2  12        171.59        187.90        15.99 o                         
   0   2  12        106.31         90.70        11.95 o                         
   1   2  12          1.66          5.74         6.47 o                         
   2   2  12        606.42        673.31        44.58 o                         
   3   2  12          1.55          9.05        10.96 o                         
   4   2  12         84.37         93.81        21.43 o                         
   5   2  12         30.42         20.55        14.56 o                         
  -6   3  12         27.32         17.41         8.71 o                         
  -5   3  12         37.21         32.33         7.45 o                         
  -4   3  12         30.10         28.80         7.34 o                         
  -3   3  12        205.29        209.94        17.00 o                         
  -2   3  12        261.40        255.62        18.26 o                         
  -1   3  12        173.55        174.69        15.39 o                         
   0   3  12        150.74        140.95        14.25 o                         
   1   3  12        201.31        178.30        17.28 o                         
   2   3  12         19.09         10.77        18.37 o                         
   3   3  12          6.34          6.63        10.97 o                         
   4   3  12         55.33         28.96        14.06 o                         
   5   3  12         90.20         82.10        22.19 o                         
  -5   4  12          0.95          0.11        10.97 o                         
  -4   4  12         11.35         16.47        12.64 o                         
  -3   4  12         41.34         39.86        16.34 o                         
  -2   4  12         44.67         45.00        15.31 o                         
  -1   4  12          4.62        -12.97        14.71 o                         
   0   4  12         29.89         29.50         8.13 o                         
   1   4  12         56.49         58.27        10.53 o                         
   2   4  12        214.36        184.42        18.76 o                         
   3   4  12          2.95         -8.95         9.37 o                         
   4   4  12         23.57         22.28        11.96 o                         
  -4   5  12         83.64         91.45        22.60 o                         
  -3   5  12         76.67        113.43        24.05 o                         
  -2   5  12         28.77         42.64        16.92 o                         
  -1   5  12          3.30          6.41        11.66 o                         
   0   5  12         45.84         64.93        21.60 o                         
   1   5  12         65.76         72.91        22.08 o                         
   2   5  12        182.11        181.59        32.10 o                         
   3   5  12         95.16         78.17        24.88 o                         
  -3   6  12         72.07         84.27        25.01 o                         
  -2   6  12        125.96        160.70        30.65 o                         
  -1   6  12         50.47         72.35        24.22 o                         
   0   6  12        101.97         74.61        22.31 o                         
   1   6  12         21.23         42.52        19.66 o                         
  -1  -7  13         27.80         39.99        17.80 o                         
   0  -7  13         17.37         27.00        16.84 o                         
   1  -7  13         12.45          4.60         6.39 o                         
   2  -7  13          3.40        -16.47        16.47 o                         
  -3  -6  13          3.73         -1.73        12.79 o                         
  -2  -6  13         11.31         -6.39        15.50 o                         
  -1  -6  13        251.37        245.23        34.00 o                         
   0  -6  13         59.82         67.47        19.93 o                         
   1  -6  13         48.77         53.80        17.60 o                         
   2  -6  13         96.01         80.99        19.47 o                         
   3  -6  13        172.07        157.58        28.79 o                         
   4  -6  13          2.69          6.72        13.85 o                         
  -4  -5  13         16.02          6.11        12.25 o                         
  -3  -5  13         28.89         12.04        13.43 o                         
  -2  -5  13         25.09         11.80        12.10 o                         
  -1  -5  13         14.61         19.77        14.04 o                         
   0  -5  13        164.25        155.64        25.68 o                         
   1  -5  13          4.21         22.84        13.35 o                         
   2  -5  13        168.42        174.69        28.06 o                         
   3  -5  13        236.03        283.94        35.37 o                         
   4  -5  13         74.68         92.87        22.89 o                         
   5  -5  13          9.91         14.99        18.00 o                         
  -5  -4  13         24.59         26.48        15.20 o                         
  -4  -4  13         47.76         31.74        14.43 o                         
  -3  -4  13        200.11        258.12        32.77 o                         
  -2  -4  13        399.74        503.84        44.01 o                         
  -1  -4  13        835.40       1009.48        61.41 o                         
   0  -4  13         31.94          5.86         9.74 o                         
   1  -4  13          0.62          2.89         9.43 o                         
   2  -4  13          1.36        -10.23        10.23 o                         
   3  -4  13         65.42         58.74        17.11 o                         
   4  -4  13        278.64        272.73        35.88 o                         
   5  -4  13         42.75         50.23        19.73 o                         
  -5  -3  13         60.40         68.66        19.44 o                         
  -4  -3  13          0.07        -10.44        15.04 o                         
  -3  -3  13          2.24         -7.30        12.37 o                         
  -2  -3  13        102.05        117.66        23.42 o                         
  -1  -3  13        321.44        352.19        35.73 o                         
   0  -3  13         94.50         58.69        14.89 o                         
   1  -3  13         23.43          8.88         8.15 o                         
   2  -3  13        352.85        398.62        38.36 o                         
   3  -3  13         22.78          3.72        10.68 o                         
   4  -3  13          9.60        -14.44        14.44 o                         
   5  -3  13          0.03         -2.43        13.52 o                         
  -6  -2  13        131.07        153.77        29.60 o                         
  -5  -2  13         22.88         12.91        11.14 o                         
  -4  -2  13         13.04         -3.50        13.51 o                         
  -3  -2  13         64.65         29.13        11.51 o                         
  -2  -2  13          0.14        -11.45        13.18 o                         
  -1  -2  13        143.92        139.54        22.56 o                         
   0  -2  13        944.97       1049.88        59.00 o                         
   1  -2  13         36.19         24.49         8.00 o                         
   2  -2  13         62.15         72.82        19.60 o                         
   3  -2  13        135.53        125.54        22.24 o                         
   4  -2  13         87.23        103.55        20.40 o                         
   5  -2  13          5.35         17.59        15.59 o                         
   6  -2  13         35.09         38.36        17.73 o                         
  -6  -1  13         20.02         11.17        13.90 o                         
  -5  -1  13         19.97          5.07        11.73 o                         
  -4  -1  13        146.83        147.56        24.20 o                         
  -3  -1  13        141.20        174.50        25.47 o                         
  -2  -1  13        360.66        385.24        36.61 o                         
  -1  -1  13        158.20        175.78        24.60 o                         
   0  -1  13         52.76         58.70        11.43 o                         
   1  -1  13        180.69        161.07        14.39 o                         
   2  -1  13        613.54        696.02        48.32 o                         
   3  -1  13         13.97         -5.27        10.08 o                         
   4  -1  13         22.47         24.38        14.24 o                         
   5  -1  13         21.78         23.49        14.62 o                         
   6  -1  13         67.54         99.18        25.89 o                         
  -6   0  13          2.66          4.99         8.78 o                         
  -5   0  13          5.75         16.05         9.67 o                         
  -4   0  13          8.20         10.46         7.49 o                         
  -3   0  13        116.08        107.76        14.42 o                         
  -2   0  13         10.82          5.98         5.40 o                         
  -1   0  13         60.65         54.97        10.10 o                         
   0   0  13         10.14          7.30         5.88 o                         
   1   0  13         67.27         58.87        15.32 o                         
   2   0  13        731.76        815.63        53.16 o                         
   3   0  13        198.00        223.04        29.55 o                         
   4   0  13         42.94         43.28        14.62 o                         
   5   0  13          2.38        -14.63        14.63 o                         
  -6   1  13         49.96         47.87        16.40 o                         
  -5   1  13         46.63         53.89        21.66 o                         
  -4   1  13        146.78        173.94        18.84 o                         
  -3   1  13        193.99        209.49        14.44 o                         
  -2   1  13        181.15        194.03        13.88 o                         
  -1   1  13          0.09         11.46         7.06 o                         
   0   1  13          5.04         -1.27         8.28 o                         
   1   1  13         25.16         35.88        12.00 o                         
   2   1  13        286.86        290.46        32.45 o                         
   3   1  13        770.57        922.99        57.72 o                         
   4   1  13        216.55        222.03        31.93 o                         
   5   1  13        104.51        102.64        23.53 o                         
  -6   2  13         29.30         35.31        16.43 o                         
  -5   2  13          6.39          1.54         7.19 o                         
  -4   2  13          1.01          1.75         7.89 o                         
  -3   2  13         47.33         53.68         8.27 o                         
  -2   2  13        716.56        732.97        27.38 o                         
  -1   2  13        405.22        440.70        20.56 o                         
   0   2  13        209.37        194.91        17.57 o                         
   1   2  13        263.24        231.61        24.81 o                         
   2   2  13        370.58        366.86        35.89 o                         
   3   2  13         62.63         38.61        15.98 o                         
   4   2  13         42.37         54.27        19.02 o                         
   5   2  13         40.26         16.22        12.21 o                         
  -5   3  13         29.40         37.29         8.49 o                         
  -4   3  13         22.41         12.52         6.51 o                         
  -3   3  13          0.01         -0.09         6.08 o                         
  -2   3  13         92.99         78.75        11.53 o                         
  -1   3  13        220.32        221.86        18.08 o                         
   0   3  13         54.37         56.50        10.33 o                         
   1   3  13        230.44        253.63        31.04 o                         
   2   3  13        122.05        115.05        15.62 o                         
   3   3  13          5.45          7.02        11.61 o                         
   4   3  13          4.17        -14.89        14.89 o                         
  -5   4  13        177.33        216.26        30.20 o                         
  -4   4  13        192.35        229.35        30.81 o                         
  -3   4  13        190.11        218.03        30.21 o                         
  -2   4  13        175.41        192.70        29.59 o                         
  -1   4  13         10.79          4.26        12.81 o                         
   0   4  13         11.56         -2.89        11.05 o                         
   1   4  13         11.18         13.66        13.16 o                         
   2   4  13         71.75         62.51        12.64 o                         
   3   4  13        199.26        168.95        25.85 o                         
  -3   5  13         13.72          5.55        12.27 o                         
  -2   5  13         46.19         59.56        19.71 o                         
  -1   5  13         12.93        -13.34        14.53 o                         
   0   5  13          2.82         30.54        17.60 o                         
   1   5  13         54.22         46.63        18.45 o                         
   2   5  13          0.86         -1.52        14.64 o                         
  -2  -6  14          1.15        -10.36        15.11 o                         
  -1  -6  14         27.29         17.49        15.53 o                         
   0  -6  14        310.16        311.02        39.59 o                         
   1  -6  14          6.10          3.54         8.98 o                         
   2  -6  14         15.99         28.80        15.90 o                         
   3  -6  14          6.00         18.56        14.66 o                         
  -3  -5  14         63.90         56.41        19.30 o                         
  -2  -5  14         58.93         80.66        20.41 o                         
  -1  -5  14        111.92        112.49        25.13 o                         
   0  -5  14          7.69         17.39        14.76 o                         
   1  -5  14        133.58        160.40        19.21 o                         
   2  -5  14         43.00         38.18        14.67 o                         
   3  -5  14          7.90         20.73        12.15 o                         
   4  -5  14          1.23        -10.60        13.38 o                         
  -4  -4  14         11.34          2.84        12.76 o                         
  -3  -4  14          0.96         -5.24        12.16 o                         
  -2  -4  14          1.82          4.98        11.93 o                         
  -1  -4  14          6.38          7.62        12.50 o                         
   0  -4  14        188.67        188.64        26.83 o                         
   1  -4  14        120.97        106.06        14.58 o                         
   2  -4  14         67.72         77.62        20.00 o                         
   3  -4  14        107.28        108.89        24.52 o                         
   4  -4  14        110.21         74.97        20.02 o                         
  -5  -3  14         87.83         94.97        23.62 o                         
  -4  -3  14         43.60         23.02        11.83 o                         
  -3  -3  14         52.79         47.14        17.01 o                         
  -2  -3  14         72.63         93.35        22.59 o                         
  -1  -3  14         48.52         90.79        20.16 o                         
   0  -3  14          1.36         -7.75        11.86 o                         
   1  -3  14        115.33        105.31        14.46 o                         
   2  -3  14        112.86        131.10        23.73 o                         
   3  -3  14        304.44        337.52        37.95 o                         
   4  -3  14        242.07        215.23        33.43 o                         
   5  -3  14        106.51         94.26        23.61 o                         
  -5  -2  14         75.91         96.99        22.68 o                         
  -4  -2  14         45.03         28.06        11.31 o                         
  -3  -2  14          6.54        -11.70        11.70 o                         
  -2  -2  14        140.08        189.88        27.88 o                         
  -1  -2  14        425.72        492.08        42.15 o                         
   0  -2  14        640.60        695.03        49.39 o                         
   1  -2  14         60.48         52.22         9.40 o                         
   2  -2  14        590.30        585.45        47.84 o                         
   3  -2  14         24.88         22.05        12.59 o                         
   4  -2  14         12.89          2.58        11.67 o                         
   5  -2  14         69.26         59.70        21.79 o                         
  -5  -1  14         80.29         67.27        19.74 o                         
  -4  -1  14         17.97          6.14        12.12 o                         
  -3  -1  14         24.03          3.80        10.65 o                         
  -2  -1  14          4.80         -2.15        10.01 o                         
  -1  -1  14        100.40        107.80        13.68 o                         
   0  -1  14        213.03        227.75        18.39 o                         
   1  -1  14        133.62        129.50        13.56 o                         
   2  -1  14        600.98        660.89        49.64 o                         
   3  -1  14        132.05        137.68        25.85 o                         
   4  -1  14          0.40        -13.28        13.28 o                         
   5  -1  14          8.79         55.58        19.71 o                         
  -6   0  14         16.63         12.62         8.81 o                         
  -5   0  14        145.55        169.39        20.07 o                         
  -4   0  14        446.95        591.88        35.72 o                         
  -3   0  14        180.65        239.10        21.86 o                         
  -2   0  14        647.65        725.74        35.23 o                         
  -1   0  14         92.88         70.60        11.45 o                         
   0   0  14          1.53          1.16         5.02 o                         
   1   0  14        117.83        103.91        19.73 o                         
   2   0  14         34.21         41.60        15.26 o                         
   3   0  14        324.37        347.75        37.72 o                         
   4   0  14        141.89        127.97        27.12 o                         
   5   0  14         70.95         81.90        24.35 o                         
  -5   1  14          0.07        -12.73        12.74 o                         
  -4   1  14          5.05         -9.31         9.31 o                         
  -3   1  14         45.52         46.10         8.08 o                         
  -2   1  14        165.38        162.40        13.38 o                         
  -1   1  14         67.19         71.19         9.38 o                         
   0   1  14         85.31         68.37        15.47 o                         
   1   1  14         62.15         59.90        15.68 o                         
   2   1  14         65.24         91.52        19.25 o                         
   3   1  14          0.74         -1.65        11.84 o                         
   4   1  14          4.40         -8.75        10.82 o                         
   5   1  14          0.20         13.39        15.52 o                         
  -5   2  14         54.98         46.53        11.69 o                         
  -4   2  14          0.39          0.17        10.14 o                         
  -3   2  14          8.89          1.04         5.53 o                         
  -2   2  14          2.95          0.72         5.31 o                         
  -1   2  14        220.97        191.11        17.80 o                         
   0   2  14         83.32         89.76        13.33 o                         
   1   2  14         87.55         58.55        16.33 o                         
   2   2  14         54.59         40.76        13.78 o                         
   3   2  14         82.97         83.65        20.65 o                         
   4   2  14         22.49         16.88        13.82 o                         
  -5   3  14         44.55         55.51        20.04 o                         
  -4   3  14         30.44         33.87         7.66 o                         
  -3   3  14        191.74        207.77        18.40 o                         
  -2   3  14        140.62        146.20        15.93 o                         
  -1   3  14         67.15         65.45        10.85 o                         
   0   3  14        169.18        146.34        17.03 o                         
   1   3  14         24.15          4.06         7.26 o                         
   2   3  14          1.03          3.53        10.12 o                         
   3   3  14         23.16         34.80        14.70 o                         
  -4   4  14          0.13        -11.43        12.97 o                         
  -3   4  14          5.57          4.41        14.36 o                         
  -2   4  14          9.59         18.50        15.27 o                         
  -1   4  14         54.78         36.95        16.61 o                         
   0   4  14         15.12         15.31        14.31 o                         
   1   4  14         48.83         40.71        17.31 o                         
   2   4  14         17.87        -21.97        21.97 o                         
  -2   5  14          3.36          2.06        14.67 o                         
  -1   5  14         15.50         51.65        21.48 o                         
   0   5  14         27.25         14.80        14.96 o                         
   0  -6  15        104.33        113.82        27.73 o                         
   1  -6  15        108.75        122.61        18.83 o                         
  -2  -5  15          5.03          3.09        15.26 o                         
  -1  -5  15          0.18          0.14        13.11 o                         
   0  -5  15          2.37          2.37        11.82 o                         
   1  -5  15        219.04        273.30        31.98 o                         
   2  -5  15         98.84        129.23        25.27 o                         
   3  -5  15         73.88         83.04        21.79 o                         
  -4  -4  15        197.45        183.93        32.39 o                         
  -3  -4  15        105.18        120.27        26.62 o                         
  -2  -4  15         90.63        124.22        26.46 o                         
  -1  -4  15        110.41        119.82        23.13 o                         
   0  -4  15        120.44         86.31        21.76 o                         
   1  -4  15          8.92          5.38         7.91 o                         
   2  -4  15         69.78         62.92        18.99 o                         
   3  -4  15        114.00        131.40        26.18 o                         
   4  -4  15         90.01         86.89        24.45 o                         
  -4  -3  15          2.99          9.00        13.54 o                         
  -3  -3  15         26.51         29.16        15.28 o                         
  -2  -3  15          8.96         27.11        14.55 o                         
  -1  -3  15        131.46        161.91        26.85 o                         
   0  -3  15        120.13         87.59        21.04 o                         
   1  -3  15        129.37        126.71        22.81 o                         
   2  -3  15          3.67         16.20        13.13 o                         
   3  -3  15          0.84         11.37        14.50 o                         
   4  -3  15          1.87        -19.90        19.90 o                         
  -5  -2  15         96.22        106.88        24.45 o                         
  -4  -2  15         48.70         36.81        17.13 o                         
  -3  -2  15         24.85          8.32        10.80 o                         
  -2  -2  15         12.30         10.01        12.37 o                         
  -1  -2  15          6.81         15.42        13.54 o                         
   0  -2  15         88.55         85.71        20.27 o                         
   1  -2  15        193.27        169.55        16.14 o                         
   2  -2  15         76.68         86.75        21.04 o                         
   3  -2  15         30.52         16.33        11.25 o                         
   4  -2  15         25.65         18.77        14.82 o                         
  -5  -1  15         46.32         49.99        18.67 o                         
  -4  -1  15         99.20        106.28        24.69 o                         
  -3  -1  15         84.19         57.42        18.61 o                         
  -2  -1  15         88.41         91.71        13.65 o                         
  -1  -1  15        330.81        351.28        25.00 o                         
   0  -1  15         85.52         70.62        18.75 o                         
   1  -1  15         54.65         37.18         7.91 o                         
   2  -1  15         14.91         -6.97        10.98 o                         
   3  -1  15          5.27          9.40        10.88 o                         
   4  -1  15         24.14         30.58        14.81 o                         
  -5   0  15         13.56         19.17        10.38 o                         
  -4   0  15          0.32         -2.23         8.68 o                         
  -3   0  15          3.76          0.55         7.82 o                         
  -2   0  15          9.85          6.07         9.05 o                         
  -1   0  15          7.31         11.95         6.12 o                         
   0   0  15        153.20        147.67        15.81 o                         
   1   0  15        115.85        121.68        23.54 o                         
   2   0  15         84.49         77.29        18.81 o                         
   3   0  15         28.31         19.67        12.31 o                         
   4   0  15         21.35         11.71        13.25 o                         
  -5   1  15         45.37         65.99        14.21 o                         
  -4   1  15        104.41        126.12        17.80 o                         
  -3   1  15         74.09         66.46         9.55 o                         
  -2   1  15         49.25         47.44         7.97 o                         
  -1   1  15         21.06          4.34        14.03 o                         
   0   1  15        121.77        107.37        19.82 o                         
   1   1  15        146.39        161.60        24.10 o                         
   2   1  15        201.10        254.67        32.47 o                         
   3   1  15        324.49        333.61        38.91 o                         
   4   1  15         80.98         95.33        24.21 o                         
  -4   2  15         28.81         24.12         9.26 o                         
  -3   2  15        148.07        175.15        15.20 o                         
  -2   2  15        188.00        196.98        18.59 o                         
  -1   2  15        338.62        359.15        25.33 o                         
   0   2  15        233.44        218.02        19.73 o                         
   1   2  15         21.14         18.03        11.38 o                         
   2   2  15          0.30        -14.56        14.56 o                         
   3   2  15         28.55         50.15        17.88 o                         
  -4   3  15         12.56         47.12        17.61 o                         
  -3   3  15         33.30         55.09        18.42 o                         
  -2   3  15         77.99         67.92        12.28 o                         
  -1   3  15        102.93        103.92        17.95 o                         
   0   3  15        168.14        149.32        17.41 o                         
   1   3  15         28.02         14.31        11.82 o                         
   2   3  15          7.34          3.39        10.95 o                         
  -2   4  15          3.45         15.99        14.78 o                         
  -1   4  15          0.28          4.90        11.94 o                         
   0   4  15         38.91         27.69        17.11 o                         
   1   4  15         67.74         55.84        19.64 o                         
  -1  -5  16         37.96         22.67        14.37 o                         
   0  -5  16         95.86        116.43        26.61 o                         
   1  -5  16          2.08         -9.06        14.10 o                         
  -3  -4  16         11.79          6.01        14.34 o                         
  -2  -4  16          0.84         -5.38        12.57 o                         
  -1  -4  16          1.35          5.47        12.89 o                         
   0  -4  16          8.79         15.73        15.47 o                         
   1  -4  16         42.10         -1.27        12.29 o                         
   2  -4  16         73.10         62.11        20.22 o                         
   3  -4  16         37.71         62.04        21.88 o                         
  -3  -3  16          9.75         21.53        14.42 o                         
  -2  -3  16         92.70        115.67        24.35 o                         
  -1  -3  16         33.70         31.33        15.30 o                         
   0  -3  16          0.27         11.65        11.81 o                         
   1  -3  16         44.49         22.25        15.46 o                         
   2  -3  16         99.06         96.46        22.89 o                         
   3  -3  16        137.34        138.93        28.51 o                         
  -4  -2  16          5.15          8.44        11.36 o                         
  -3  -2  16         76.88         96.04        21.84 o                         
  -2  -2  16         58.77         35.69        13.68 o                         
  -1  -2  16        291.01        337.00        38.15 o                         
   0  -2  16        334.53        355.00        46.07 o                         
   1  -2  16        122.76        120.83        25.09 o                         
   2  -2  16         71.75         68.49        20.86 o                         
   3  -2  16         22.99         21.08        15.07 o                         
  -4  -1  16          3.08        -10.87        10.87 o                         
  -3  -1  16          0.04         -3.74         9.21 o                         
  -2  -1  16          0.31         -6.33         8.40 o                         
  -1  -1  16        228.44        248.87        22.28 o                         
   0  -1  16        239.01        246.66        17.81 o                         
   1  -1  16        120.39        146.42        26.73 o                         
   2  -1  16        141.87        140.22        26.08 o                         
   3  -1  16          7.41         -1.55        12.35 o                         
   4  -1  16          4.38          0.61        13.27 o                         
  -4   0  16        252.97        347.09        29.28 o                         
  -3   0  16        171.05        171.96        22.42 o                         
  -2   0  16         64.51         78.04        13.38 o                         
  -1   0  16         34.88         14.44         7.49 o                         
   0   0  16         35.27         32.64         8.93 o                         
   1   0  16        118.09        125.67        24.52 o                         
   2   0  16         93.32        115.53        24.01 o                         
   3   0  16        223.52        249.24        36.63 o                         
  -4   1  16         62.52         70.64        13.52 o                         
  -3   1  16         28.99         39.87        11.28 o                         
  -2   1  16         64.46         75.07        12.84 o                         
  -1   1  16        159.02        166.29        15.44 o                         
   0   1  16          3.63          5.92        11.48 o                         
   1   1  16          2.64         17.81        11.41 o                         
   2   1  16         20.38         31.33        15.44 o                         
   3   1  16         14.19          3.81        11.38 o                         
  -3   2  16         38.29         39.36         9.37 o                         
  -2   2  16         43.29         22.65        13.14 o                         
  -1   2  16         49.60         41.66        26.12 o                         
   0   2  16         83.27         86.39        19.20 o                         
   1   2  16         30.61         29.42        13.89 o                         
   2   2  16         30.16         24.01        13.76 o                         
  -2   3  16         71.90         66.28        18.52 o                         
  -1   3  16         42.19         55.25        18.85 o                         
   0   3  16          4.37         -2.91         8.16 o                         
   1   3  16          6.92        -13.24        13.85 o                         
  -1  -4  17         28.45         17.34        13.18 o                         
   0  -4  17          1.25         -2.41        14.61 o                         
   1  -4  17         55.74         42.63        16.75 o                         
  -2  -3  17         99.75         95.91        24.01 o                         
  -1  -3  17         68.26         45.74        19.02 o                         
   0  -3  17         41.57         36.55        17.72 o                         
   1  -3  17         19.80          3.92        11.76 o                         
   2  -3  17          0.39         44.57        18.10 o                         
  -3  -2  17          0.79        -11.30        17.68 o                         
  -2  -2  17         15.83          2.28        12.32 o                         
  -1  -2  17         82.72         71.36        13.85 o                         
   0  -2  17         62.49         84.77        17.50 o                         
   1  -2  17         62.82         62.78        20.02 o                         
   2  -2  17          3.09         -2.57        10.77 o                         
  -3  -1  17         46.89         51.42        13.18 o                         
  -2  -1  17        133.67        135.87        21.76 o                         
  -1  -1  17         27.99         17.37         8.82 o                         
   0  -1  17         17.94         10.30         8.14 o                         
   1  -1  17         26.75         35.46        16.69 o                         
   2  -1  17          4.36         -4.03        12.56 o                         
  -3   0  17          0.88         -5.30         9.70 o                         
  -2   0  17          9.79         17.25         7.68 o                         
  -1   0  17         26.49         21.54         8.74 o                         
   0   0  17         24.94         25.77         9.10 o                         
   1   0  17         47.98         48.18        16.19 o                         
   2   0  17         19.84         -3.43        11.97 o                         
  -3   1  17         30.02         22.10        14.19 o                         
  -2   1  17         10.44          4.39         7.78 o                         
  -1   1  17         28.79         15.08        10.46 o                         
   0   1  17         45.76         59.25        19.52 o                         
   1   1  17         78.64         93.72        21.92 o                         
   2   1  17        191.62        229.04        34.92 o                         
  -2   2  17        118.24        113.27        15.80 o                         
  -1   2  17         72.84         66.10        18.18 o                         
   0   2  17         48.67         36.05        15.55 o                         
  -1  -2  18         66.12         66.38        14.06 o                         
   0  -2  18        107.57         98.10        16.60 o                         
  -1  -1  18         62.16         75.39        14.02 o                         
   0  -1  18         99.65        118.43        25.46 o                         
   1  -1  18         82.28         61.01        19.25 o                         
  -1   0  18         16.33         16.60         7.41 o                         
   0   0  18         11.95         13.10        12.51 o                         
                                                                                
