# Supplementary material for: Crystal structures of zinc(II) coordination complexes with iso­quinoline N-oxide
Source: Acta Crystallogr E Crystallogr Commun. 2025 Jan 14;81(Pt 2):132–9. doi: 10.1107/S2056989025000180 (PMC11799800; doi:10.1107/S2056989025000180)
Supplement: Supplementary file 3 [file e-81-00132-IIsup3.hkl]

data_II                                                                         
_shelx_title ' x208b_a.res in C2/c'                                             
_shelx_refln_list_code          4                                               
_shelx_F_calc_maximum      366.09                                               
_exptl_crystal_F_000      1008.00                                               
_reflns_d_resolution_high  0.8302                                               
                                                                                
loop_                                                                           
 _space_group_symop_operation_xyz                                               
 'x, y, z'                                                                      
 '-x, y, -z+1/2'                                                                
 'x+1/2, y+1/2, z'                                                              
 '-x+1/2, y+1/2, -z+1/2'                                                        
 '-x, -y, -z'                                                                   
 'x, -y, z-1/2'                                                                 
 '-x+1/2, -y+1/2, -z'                                                           
 'x+1/2, -y+1/2, z-1/2'                                                         
                                                                                
_cell_length_a    17.1095                                                       
_cell_length_b     7.2020                                                       
_cell_length_c    14.9534                                                       
_cell_angle_alpha  90.000                                                       
_cell_angle_beta   96.472                                                       
_cell_angle_gamma  90.000                                                       
                                                                                
_shelx_F_squared_multiplier     1.000                                           
                                                                                
loop_                                                                           
 _refln_index_h                                                                 
 _refln_index_k                                                                 
 _refln_index_l                                                                 
 _refln_F_squared_calc                                                          
 _refln_F_squared_meas                                                          
 _refln_F_squared_sigma                                                         
 _refln_observed_status                                                         
   2   0   0      37988.20      21495.18       221.58 o                         
   4   0   0        239.66        299.12        42.47 o                         
   6   0   0        189.40        198.07        42.99 o                         
   8   0   0      59919.70      67277.55       820.61 o                         
  10   0   0      35220.84      36696.18       673.71 o                         
  12   0   0         29.10        116.77        76.50 o                         
  14   0   0       2046.78       2252.45       213.79 o                         
  16   0   0       1853.93       1908.00       224.18 o                         
  18   0   0       9283.86      10220.33       529.67 o                         
  20   0   0       2216.05       2165.43       276.65 o                         
   1   1   0      25016.17      16865.09       624.74 o                         
   3   1   0      11081.47      11932.54       128.79 o                         
   5   1   0       1508.17       1636.78        78.64 o                         
   7   1   0       8363.92       8771.78       193.39 o                         
   9   1   0      39995.97      41549.11       483.80 o                         
  11   1   0       6159.90       6261.44       213.62 o                         
  13   1   0        206.80        290.46       115.14 o                         
  15   1   0        854.12        753.58       130.27 o                         
  17   1   0       9781.64      10294.96       361.92 o                         
  19   1   0       4493.73       4514.57       266.82 o                         
   0   2   0       6713.34       5820.24       135.99 o                         
   2   2   0      31327.08      29447.08       510.31 o                         
   4   2   0       3029.24       2933.43        96.44 o                         
   6   2   0        650.70        696.04        47.19 o                         
   8   2   0       6367.31       6743.02       189.31 o                         
  10   2   0       2753.21       2636.74       133.19 o                         
  12   2   0       1802.61       1820.19       125.22 o                         
  14   2   0       2901.33       2860.11       244.90 o                         
  16   2   0       1920.77       1651.27       147.20 o                         
  18   2   0        940.35       1087.41       327.83 o                         
   1   3   0         33.57         38.32        18.44 o                         
   3   3   0      13897.01      13053.08       748.72 o                         
   5   3   0      15846.76      15433.14       255.34 o                         
   7   3   0       1788.09       1919.63       100.10 o                         
   9   3   0       1404.86       1247.98        94.36 o                         
  11   3   0         48.18         65.50        38.63 o                         
  13   3   0      13964.95      14138.36       359.57 o                         
  15   3   0       5065.91       5064.52       314.06 o                         
  17   3   0        167.59         82.27        60.93 o                         
  19   3   0       1046.80        745.06       120.80 o                         
   0   4   0       2323.64       1803.70       111.96 o                         
   2   4   0        190.53        119.53        25.98 o                         
   4   4   0      69531.98      72134.42       923.22 o                         
   6   4   0      11213.93      10124.35       408.81 o                         
   8   4   0       1434.55       1338.49        84.07 o                         
  10   4   0       2667.23       3379.42       479.27 o                         
  12   4   0       3291.84       3496.13       180.19 o                         
  14   4   0       7103.09       7686.66       415.30 o                         
  16   4   0        119.25        140.17        69.41 o                         
  18   4   0        517.13        374.25        93.98 o                         
   1   5   0       1029.96        772.49       252.17 o                         
   3   5   0        927.02        730.16        99.56 o                         
   5   5   0       4937.85       4935.04       147.82 o                         
   7   5   0        472.47        511.41        52.93 o                         
   9   5   0       2090.54       2269.91       111.32 o                         
  11   5   0        138.50        104.51        46.03 o                         
  13   5   0       2763.69       3078.79       177.81 o                         
  15   5   0        353.47        538.35       150.15 o                         
   0   6   0         24.73        134.17        61.82 o                         
   2   6   0        225.33        157.02        28.90 o                         
   4   6   0        160.84        152.92        36.26 o                         
   6   6   0       2151.30       2486.09       116.90 o                         
   8   6   0        247.38        192.40        44.25 o                         
  10   6   0         15.84         40.02        60.31 o                         
  12   6   0        190.67        271.43        62.91 o                         
  14   6   0         20.88        -35.27        87.54 o                         
   1   7   0        682.87        804.97        89.28 o                         
   3   7   0        539.82        343.59        63.35 o                         
   5   7   0        894.39       1069.98       108.44 o                         
   7   7   0         10.87         11.32        34.39 o                         
   9   7   0        422.24        553.22        80.57 o                         
  11   7   0        114.41        114.21        50.58 o                         
   0   8   0       1265.51       1725.25       184.70 o                         
   2   8   0          3.53         43.90        59.62 o                         
   4   8   0       1305.12       1744.60       185.34 o                         
   6   8   0        779.25       1067.65       169.89 o                         
 -19   1   1       2299.69       2063.47       350.23 o                         
 -17   1   1       6257.17       6683.95       286.55 o                         
 -15   1   1        220.16        182.10        56.02 o                         
 -13   1   1       9168.66       9489.63       321.92 o                         
 -11   1   1          1.66         70.88        61.82 o                         
  -9   1   1       9583.96      10292.78       359.97 o                         
  -7   1   1        416.07        429.22        58.77 o                         
  -5   1   1      33495.96      35504.12       440.57 o                         
  -3   1   1      13056.46      13377.82       170.31 o                         
  -1   1   1       2556.57       2760.17        98.06 o                         
   1   1   1        437.40        628.04        75.79 o                         
   3   1   1      33777.22      38979.26       404.72 o                         
   5   1   1      33314.91      35452.07       436.02 o                         
   7   1   1       3271.17       3519.46       129.07 o                         
   9   1   1       6344.06       6309.98       196.59 o                         
  11   1   1       1564.56       1433.05       108.22 o                         
  13   1   1       4809.24       4968.49       216.96 o                         
  15   1   1       4839.85       5003.90       357.38 o                         
  17   1   1         43.75         58.33        58.62 o                         
  19   1   1       1282.25       1395.21       152.19 o                         
 -20   2   1         45.45        132.98        85.95 o                         
 -18   2   1       1604.91       1703.91       165.40 o                         
 -16   2   1        187.77        113.61        75.79 o                         
 -14   2   1       9153.59       9616.41       302.95 o                         
 -12   2   1       5603.85       5731.71       233.60 o                         
 -10   2   1       2825.60       2851.41       175.67 o                         
  -8   2   1      10196.08      10730.12       197.07 o                         
  -6   2   1      17406.95      17744.97       222.82 o                         
  -4   2   1      76049.66      77024.46      1732.46 o                         
  -2   2   1      31257.36      31766.96       995.17 o                         
   0   2   1      32757.41      28383.31       198.04 o                         
   2   2   1      30041.61      29807.00       212.73 o                         
   4   2   1      53208.70      57496.16       424.49 o                         
   6   2   1      29370.36      31896.88       635.59 o                         
   8   2   1       4742.46       4819.32       167.59 o                         
  10   2   1      15336.99      15640.63       328.06 o                         
  12   2   1       1859.13       1868.66       133.05 o                         
  14   2   1      12512.79      13361.86       377.03 o                         
  16   2   1       1111.43       1127.99       125.84 o                         
  18   2   1       1967.17       1989.23       176.57 o                         
 -19   3   1        408.19        386.18        96.94 o                         
 -17   3   1        452.74        463.74        94.53 o                         
 -15   3   1       3352.84       3436.84       216.32 o                         
 -13   3   1      19790.52      21064.71       432.62 o                         
 -11   3   1       1528.85       1392.12       108.46 o                         
  -9   3   1       1518.09       1459.98       120.39 o                         
  -7   3   1         61.47         13.23        28.11 o                         
  -5   3   1      29435.03      28258.28      1803.51 o                         
  -3   3   1       6763.58       6440.62       488.49 o                         
  -1   3   1       5174.36       4456.59       357.77 o                         
   1   3   1       2110.80       1776.59        93.45 o                         
   3   3   1       5368.74       4588.52       138.55 o                         
   5   3   1       7180.10       5903.93       194.01 o                         
   7   3   1       2323.75       2285.36        95.14 o                         
   9   3   1       1852.38       1879.95       117.35 o                         
  11   3   1          1.90         41.78        65.20 o                         
  13   3   1       7463.36       7566.93       272.03 o                         
  15   3   1       4510.82       4599.20       236.13 o                         
  17   3   1         12.77        -18.12        60.84 o                         
  19   3   1       1005.04        995.61       141.67 o                         
 -18   4   1        577.25        429.37       192.16 o                         
 -16   4   1        391.13        351.97        84.17 o                         
 -14   4   1        679.78        721.19       102.53 o                         
 -12   4   1       2842.87       3098.87       493.17 o                         
 -10   4   1       5142.81       5636.97       175.25 o                         
  -8   4   1        484.18        525.51        53.90 o                         
  -6   4   1        574.39        434.03        45.58 o                         
  -4   4   1        209.42        301.48        60.83 o                         
  -2   4   1       3467.82       2906.58       322.31 o                         
   0   4   1       2797.02       2059.86       111.31 o                         
   2   4   1       1506.99       1109.86        87.92 o                         
   4   4   1      15354.86      14218.72       260.71 o                         
   6   4   1       3302.06       3159.19       226.52 o                         
   8   4   1       3191.71       3219.30       193.53 o                         
  10   4   1       3135.31       3179.55       231.97 o                         
  12   4   1       4939.18       5022.25       214.92 o                         
  14   4   1        947.42        845.00       104.93 o                         
  16   4   1        298.89        399.48       157.74 o                         
  18   4   1        175.80        181.60        86.77 o                         
 -15   5   1         48.42         25.83        59.49 o                         
 -13   5   1        322.09        291.09        71.05 o                         
 -11   5   1        266.99        353.64        86.31 o                         
  -9   5   1      11461.33      13146.38       338.58 o                         
  -7   5   1       1595.53       1554.19       108.22 o                         
  -5   5   1        213.56        168.68        38.33 o                         
  -3   5   1        342.60        341.10        64.81 o                         
  -1   5   1      11696.14       8526.01       331.46 o                         
   1   5   1      13924.90      11945.84      1477.17 o                         
   3   5   1       1458.48       1442.17       117.93 o                         
   5   5   1        354.16        280.24        55.92 o                         
   7   5   1       3555.12       3935.92       138.40 o                         
   9   5   1       8566.66       8920.37       537.46 o                         
  11   5   1       4222.76       4763.23       259.31 o                         
  13   5   1         32.28         29.63        58.59 o                         
  15   5   1         71.45        163.12        73.25 o                         
 -14   6   1        265.32        243.98       161.38 o                         
 -12   6   1         23.28          4.89        62.87 o                         
 -10   6   1       4885.55       6140.55       200.22 o                         
  -8   6   1       6874.86       7593.94       252.26 o                         
  -6   6   1       2210.96       2106.04       110.47 o                         
  -4   6   1       1327.63        946.79        90.66 o                         
  -2   6   1       2097.74       1380.77       165.54 o                         
   0   6   1      16802.90      15377.99       594.54 o                         
   2   6   1       5215.47       4763.46       436.48 o                         
   4   6   1        595.10        586.32        99.56 o                         
   6   6   1       3827.20       3937.26       276.52 o                         
   8   6   1       3304.95       3819.19       149.80 o                         
  10   6   1       4817.42       5571.08       837.23 o                         
  12   6   1        260.95        209.74       131.64 o                         
  14   6   1        932.47        702.08       178.98 o                         
 -11   7   1        225.25        307.04        85.66 o                         
  -9   7   1       6354.52       8497.19       338.02 o                         
  -7   7   1        589.01        579.31        95.66 o                         
  -5   7   1         41.76         -7.59        34.55 o                         
  -3   7   1         14.84         26.04        60.98 o                         
  -1   7   1       3104.47       2426.11       209.89 o                         
   1   7   1       2392.96       1988.81       410.43 o                         
   3   7   1        265.20        189.23        48.37 o                         
   5   7   1          7.48         12.95        45.69 o                         
   7   7   1        742.50        857.43       108.13 o                         
   9   7   1       1411.82       1900.98       147.45 o                         
  11   7   1        684.21        673.06       154.17 o                         
  -6   8   1       1184.37       1314.82       178.33 o                         
  -4   8   1        118.61         67.93        63.77 o                         
  -2   8   1         68.85        179.37        94.04 o                         
   0   8   1        264.08        256.78        74.55 o                         
   2   8   1        408.92        431.35       101.57 o                         
   4   8   1        494.97        729.30       127.94 o                         
   6   8   1        416.65        645.52       127.68 o                         
 -20   0   2         30.45         15.46        94.43 o                         
 -18   0   2      11760.18      12673.58       585.65 o                         
 -16   0   2        346.88        123.52        84.94 o                         
 -14   0   2       6573.12       6037.67       326.40 o                         
 -12   0   2       2196.85       1893.97       168.46 o                         
 -10   0   2      23014.25      23176.02       518.37 o                         
  -8   0   2      60956.85      62808.23       749.82 o                         
  -6   0   2      11839.81      12773.33       285.49 o                         
  -4   0   2      30244.68      31615.62       256.07 o                         
  -2   0   2       1794.86       2372.46        83.26 o                         
   0   0   2      12301.40      12218.48       669.23 o                         
   2   0   2     102877.20     129871.20       790.61 o                         
   4   0   2      10577.91      12136.90       272.76 o                         
   6   0   2      23856.98      25488.21       459.79 o                         
   8   0   2       3478.27       3564.15       199.63 o                         
  10   0   2      56932.42      64633.75       958.81 o                         
  12   0   2       3963.76       4170.71       271.98 o                         
  14   0   2       1487.77       1807.34       202.62 o                         
  16   0   2        172.85        253.79       102.74 o                         
  18   0   2       7929.24       8433.25       504.73 o                         
  20   0   2       6388.60       6116.51       473.17 o                         
 -19   1   2       3336.65       3023.34       209.87 o                         
 -17   1   2       5239.95       5344.18       253.61 o                         
 -15   1   2       9007.48       8555.00       294.17 o                         
 -13   1   2       4253.47       4433.00       336.21 o                         
 -11   1   2       2540.94       2522.30       295.94 o                         
  -9   1   2      29850.34      31124.73       405.57 o                         
  -7   1   2      33740.04      35162.03       387.53 o                         
  -5   1   2         13.91         22.66        14.43 o                         
  -3   1   2       4349.41       4607.73       195.54 o                         
  -1   1   2      79090.17      80043.34       560.32 o                         
   1   1   2      62924.87      59740.14      1036.28 o                         
   3   1   2       5451.02       5814.60       167.29 o                         
   5   1   2       8786.39      10079.79       195.57 o                         
   7   1   2       8388.81       9756.20       219.33 o                         
   9   1   2      17305.20      18503.07       378.55 o                         
  11   1   2      15344.48      16025.49       357.90 o                         
  13   1   2         19.21         -2.50        44.93 o                         
  15   1   2        709.45        749.59        99.67 o                         
  17   1   2       3078.39       3834.74       228.29 o                         
  19   1   2       5466.20       5501.76       429.46 o                         
 -20   2   2        545.30        758.22       131.42 o                         
 -18   2   2       4556.24       4419.27       338.80 o                         
 -16   2   2       3601.16       3384.55       202.79 o                         
 -14   2   2       7740.75       7575.21       267.25 o                         
 -12   2   2       5280.33       5068.68       196.68 o                         
 -10   2   2       3699.33       3597.60       152.29 o                         
  -8   2   2       3279.71       2979.79       108.66 o                         
  -6   2   2       9312.48       8996.72       223.47 o                         
  -4   2   2       4211.50       4035.22       115.27 o                         
  -2   2   2      28785.70      28149.90       216.93 o                         
   0   2   2       4088.54       3525.70        95.04 o                         
   2   2   2      41282.13      43399.85       280.60 o                         
   4   2   2       9686.47      10189.70       348.22 o                         
   6   2   2      16154.21      18087.99       285.62 o                         
   8   2   2       6106.35       6175.12       186.16 o                         
  10   2   2       7528.84       8082.86       241.05 o                         
  12   2   2        645.09        657.79        82.28 o                         
  14   2   2       1365.62       1504.94       332.24 o                         
  16   2   2       1485.64       1549.14       149.41 o                         
  18   2   2        549.31        476.24        99.86 o                         
 -19   3   2        233.58        295.51       108.13 o                         
 -17   3   2       1893.59       1891.18       156.80 o                         
 -15   3   2       2714.46       2369.26       182.29 o                         
 -13   3   2       4679.67       5371.64       215.65 o                         
 -11   3   2       5461.71       5319.35       208.33 o                         
  -9   3   2       3241.32       3331.78       177.74 o                         
  -7   3   2        118.67        129.10        31.03 o                         
  -5   3   2      17233.37      17188.29       232.35 o                         
  -3   3   2      11581.77      10578.62       178.53 o                         
  -1   3   2         80.41         39.61        34.29 o                         
   1   3   2       9646.18       8185.52       132.72 o                         
   3   3   2      10526.12       7391.63       655.59 o                         
   5   3   2      25116.33      26917.95       331.04 o                         
   7   3   2      12713.41      13272.91       332.63 o                         
   9   3   2        779.44        761.93        76.46 o                         
  11   3   2        110.17         94.88        42.20 o                         
  13   3   2       7021.82       7044.13       430.11 o                         
  15   3   2       7240.60       7188.40       285.22 o                         
  17   3   2        503.33        374.99        89.54 o                         
 -18   4   2       2474.05       2545.12       211.01 o                         
 -16   4   2        566.61        609.53        99.09 o                         
 -14   4   2       5787.54       7297.45       831.00 o                         
 -12   4   2       2870.65       3134.32       170.43 o                         
 -10   4   2       1881.25       2127.85       107.63 o                         
  -8   4   2       7090.72       7269.18       409.27 o                         
  -6   4   2       1808.58       1768.95        82.85 o                         
  -4   4   2      18275.58      17807.34       290.36 o                         
  -2   4   2       8644.56       7537.50       973.09 o                         
   0   4   2      11876.69       8533.18       769.43 o                         
   2   4   2       5076.13       4808.08       157.67 o                         
   4   4   2       2011.05       1348.80        89.78 o                         
   6   4   2      23206.39      24693.30       368.52 o                         
   8   4   2        235.02        205.80        46.11 o                         
  10   4   2       4673.58       4796.86       195.81 o                         
  12   4   2          1.21         10.90        46.75 o                         
  14   4   2       7505.90       7752.60       533.69 o                         
  16   4   2       1867.56       1574.37       152.55 o                         
 -15   5   2        117.96        180.36        68.77 o                         
 -13   5   2       2967.77       3041.01       170.87 o                         
 -11   5   2       4241.62       4324.06       230.99 o                         
  -9   5   2       2289.11       2728.07       152.22 o                         
  -7   5   2        652.59        645.75        59.98 o                         
  -5   5   2       7015.92       7241.86       235.90 o                         
  -3   5   2       9326.70       9445.95       213.61 o                         
  -1   5   2          6.47         25.63        28.64 o                         
   1   5   2       3629.99       3042.84       156.06 o                         
   3   5   2       3070.53       2765.53       107.51 o                         
   5   5   2       3733.41       4019.67       183.79 o                         
   7   5   2         43.45        104.53        38.92 o                         
   9   5   2       3214.30       3077.63       158.01 o                         
  11   5   2       1067.65       1191.46       112.41 o                         
  13   5   2        716.56       1083.01       184.18 o                         
  15   5   2        957.01       1173.02       127.98 o                         
 -14   6   2         40.67         51.07        59.82 o                         
 -12   6   2         60.24         68.22        45.74 o                         
 -10   6   2       1089.92       1273.48       139.62 o                         
  -8   6   2        518.12        412.39        73.92 o                         
  -6   6   2         37.15         35.29        31.46 o                         
  -4   6   2          3.58         33.93        24.77 o                         
  -2   6   2        221.96        180.10        45.09 o                         
   0   6   2        164.79        127.91        38.21 o                         
   2   6   2        276.62        245.62        36.67 o                         
   4   6   2         15.80        -12.85        26.58 o                         
   6   6   2        988.02        941.34        81.54 o                         
   8   6   2        274.18        320.06        66.30 o                         
  10   6   2         47.61         18.67        39.69 o                         
  12   6   2        302.75        284.75        72.70 o                         
  14   6   2        173.48        151.54        60.84 o                         
 -11   7   2         26.21         -3.22        54.49 o                         
  -9   7   2         63.51        151.93        60.36 o                         
  -7   7   2         39.04        120.14        53.04 o                         
  -5   7   2       1555.18       1764.71       133.36 o                         
  -3   7   2       1535.52       1243.39       199.70 o                         
  -1   7   2         45.45         59.74       103.45 o                         
   1   7   2        222.77        307.24        70.01 o                         
   3   7   2          0.10        -39.24        39.24 o                         
   5   7   2       2082.91       2263.75       242.04 o                         
   7   7   2         64.44         89.10        64.41 o                         
   9   7   2       2021.25       2676.00       261.33 o                         
  11   7   2        631.95        900.23       169.11 o                         
  -6   8   2        568.19        772.16       146.38 o                         
  -4   8   2       2150.85       2226.14       381.21 o                         
  -2   8   2        760.13        819.60        77.34 o                         
   0   8   2        366.37        377.36        79.49 o                         
   2   8   2        403.14        258.21        82.28 o                         
   4   8   2       1116.11       1477.91       185.93 o                         
   6   8   2        841.29       1261.90       132.22 o                         
 -19   1   3         21.89          5.61       171.38 o                         
 -17   1   3       1287.66       1272.92       125.92 o                         
 -15   1   3          3.74         -7.89        79.94 o                         
 -13   1   3       4948.62       4762.44       197.38 o                         
 -11   1   3       4943.03       5107.20       186.71 o                         
  -9   1   3       3543.12       3259.56       129.48 o                         
  -7   1   3       5053.69       4920.40       120.79 o                         
  -5   1   3       8197.61       8118.77       163.68 o                         
  -3   1   3      32030.51      30410.83       242.48 o                         
  -1   1   3       1162.67       1362.97        41.31 o                         
   1   1   3      40544.14      44219.25       295.85 o                         
   3   1   3       5423.72       6827.73       476.42 o                         
   5   1   3      11540.25      12488.89       362.44 o                         
   7   1   3        577.82        602.58        59.88 o                         
   9   1   3      12825.42      14680.52       313.97 o                         
  11   1   3       6259.12       6884.58       245.32 o                         
  13   1   3       1692.73       1893.18       146.45 o                         
  15   1   3      10332.71      11145.09       375.82 o                         
  17   1   3       1117.26        970.85       128.69 o                         
  19   1   3        554.57        603.05       117.38 o                         
 -20   2   3       1119.85       1165.97       144.07 o                         
 -18   2   3       4338.87       3997.68       233.73 o                         
 -16   2   3       2137.09       2254.67       161.68 o                         
 -14   2   3      13995.53      13965.96       353.87 o                         
 -12   2   3      24793.58      24141.89       426.50 o                         
 -10   2   3        241.39        286.60        42.46 o                         
  -8   2   3      10657.13      10046.53       188.68 o                         
  -6   2   3       1792.75       2180.38        82.36 o                         
  -4   2   3      52952.28      50065.61       367.18 o                         
  -2   2   3      24964.53      22278.75       160.82 o                         
   0   2   3      13112.47      13372.98       683.84 o                         
   2   2   3       9913.94      11039.30      1335.92 o                         
   4   2   3       5514.30       5820.44       486.22 o                         
   6   2   3      34629.25      37464.10       773.72 o                         
   8   2   3       2928.59       3200.56       151.45 o                         
  10   2   3       7889.55       8091.70       248.22 o                         
  12   2   3        200.79        297.41        68.89 o                         
  14   2   3       9451.75       9911.15       333.35 o                         
  16   2   3       2910.31       3126.85       206.80 o                         
  18   2   3        525.24        774.95       125.51 o                         
 -19   3   3        140.62        102.67        68.88 o                         
 -17   3   3        145.88         72.26        59.23 o                         
 -15   3   3        106.67         88.74        50.51 o                         
 -13   3   3       4666.85       4817.88       208.38 o                         
 -11   3   3      11896.83      12341.04       320.93 o                         
  -9   3   3        504.67        517.27        52.85 o                         
  -7   3   3       1496.65       1397.45        72.07 o                         
  -5   3   3       7764.40       7564.59       165.66 o                         
  -3   3   3      36143.97      36154.82       521.94 o                         
  -1   3   3       2225.72       1963.46       101.06 o                         
   1   3   3       1939.59       1560.60        70.33 o                         
   3   3   3       4248.62       3700.54       447.58 o                         
   5   3   3      48640.66      52864.82       556.94 o                         
   7   3   3      14672.21      16613.10       301.38 o                         
   9   3   3        234.92        219.94        51.78 o                         
  11   3   3         23.56        128.13        81.63 o                         
  13   3   3       1916.32       2177.24       153.41 o                         
  15   3   3       5919.88       5887.62       328.22 o                         
  17   3   3         40.80         23.59        63.41 o                         
 -18   4   3        923.77       1036.34       470.25 o                         
 -16   4   3        171.17        252.31        88.27 o                         
 -14   4   3        395.99        417.96        82.10 o                         
 -12   4   3        472.18        571.83        68.04 o                         
 -10   4   3        420.75        348.89        55.22 o                         
  -8   4   3       1362.80       1200.85       101.13 o                         
  -6   4   3        607.49        609.31        68.85 o                         
  -4   4   3        776.04        642.39        93.97 o                         
  -2   4   3       3930.65       3137.44       150.08 o                         
   0   4   3       2705.28       2108.08       349.71 o                         
   2   4   3       6862.18       6242.10       122.86 o                         
   4   4   3       2061.84       1397.98        82.62 o                         
   6   4   3       2336.28       3420.46       854.38 o                         
   8   4   3       1626.15       1693.75       109.21 o                         
  10   4   3        560.92        538.64        87.67 o                         
  12   4   3       1729.11       1742.91       130.85 o                         
  14   4   3       2464.36       2369.41       164.85 o                         
  16   4   3        281.27        278.90        70.63 o                         
 -15   5   3        723.93        655.40        93.89 o                         
 -13   5   3        320.49        330.78        57.18 o                         
 -11   5   3       1343.63       1613.76       103.03 o                         
  -9   5   3       4320.36       4549.08       179.79 o                         
  -7   5   3       7287.01       7411.26       186.33 o                         
  -5   5   3          1.53        -10.94        24.64 o                         
  -3   5   3        145.36        123.70        28.69 o                         
  -1   5   3       2268.59       1677.86        97.31 o                         
   1   5   3      12979.19      11587.81       198.74 o                         
   3   5   3       1284.61       1201.75        90.82 o                         
   5   5   3        913.53        795.13        68.24 o                         
   7   5   3        265.77        235.51        79.29 o                         
   9   5   3       4393.33       4817.39       342.50 o                         
  11   5   3       8850.63      11579.41      3145.21 o                         
  13   5   3         12.26        -54.26        84.29 o                         
  15   5   3        125.15         54.78        56.21 o                         
 -14   6   3         67.79         97.80        57.20 o                         
 -12   6   3        222.55        212.18        60.27 o                         
 -10   6   3       4577.43       5767.12       231.46 o                         
  -8   6   3      14590.92      17622.03       306.36 o                         
  -6   6   3       2709.10       2584.42       148.92 o                         
  -4   6   3        819.66        820.74       119.36 o                         
  -2   6   3        105.72         43.35        29.22 o                         
   0   6   3       6275.23       6158.19       192.99 o                         
   2   6   3       9988.33       9619.23       247.93 o                         
   4   6   3         76.79         71.57        46.67 o                         
   6   6   3        382.66        375.81        78.27 o                         
   8   6   3       1078.42        988.53       181.58 o                         
  10   6   3       5103.38       5280.34       855.09 o                         
  12   6   3       1316.07       1255.31       387.51 o                         
  14   6   3         82.72        108.97       104.17 o                         
 -11   7   3          9.07        129.53        65.00 o                         
  -9   7   3        743.51        946.84       111.49 o                         
  -7   7   3       5170.46       6194.47       249.07 o                         
  -5   7   3        169.55        141.28        93.45 o                         
  -3   7   3         12.69         18.17        29.09 o                         
  -1   7   3        959.85        884.47       162.29 o                         
   1   7   3       7101.18       7319.92       233.36 o                         
   3   7   3       1156.20       1269.48       153.39 o                         
   5   7   3         56.12         91.76        60.85 o                         
   7   7   3        109.84        114.34        60.50 o                         
   9   7   3       1804.15       2802.77       285.75 o                         
  11   7   3       2005.60       2800.17       283.67 o                         
  -6   8   3        102.58         24.22        56.89 o                         
  -4   8   3        312.59        487.12       141.64 o                         
  -2   8   3        476.31        474.60        71.47 o                         
   0   8   3        105.75        107.82        49.75 o                         
   2   8   3        233.12        167.52       120.99 o                         
   4   8   3        189.45        391.73        93.52 o                         
   6   8   3        219.39        450.42        97.72 o                         
 -20   0   4         40.25        -62.99        89.88 o                         
 -18   0   4       8058.70       8061.39       446.41 o                         
 -16   0   4      33900.64      31860.20       801.52 o                         
 -14   0   4        767.91        760.21       131.05 o                         
 -12   0   4       1230.01       1154.67       133.39 o                         
 -10   0   4       9375.03       9641.30       326.92 o                         
  -8   0   4     134019.41     129558.96      1093.62 o                         
  -6   0   4      19218.83      19170.30       306.79 o                         
  -4   0   4       5362.29       6733.42       969.13 o                         
  -2   0   4      12295.22      16406.06       328.35 o                         
   0   0   4      28645.30      27824.83       390.82 o                         
   2   0   4      97066.98      94807.02       819.05 o                         
   4   0   4        168.33        220.54        57.93 o                         
   6   0   4       6543.38       6767.23       260.16 o                         
   8   0   4        907.24        963.35       119.88 o                         
  10   0   4      25790.87      26652.37       659.16 o                         
  12   0   4      15377.19      16387.62       566.55 o                         
  14   0   4       1086.15       1043.62       164.56 o                         
  16   0   4         41.41        197.29       125.08 o                         
  18   0   4       7078.07       7604.85       487.20 o                         
 -19   1   4        750.25        735.19       116.40 o                         
 -17   1   4       9586.97       8468.96       313.08 o                         
 -15   1   4       1942.19       2134.43       198.92 o                         
 -13   1   4        222.96        223.58        74.81 o                         
 -11   1   4         30.59         93.34        46.04 o                         
  -9   1   4      16650.21      16058.52       245.27 o                         
  -7   1   4      32061.23      32299.96       302.63 o                         
  -5   1   4       9017.17       9198.43       178.32 o                         
  -3   1   4       4896.09       5842.56       195.61 o                         
  -1   1   4      11671.66      11481.27       997.71 o                         
   1   1   4      57692.62      66306.97      3318.80 o                         
   3   1   4      18116.07      17696.71       335.49 o                         
   5   1   4        301.82        333.59       112.03 o                         
   7   1   4       3269.88       3856.05       149.99 o                         
   9   1   4      23406.82      26536.03       437.08 o                         
  11   1   4      19639.72      21683.67       560.26 o                         
  13   1   4       2331.14       2525.97       177.36 o                         
  15   1   4         83.63         99.39       115.73 o                         
  17   1   4         14.55         78.11        73.23 o                         
  19   1   4       5332.77       5669.80       408.62 o                         
 -18   2   4         45.97         77.44        59.37 o                         
 -16   2   4       1355.07       1246.14       122.50 o                         
 -14   2   4         32.47         69.92        46.59 o                         
 -12   2   4        569.84        608.33        70.55 o                         
 -10   2   4        109.56         98.35        43.53 o                         
  -8   2   4       3680.87       3341.94       135.92 o                         
  -6   2   4        400.98        270.63        42.63 o                         
  -4   2   4      11689.43      11985.91       326.20 o                         
  -2   2   4       9460.86      14516.88      2526.44 o                         
   0   2   4       8048.63       7938.13       252.62 o                         
   2   2   4      13774.49      14679.77      1098.43 o                         
   4   2   4       4396.68       4618.61       362.57 o                         
   6   2   4       8530.47       8999.72       277.63 o                         
   8   2   4       5479.33       6179.87       201.99 o                         
  10   2   4       2977.28       3107.65       312.63 o                         
  12   2   4       3181.27       3516.54       349.58 o                         
  14   2   4        171.86        156.32        61.20 o                         
  16   2   4        701.72        820.17       120.66 o                         
  18   2   4        184.78        191.47        78.91 o                         
 -19   3   4         60.88         25.87        64.79 o                         
 -17   3   4         48.39         40.97        53.23 o                         
 -15   3   4        235.47        187.31        81.57 o                         
 -13   3   4       9451.30      10482.16      2379.22 o                         
 -11   3   4       2935.60       2844.80       146.10 o                         
  -9   3   4        163.02        181.69        36.13 o                         
  -7   3   4       1990.25       2089.90        90.25 o                         
  -5   3   4       7208.47       7088.92      1086.35 o                         
  -3   3   4      14995.59      14249.83       579.48 o                         
  -1   3   4       4164.57       3962.47       114.62 o                         
   1   3   4       1934.93       1701.35       131.44 o                         
   3   3   4        296.43        280.26        31.00 o                         
   5   3   4      28839.25      30253.02      1517.57 o                         
   7   3   4      13023.02      14269.77       366.01 o                         
   9   3   4        142.79        115.64        43.42 o                         
  11   3   4       4625.79       4430.81       198.90 o                         
  13   3   4         95.39        173.95       107.61 o                         
  15   3   4       5713.71       5422.02       260.62 o                         
  17   3   4       1191.33       1076.37       139.09 o                         
 -18   4   4        489.39        532.10       104.67 o                         
 -16   4   4        536.94        612.89       114.10 o                         
 -14   4   4       2714.75       2914.03       336.66 o                         
 -12   4   4      25630.35      25507.13       455.17 o                         
 -10   4   4       1004.35        961.86        72.10 o                         
  -8   4   4       4149.64       4003.11       146.08 o                         
  -6   4   4        308.03        300.26        36.82 o                         
  -4   4   4      24823.01      26474.98       739.69 o                         
  -2   4   4      16239.04      14826.46       250.84 o                         
   0   4   4       2113.95       1700.81        84.52 o                         
   2   4   4       7265.07       7408.21       376.27 o                         
   4   4   4       1255.44        778.84        54.30 o                         
   6   4   4      15304.80      16622.56       787.68 o                         
   8   4   4       1413.65       1366.83       105.24 o                         
  10   4   4       3378.69       3599.00       242.95 o                         
  12   4   4         20.73         10.98        45.55 o                         
  14   4   4       4213.48       4102.19       217.00 o                         
  16   4   4       4441.31       3919.05       375.04 o                         
 -15   5   4        162.67        205.16       110.01 o                         
 -13   5   4       1647.18       1824.38       119.71 o                         
 -11   5   4       1443.80       1527.02       100.85 o                         
  -9   5   4        326.05        240.35        56.23 o                         
  -7   5   4       1530.99       1652.64       133.14 o                         
  -5   5   4       1797.28       1849.56       168.98 o                         
  -3   5   4       7833.66       6705.30       497.00 o                         
  -1   5   4       1147.91       1041.31       134.88 o                         
   1   5   4       3735.30       3264.16       133.95 o                         
   3   5   4       1484.42       1269.41        94.04 o                         
   5   5   4       4064.23       2541.78       855.61 o                         
   7   5   4       2360.45       1779.15       960.49 o                         
   9   5   4         67.57         54.28       127.74 o                         
  11   5   4        452.32        475.32        77.71 o                         
  13   5   4       1125.66       1140.92       116.08 o                         
  15   5   4       2509.39       2418.37       541.62 o                         
 -14   6   4        762.47        901.54        98.30 o                         
 -12   6   4        121.81         79.08        48.86 o                         
 -10   6   4         98.97         83.60        42.84 o                         
  -8   6   4          5.84         -8.69        33.28 o                         
  -6   6   4         44.44         46.72       176.12 o                         
  -4   6   4        149.74        131.70        65.59 o                         
  -2   6   4         66.15         47.15        31.16 o                         
   0   6   4          0.23         36.81        32.57 o                         
   2   6   4         68.37         79.37        50.27 o                         
   4   6   4        192.47        186.25       111.70 o                         
   6   6   4         19.97          6.36        74.42 o                         
   8   6   4          8.02         -4.29        86.24 o                         
  10   6   4        110.40         77.93        83.91 o                         
  12   6   4          3.63       -107.28       107.28 o                         
 -11   7   4        427.84        485.12       181.51 o                         
  -9   7   4        733.28        881.48       110.14 o                         
  -7   7   4         69.52         60.42        71.50 o                         
  -5   7   4        666.25        642.63        92.10 o                         
  -3   7   4       1613.14       1462.43       130.40 o                         
  -1   7   4          3.84         19.25        64.16 o                         
   1   7   4       1104.94       1215.85        97.90 o                         
   3   7   4        175.36        248.66        91.83 o                         
   5   7   4        651.83        780.47       129.88 o                         
   7   7   4       1339.57       1961.64       251.46 o                         
   9   7   4          9.76        121.18        95.08 o                         
  -6   8   4        387.84        471.29       106.57 o                         
  -4   8   4       1270.56       1329.51       157.16 o                         
  -2   8   4        727.73        802.16       141.96 o                         
   0   8   4        239.96        234.04        58.51 o                         
   2   8   4        393.12        399.57        73.84 o                         
   4   8   4        206.09        218.47        81.31 o                         
 -19   1   5        229.87        305.48       118.45 o                         
 -17   1   5       1037.38        778.91        98.34 o                         
 -15   1   5         18.27         53.30        71.31 o                         
 -13   1   5      12439.28      11821.25       319.19 o                         
 -11   1   5      12374.09      11821.80       278.95 o                         
  -9   1   5        111.24        108.70        26.43 o                         
  -7   1   5       1148.92        981.48       106.31 o                         
  -5   1   5       3261.07       2964.07       323.93 o                         
  -3   1   5      20914.19      20037.87       680.98 o                         
  -1   1   5         30.05         69.13        22.00 o                         
   1   1   5      35397.03      36329.38      1538.74 o                         
   3   1   5      11874.83      12033.71      1825.52 o                         
   5   1   5       6999.55       7824.76       253.53 o                         
   7   1   5      16823.34      17694.46       337.87 o                         
   9   1   5        124.42        119.92        40.62 o                         
  11   1   5       3897.64       4377.69       323.09 o                         
  13   1   5         14.88         56.42        63.02 o                         
  15   1   5       3370.19       3931.42       249.12 o                         
  17   1   5       1386.92       1095.52       148.83 o                         
 -18   2   5        115.14        183.10        79.88 o                         
 -16   2   5       3361.06       3247.77       185.02 o                         
 -14   2   5        866.33        842.00        95.19 o                         
 -12   2   5      22169.83      22969.89       429.07 o                         
 -10   2   5       7372.51       7068.74       224.60 o                         
  -8   2   5      15158.82      15656.94       418.63 o                         
  -6   2   5      11615.78      11806.96       214.02 o                         
  -4   2   5      26129.23      28600.97       300.47 o                         
  -2   2   5      31971.94      33495.12      2275.25 o                         
   0   2   5        256.91        289.25        55.33 o                         
   2   2   5      17010.04      18325.78       255.87 o                         
   4   2   5        118.18        101.93        27.59 o                         
   6   2   5      30658.98      34208.51       695.21 o                         
   8   2   5       5708.78       6320.58       208.20 o                         
  10   2   5       3611.72       3667.26       181.51 o                         
  12   2   5       1763.06       1498.44       129.07 o                         
  14   2   5       7281.45       6758.86       287.16 o                         
  16   2   5       9111.01       8469.87       372.77 o                         
  18   2   5          0.53        -37.06        75.26 o                         
 -19   3   5        534.59        498.59       100.94 o                         
 -17   3   5        658.90        868.69       123.35 o                         
 -15   3   5        614.18        723.66       107.40 o                         
 -13   3   5       4063.61       4031.63       235.64 o                         
 -11   3   5       2851.80       3010.93       126.78 o                         
  -9   3   5        357.32        319.75        47.43 o                         
  -7   3   5       2519.31       2356.29       131.77 o                         
  -5   3   5        581.03        566.59        47.01 o                         
  -3   3   5      27835.82      31108.23      1459.64 o                         
  -1   3   5      13208.21      11905.83       351.34 o                         
   1   3   5        952.12        954.26       107.54 o                         
   3   3   5        173.35        209.11        27.59 o                         
   5   3   5      13191.84      13995.78      1181.56 o                         
   7   3   5      14182.48      15198.48       318.35 o                         
   9   3   5         95.26        102.49        39.25 o                         
  11   3   5       2286.48       2076.46       135.92 o                         
  13   3   5        808.59        604.97        98.53 o                         
  15   3   5       3347.62       3708.05       217.83 o                         
  17   3   5       1254.22       1162.78       211.26 o                         
 -16   4   5        249.90        232.32        74.78 o                         
 -14   4   5         41.57        117.11        43.41 o                         
 -12   4   5        816.33        828.47        69.98 o                         
 -10   4   5       4108.09       4160.06       193.20 o                         
  -8   4   5       2718.42       2882.32       123.36 o                         
  -6   4   5       2416.41       2676.29       110.45 o                         
  -4   4   5       7162.21       7146.93       406.80 o                         
  -2   4   5        821.22        684.89        54.28 o                         
   0   4   5       4201.56       3678.97       203.66 o                         
   2   4   5       1986.43       1609.01       170.28 o                         
   4   4   5       2445.67       2010.50       122.42 o                         
   6   4   5       3501.68       3755.86       167.42 o                         
   8   4   5        911.24        874.62       120.34 o                         
  10   4   5       1228.52       1060.08        98.77 o                         
  12   4   5        187.12        218.35        68.97 o                         
  14   4   5        303.53        341.72        86.63 o                         
  16   4   5        100.98        152.88        94.36 o                         
 -15   5   5       1163.80       1328.85       113.17 o                         
 -13   5   5         97.88        145.59        45.54 o                         
 -11   5   5         90.09         65.41        36.64 o                         
  -9   5   5       7425.19       8462.00       212.21 o                         
  -7   5   5      10930.77      12232.13       231.58 o                         
  -5   5   5        161.84        168.88        33.13 o                         
  -3   5   5        235.16        165.62        33.90 o                         
  -1   5   5       1778.47       1447.44        85.00 o                         
   1   5   5       9775.07       8833.70       230.41 o                         
   3   5   5       7864.58       7408.98       345.36 o                         
   5   5   5         42.87        -53.64        79.10 o                         
   7   5   5        459.04        412.15       131.18 o                         
   9   5   5       1506.47       1790.11       205.61 o                         
  11   5   5       4544.06       4634.14       207.73 o                         
  13   5   5       2988.09       2657.69       211.97 o                         
  15   5   5         32.91         29.46        55.31 o                         
 -14   6   5        635.54        911.46       149.69 o                         
 -12   6   5        905.78       1021.25       273.02 o                         
 -10   6   5         13.16         25.98        45.60 o                         
  -8   6   5       6049.55       7396.40       292.23 o                         
  -6   6   5       4507.53       4777.53       280.81 o                         
  -4   6   5          7.44         16.76        31.37 o                         
  -2   6   5       2353.06       1881.77       180.08 o                         
   0   6   5       4237.24       3646.54       154.98 o                         
   2   6   5       9244.83       9936.69       511.94 o                         
   4   6   5       1416.89        908.41       133.65 o                         
   8   6   5          0.26        -78.97        78.97 o                         
  10   6   5       6615.33       7917.48       480.96 o                         
  12   6   5       3184.25       3755.60       319.13 o                         
 -11   7   5         49.05         52.32        59.94 o                         
  -9   7   5        819.46        758.55       208.07 o                         
  -7   7   5       2947.33       3415.21       197.27 o                         
  -5   7   5        563.90        653.06       119.62 o                         
  -3   7   5         86.99         95.21        56.37 o                         
  -1   7   5         25.18         25.46        37.84 o                         
   1   7   5       1831.81       2043.69       135.37 o                         
   3   7   5       2272.51       2255.01       325.17 o                         
   5   7   5          3.14        -74.55        74.55 o                         
   7   7   5         28.88        -27.15        97.93 o                         
   9   7   5       1481.32       2290.64       264.83 o                         
  -6   8   5        272.62        275.55        66.84 o                         
  -4   8   5        539.12        443.16       122.35 o                         
  -2   8   5        193.85        275.61       107.93 o                         
   0   8   5        842.39        870.35       157.16 o                         
   2   8   5        209.78        258.25        55.89 o                         
   4   8   5        251.30        154.56        70.40 o                         
 -20   0   6        325.29         92.74       100.01 o                         
 -18   0   6       3867.54       3273.47       286.26 o                         
 -16   0   6      19355.72      18424.20       606.17 o                         
 -14   0   6       5466.66       5223.55       292.37 o                         
 -12   0   6       3881.33       3810.41       241.71 o                         
 -10   0   6          7.89        -32.73        46.76 o                         
  -8   0   6      21307.07      21112.05       593.51 o                         
  -6   0   6      70136.04      75425.42      1139.80 o                         
  -4   0   6        265.53        206.52        45.07 o                         
  -2   0   6      10807.08      12828.27       336.14 o                         
   0   0   6       9514.19       9305.68       276.52 o                         
   2   0   6      31641.48      37429.77       674.36 o                         
   4   0   6      15976.61      19407.29       512.13 o                         
   6   0   6       4801.66       4667.65       263.15 o                         
   8   0   6        127.77        176.12        73.38 o                         
  10   0   6      19557.20      21980.04       631.24 o                         
  12   0   6      23062.15      24509.41       731.77 o                         
  14   0   6        454.29        325.36       123.91 o                         
  16   0   6       3774.21       3875.87       353.93 o                         
  18   0   6        300.89        326.92       150.54 o                         
 -19   1   6        218.14        221.68        76.34 o                         
 -17   1   6       6236.87       5660.18       255.20 o                         
 -15   1   6       8433.18       7593.11       270.06 o                         
 -13   1   6        389.70        298.93        57.48 o                         
 -11   1   6       1344.02       1184.17       123.91 o                         
  -9   1   6      11839.42      11551.74       252.39 o                         
  -7   1   6      28569.77      27161.00       613.25 o                         
  -5   1   6       4503.30       4483.23        83.14 o                         
  -3   1   6       1189.53       1057.69       254.90 o                         
  -1   1   6       3259.47       3641.61       136.96 o                         
   1   1   6      50718.09      59280.64       589.27 o                         
   3   1   6      33179.00      36632.41       434.96 o                         
   5   1   6       1235.95       1214.78        84.28 o                         
   7   1   6       1889.25       1928.83       130.66 o                         
   9   1   6       5571.39       5479.02       388.68 o                         
  11   1   6      16823.29      18278.44       427.52 o                         
  13   1   6       4546.89       5214.96       248.90 o                         
  15   1   6        131.51        229.17       407.84 o                         
  17   1   6        159.81        302.46        95.47 o                         
 -18   2   6        150.65        189.12       150.54 o                         
 -16   2   6        681.94        797.03        98.70 o                         
 -14   2   6       2151.73       2095.24       385.69 o                         
 -12   2   6       1650.22       1786.90       175.02 o                         
 -10   2   6       3535.20       3736.76       130.17 o                         
  -8   2   6       1036.50        987.99        61.12 o                         
  -6   2   6      10840.24      10839.04       217.55 o                         
  -4   2   6       2754.23       2631.01       228.60 o                         
  -2   2   6       6735.10       6042.62       128.79 o                         
   0   2   6      12495.53      12619.13       206.06 o                         
   2   2   6       5316.41       6307.98       141.01 o                         
   4   2   6      10165.54      10276.68      1132.40 o                         
   6   2   6       3252.61       3410.50       330.82 o                         
   8   2   6       3500.06       3737.12       170.30 o                         
  10   2   6       1495.09       1739.81       180.73 o                         
  12   2   6       1033.03       1092.21       115.76 o                         
  14   2   6       1377.92       1285.76       180.67 o                         
  16   2   6        819.00        536.15        96.03 o                         
 -17   3   6        504.21        375.14        89.37 o                         
 -15   3   6        161.02        174.74        65.62 o                         
 -13   3   6       5295.72       5474.88       183.19 o                         
 -11   3   6       6801.96       7261.50       262.17 o                         
  -9   3   6        337.51        269.54        50.70 o                         
  -7   3   6       1048.16        996.17        73.18 o                         
  -5   3   6       5271.31       5626.87       147.09 o                         
  -3   3   6      48988.65      32308.80      9752.61 o                         
  -1   3   6      11819.84      10801.95       351.34 o                         
   1   3   6         50.38        104.69        50.40 o                         
   3   3   6       3894.36       3921.81       242.10 o                         
   5   3   6       6652.90       6852.09       601.49 o                         
   7   3   6      11799.02      13294.43       290.77 o                         
   9   3   6       1125.12       1123.67        95.97 o                         
  11   3   6       1322.36       1295.92       117.30 o                         
  13   3   6          0.58        -21.44        53.91 o                         
  15   3   6       2236.09       2288.58       175.15 o                         
  17   3   6       2027.05       1715.61       168.99 o                         
 -16   4   6       1812.98       1840.85       300.68 o                         
 -14   4   6        165.06        160.36        46.42 o                         
 -12   4   6       8279.77       8713.33       226.95 o                         
 -10   4   6       7293.24       7596.31       198.48 o                         
  -8   4   6       3007.77       3793.56       135.25 o                         
  -6   4   6       2569.69       2690.01       150.15 o                         
  -4   4   6       2867.90       2469.62       162.62 o                         
  -2   4   6      17210.93      16764.28       463.56 o                         
   0   4   6        249.77        285.49        65.85 o                         
   2   4   6       6958.95       7091.55       345.10 o                         
   4   4   6          5.28         14.94        47.93 o                         
   6   4   6       7899.64       7754.77       667.47 o                         
   8   4   6       6798.71       6717.18       217.36 o                         
  10   4   6        992.70       1063.41       126.57 o                         
  12   4   6       2316.41       1837.02       144.89 o                         
  14   4   6       1152.18       1046.16       121.27 o                         
  16   4   6       3465.44       3315.31       216.08 o                         
 -15   5   6        434.52        485.86        75.08 o                         
 -13   5   6       1296.75       1244.22       100.98 o                         
 -11   5   6       3790.87       4039.17       184.50 o                         
  -9   5   6          1.02         22.89        44.36 o                         
  -7   5   6       3232.66       3592.86       265.09 o                         
  -5   5   6       1404.26       1080.90       129.88 o                         
  -3   5   6       2302.27       2056.38        98.06 o                         
  -1   5   6        550.57        493.17        93.26 o                         
   1   5   6       1019.06        787.88       123.26 o                         
   3   5   6       2700.40       2577.68       228.99 o                         
   5   5   6       3870.03       3133.07       247.43 o                         
   7   5   6       5119.96       6243.27       429.27 o                         
   9   5   6         99.61        161.32       107.54 o                         
  11   5   6        816.36        733.98       163.13 o                         
  13   5   6         71.76        230.54       100.66 o                         
 -12   6   6        155.60         61.27        56.87 o                         
 -10   6   6        237.19        211.80        71.54 o                         
  -8   6   6          4.83         74.33        94.43 o                         
  -6   6   6          0.83        127.16        70.66 o                         
  -4   6   6         59.54         68.45        64.81 o                         
  -2   6   6        397.03        357.63        91.83 o                         
   0   6   6          7.75          3.64        48.19 o                         
   2   6   6         27.29         41.43        61.31 o                         
   4   6   6         29.37        205.87        73.90 o                         
   8   6   6         94.50         44.29        84.16 o                         
  10   6   6         27.01        -67.80       102.87 o                         
  12   6   6         65.99        -14.29       108.45 o                         
  -9   7   6        113.53         78.97        50.91 o                         
  -7   7   6       2239.38       2517.13       175.73 o                         
  -5   7   6          2.77         74.68        68.45 o                         
  -3   7   6        938.23        737.74       137.03 o                         
  -1   7   6         64.82        103.13        83.39 o                         
   1   7   6       1724.12       2162.44       215.22 o                         
   3   7   6        225.28        296.14        84.29 o                         
   5   7   6        166.50        151.83        90.53 o                         
   7   7   6       1836.11       2502.87       301.20 o                         
   9   7   6        169.05        241.45       120.01 o                         
  -4   8   6        493.84        686.83       135.86 o                         
  -2   8   6       1356.47       1351.06       197.16 o                         
   0   8   6        324.80        394.85       111.18 o                         
   2   8   6        641.37        443.04       101.83 o                         
 -19   1   7       1396.34       1194.82       131.99 o                         
 -17   1   7        414.12        324.70        83.99 o                         
 -15   1   7        636.14        622.76        88.94 o                         
 -13   1   7       1899.91       1754.74       173.27 o                         
 -11   1   7       7715.42       7648.55       339.97 o                         
  -9   1   7         91.17         83.54        57.15 o                         
  -7   1   7      17355.30      18770.25      1349.43 o                         
  -5   1   7       2622.38       2933.06       186.38 o                         
  -3   1   7      12288.25      12696.55      1222.34 o                         
  -1   1   7      21041.89      21986.42       814.76 o                         
   1   1   7         91.41         69.06        68.32 o                         
   3   1   7       6067.48       6398.17       231.91 o                         
   5   1   7       3296.54       3343.74       196.26 o                         
   7   1   7      23390.63      25114.93       442.56 o                         
   9   1   7       2846.18       3012.83       166.75 o                         
  11   1   7       3022.32       2958.13       176.02 o                         
  13   1   7        708.49        607.50        95.72 o                         
  15   1   7       1573.60       1760.46       167.99 o                         
  17   1   7       1172.89       1235.20       159.83 o                         
 -18   2   7        322.51        493.88       287.50 o                         
 -16   2   7       3801.44       3811.52       634.74 o                         
 -14   2   7        404.99        410.61        72.21 o                         
 -12   2   7      13192.38      13079.09       323.68 o                         
 -10   2   7      11345.05      11167.38       447.58 o                         
  -8   2   7       2073.39       2027.40       133.93 o                         
  -6   2   7       9488.20      13186.92      1169.35 o                         
  -4   2   7       2138.23       1850.78       221.26 o                         
  -2   2   7      29829.89      31068.79       413.29 o                         
   0   2   7        438.06        346.83        54.75 o                         
   2   2   7      12588.33      13589.30       591.17 o                         
   4   2   7         50.21         49.92        29.90 o                         
   6   2   7      14084.12      15557.10       319.16 o                         
   8   2   7      12889.37      13599.89       352.70 o                         
  10   2   7        105.67        137.44        57.54 o                         
  12   2   7       2781.07       3085.03       184.38 o                         
  14   2   7        253.64        325.74       129.36 o                         
  16   2   7       6037.23       6036.73       302.82 o                         
 -17   3   7        207.00        218.47        68.60 o                         
 -15   3   7        429.66        389.07        76.08 o                         
 -13   3   7       1126.84        788.23       116.83 o                         
 -11   3   7      11264.92      11005.67       370.69 o                         
  -9   3   7       4043.77       4129.70       167.91 o                         
  -7   3   7       1411.74       1573.59        94.97 o                         
  -5   3   7        675.39        682.86        65.90 o                         
  -3   3   7      11790.46      13058.81       835.74 o                         
  -1   3   7      15838.06      14369.61       433.16 o                         
   1   3   7         59.51        216.00        67.67 o                         
   3   3   7       6750.83       6544.47       423.62 o                         
   5   3   7        643.48        576.29        74.36 o                         
   7   3   7      13741.35      14443.75       997.90 o                         
   9   3   7       1301.01       1371.50       111.62 o                         
  11   3   7       1801.70       1669.22       134.07 o                         
  13   3   7          6.50          4.00        51.78 o                         
  15   3   7       3329.47       2798.29       197.68 o                         
 -16   4   7        759.45        661.31       150.67 o                         
 -14   4   7        176.57        171.14        49.18 o                         
 -12   4   7        939.62        874.53        80.40 o                         
 -10   4   7       1803.49       1960.31       120.55 o                         
  -8   4   7       2800.87       2715.19       110.18 o                         
  -6   4   7       2043.76       2269.95       311.66 o                         
  -4   4   7       1932.48       1969.17       168.59 o                         
  -2   4   7       7844.90       7011.80       308.86 o                         
   0   4   7       3949.01       3472.71       221.45 o                         
   2   4   7       2234.98       1985.80       197.16 o                         
   4   4   7       3355.45       3173.46       241.58 o                         
   6   4   7        605.82        603.23        79.81 o                         
   8   4   7        568.07        549.45        71.08 o                         
  10   4   7        358.28        225.76        63.77 o                         
  12   4   7        787.34        841.32       104.01 o                         
  14   4   7        396.60        397.11        85.07 o                         
 -15   5   7       2708.92       2987.18       177.14 o                         
 -13   5   7          5.21         58.29        44.50 o                         
 -11   5   7        136.49        193.95        46.47 o                         
  -9   5   7       2272.53       2545.09       182.16 o                         
  -7   5   7       7275.59       8394.54       426.93 o                         
  -5   5   7       5121.86       5537.48       314.45 o                         
  -3   5   7       1145.21        941.40       135.99 o                         
  -1   5   7        106.55         63.77        51.95 o                         
   1   5   7       6518.99       6473.17       338.61 o                         
   3   5   7      11218.64      10549.45       468.36 o                         
   5   5   7       1241.55        819.44       147.55 o                         
   7   5   7        144.90        100.53        85.72 o                         
   9   5   7        243.26        110.53       105.47 o                         
  11   5   7       3643.95       4109.93       366.40 o                         
  13   5   7       2607.52       2928.63       309.38 o                         
 -12   6   7        181.40        236.64        79.62 o                         
 -10   6   7        225.86        251.92        73.51 o                         
  -8   6   7       3529.12       4271.06       220.23 o                         
  -6   6   7       5665.74       6405.76       370.17 o                         
  -4   6   7          2.40          8.05        66.76 o                         
  -2   6   7        937.36        686.44       109.10 o                         
   0   6   7        104.31         50.01        55.72 o                         
   2   6   7       4817.02       4846.11       346.92 o                         
   4   6   7       2660.53       2337.66       187.94 o                         
   6   6   7        119.19         10.39        64.42 o                         
   8   6   7         30.54        124.95       128.33 o                         
  10   6   7       1878.41       2240.63       296.79 o                         
  -9   7   7         82.29         81.92        67.43 o                         
  -7   7   7       1255.69       1459.16       143.48 o                         
  -5   7   7       2344.52       2808.75       242.10 o                         
  -3   7   7          2.84         53.38        61.05 o                         
  -1   7   7         12.52         61.95        66.11 o                         
   1   7   7       1454.41       1792.92       217.30 o                         
   3   7   7       3592.51       2646.78       200.28 o                         
   5   7   7        315.28        265.35        97.28 o                         
   7   7   7        226.59        444.20       162.49 o                         
 -18   0   8        545.47        576.82       133.39 o                         
 -16   0   8       9194.53       8244.53       402.51 o                         
 -14   0   8      14275.08      13687.07       497.85 o                         
 -12   0   8        976.95       1112.98       164.82 o                         
 -10   0   8       3955.35       3818.65       149.87 o                         
  -8   0   8       8274.95       7433.03       506.35 o                         
  -6   0   8      42800.98      46331.12       705.27 o                         
  -4   0   8       3057.96       2726.79       199.37 o                         
  -2   0   8       6941.92       8010.48       315.36 o                         
   0   0   8       2406.79       2988.25       203.53 o                         
   2   0   8      78554.46      99562.34      1359.76 o                         
   4   0   8      46506.62      65186.02      1162.46 o                         
   6   0   8         79.23         81.31        59.23 o                         
   8   0   8        667.95        736.83       128.46 o                         
  10   0   8      13275.14      14197.64       545.64 o                         
  12   0   8      19929.88      21363.35       709.30 o                         
  14   0   8       2550.73       2405.33       259.90 o                         
  16   0   8        552.42        577.72       174.04 o                         
 -19   1   8        106.06         19.19        64.39 o                         
 -17   1   8       4146.19       4409.43       746.83 o                         
 -15   1   8       9520.53      11687.34      3248.34 o                         
 -13   1   8        655.29        639.87        79.02 o                         
 -11   1   8        598.87        596.11        59.52 o                         
  -9   1   8        582.79        461.93        59.03 o                         
  -7   1   8      22713.36      20620.21      1756.16 o                         
  -5   1   8      20315.05      21794.62       360.80 o                         
  -3   1   8         26.12         11.26        26.06 o                         
  -1   1   8         29.91         94.47        39.87 o                         
   1   1   8       4197.19       4655.04       742.94 o                         
   3   1   8      37846.70      40825.38      3032.34 o                         
   5   1   8       5968.22       6488.38       535.51 o                         
   7   1   8         76.73        101.91        43.22 o                         
   9   1   8        922.93       1015.04       105.63 o                         
  11   1   8      13852.88      14316.92       668.90 o                         
  13   1   8       5755.89       5789.64       273.97 o                         
  15   1   8         89.28        179.91       163.20 o                         
  17   1   8        190.27         70.42       118.32 o                         
 -18   2   8        719.57        640.31       104.23 o                         
 -16   2   8        182.12        262.08        69.64 o                         
 -14   2   8       3019.43       2848.96       161.25 o                         
 -12   2   8       1955.39       1754.31       133.09 o                         
 -10   2   8       2860.76       2723.13       129.72 o                         
  -8   2   8       2915.59       2941.50       152.92 o                         
  -6   2   8       5989.10       5500.16       529.08 o                         
  -4   2   8       5814.45       5707.30       421.86 o                         
  -2   2   8       3135.55       2486.64       128.58 o                         
   0   2   8        793.34        517.69       159.56 o                         
   2   2   8        741.19        662.28        85.85 o                         
   4   2   8        229.77        207.58        40.71 o                         
   6   2   8        115.19        131.18        49.10 o                         
   8   2   8        357.64        423.40        68.37 o                         
  10   2   8        151.91        218.06        62.48 o                         
  12   2   8        268.48        314.49        75.86 o                         
  14   2   8        409.33        306.40        88.10 o                         
  16   2   8        736.37        622.99       114.39 o                         
 -17   3   8         97.58         68.63        49.04 o                         
 -15   3   8        311.92        299.42        54.41 o                         
 -13   3   8       2713.74       2532.65       130.26 o                         
 -11   3   8      12580.93      13183.47       269.17 o                         
  -9   3   8       2567.39       2807.86       120.13 o                         
  -7   3   8        861.17        963.66       113.65 o                         
  -5   3   8         35.49         30.36        49.42 o                         
  -3   3   8       7512.88       7381.58       342.50 o                         
  -1   3   8      18221.17      17718.67       504.86 o                         
   1   3   8         28.42        113.00        70.40 o                         
   3   3   8       1158.43        949.08       269.38 o                         
   5   3   8          4.43        -25.80        28.02 o                         
   7   3   8      15801.28      16441.91       860.81 o                         
   9   3   8       3920.08       3697.50       181.20 o                         
  11   3   8         81.29         75.77        50.17 o                         
  13   3   8        682.47        727.58       102.22 o                         
  15   3   8       1521.09       1579.07       156.01 o                         
 -16   4   8       1650.82       1704.75       159.87 o                         
 -14   4   8        361.90        280.61        61.85 o                         
 -12   4   8       3083.44       3364.88       147.56 o                         
 -10   4   8       9534.83      11047.20       249.66 o                         
  -8   4   8        232.05        275.79        53.74 o                         
  -6   4   8       5824.04       6359.26       350.56 o                         
  -4   4   8        820.60        738.65       124.30 o                         
  -2   4   8      17686.83      16861.70       519.80 o                         
   0   4   8       4835.55       4821.04       279.51 o                         
   2   4   8       2667.75       2910.19       244.83 o                         
   4   4   8         45.80          1.04        53.12 o                         
   6   4   8      11402.76      10662.97       489.14 o                         
   8   4   8      11000.24      11270.69       668.71 o                         
  10   4   8         57.21         24.20        43.63 o                         
  12   4   8        656.08        656.57       292.89 o                         
  14   4   8        203.77        104.87       167.23 o                         
 -15   5   8        826.59        919.78       134.12 o                         
 -13   5   8         19.97        143.90        69.73 o                         
 -11   5   8       1785.16       2034.34       161.34 o                         
  -9   5   8        379.88        448.10       120.92 o                         
  -7   5   8       1014.97        803.46       137.03 o                         
  -5   5   8        594.60        782.68       140.27 o                         
  -3   5   8       1530.81       1648.36       179.11 o                         
  -1   5   8       5078.88       4188.25       262.89 o                         
   1   5   8         15.78         55.72        56.50 o                         
   3   5   8        680.72        586.82       127.68 o                         
   5   5   8        597.24        493.56       117.68 o                         
   7   5   8       3740.50       4409.44       401.47 o                         
   9   5   8        541.50        418.49       155.21 o                         
  11   5   8        533.32        615.91       173.40 o                         
  13   5   8        757.59        628.51       155.08 o                         
 -12   6   8        170.92        183.79        70.12 o                         
 -10   6   8        290.51        232.49        82.54 o                         
  -8   6   8         77.46         71.28        50.77 o                         
  -6   6   8         48.70         68.97        80.92 o                         
  -4   6   8        109.16        114.82        66.50 o                         
  -2   6   8          3.35         36.50        56.50 o                         
   0   6   8        129.83         17.92        58.19 o                         
   2   6   8        378.69        398.48       112.09 o                         
   4   6   8         20.42        123.26        67.67 o                         
   6   6   8          2.31         -7.79        77.80 o                         
   8   6   8        162.70        155.21       139.89 o                         
  10   6   8        100.33        417.58       154.69 o                         
  -9   7   8          0.98         73.62        71.35 o                         
  -7   7   8        807.63        886.49       181.58 o                         
  -5   7   8        185.79        201.97        98.32 o                         
  -3   7   8        705.86        656.17       127.42 o                         
  -1   7   8       1452.72       1730.71       193.79 o                         
   1   7   8         12.74         22.08        78.19 o                         
   3   7   8       1654.23       1071.03       166.77 o                         
   5   7   8          9.23        -76.11        94.43 o                         
 -17   1   9        285.44        198.21        65.20 o                         
 -15   1   9       4768.04       4707.23       218.77 o                         
 -13   1   9        148.78        163.41        55.30 o                         
 -11   1   9       5299.93       5242.13       203.00 o                         
  -9   1   9        489.93        489.59        53.74 o                         
  -7   1   9       6744.47       6321.26       408.94 o                         
  -5   1   9       4753.17       5227.66       201.13 o                         
  -3   1   9       4331.85       4760.49       263.79 o                         
  -1   1   9      13659.84      13987.59       430.05 o                         
   1   1   9        540.45        565.52        89.83 o                         
   3   1   9       3088.28       2525.44       836.19 o                         
   5   1   9         72.73         55.59        41.33 o                         
   7   1   9       6200.47       5942.41       301.07 o                         
   9   1   9       7600.56       7509.60       278.54 o                         
  11   1   9         77.91         -9.07        62.99 o                         
  13   1   9        939.68        866.43       117.31 o                         
  15   1   9        504.33        588.04       109.04 o                         
 -18   2   9       1671.76       1555.51       146.17 o                         
 -16   2   9        868.51        703.97        96.37 o                         
 -14   2   9       1453.74       1452.42       126.27 o                         
 -12   2   9       2437.11       2501.00       124.66 o                         
 -10   2   9      13475.34      13825.52       542.01 o                         
  -8   2   9        711.71        599.01       161.19 o                         
  -6   2   9       9555.51      10731.39       571.17 o                         
  -4   2   9        162.70        187.25        59.29 o                         
  -2   2   9      28803.85      29853.55       909.45 o                         
   0   2   9      14747.44      12028.48      1804.29 o                         
   2   2   9       2677.47       2326.98       346.21 o                         
   4   2   9       6868.68       6062.14       345.82 o                         
   6   2   9      10722.79      10449.18       329.91 o                         
   8   2   9      17317.45      18209.37       558.37 o                         
  10   2   9         64.39         48.37        73.90 o                         
  12   2   9       5285.48       4975.92       312.31 o                         
  14   2   9        119.76        113.85        61.53 o                         
 -17   3   9        557.12        396.54       130.66 o                         
 -15   3   9        576.29        679.74        81.52 o                         
 -13   3   9        592.45        501.96        65.94 o                         
 -11   3   9      13513.24      14518.84       292.35 o                         
  -9   3   9       6047.10       6607.10       193.38 o                         
  -7   3   9         44.37         23.13        39.02 o                         
  -5   3   9        289.47        418.52       105.66 o                         
  -3   3   9       5928.16       6101.44       314.32 o                         
  -1   3   9      11655.43      10939.89       417.58 o                         
   1   3   9        871.85        724.49       115.34 o                         
   3   3   9       1041.58        909.45       151.83 o                         
   5   3   9          1.07         40.70        32.18 o                         
   7   3   9       2374.56       2530.62       146.63 o                         
   9   3   9       3483.20       3636.78       181.13 o                         
  11   3   9         28.22         95.05        59.63 o                         
  13   3   9       1569.66       1245.42       132.84 o                         
  15   3   9        678.87        527.36       122.55 o                         
 -16   4   9        640.11        579.33        81.05 o                         
 -14   4   9        441.06        525.42        74.14 o                         
 -12   4   9        162.15        147.98        48.11 o                         
 -10   4   9       1417.18       1602.07       125.44 o                         
  -8   4   9       3245.37       3277.50       269.25 o                         
  -6   4   9       1279.33        957.64       134.04 o                         
  -4   4   9        321.75        259.25        98.06 o                         
  -2   4   9       1284.36       1137.27       145.21 o                         
   0   4   9        787.28        863.99       130.01 o                         
   2   4   9       1132.30       1428.60       196.77 o                         
   4   4   9         15.65         -1.95        82.22 o                         
   6   4   9       1367.23       1085.44       169.76 o                         
   8   4   9       1029.25        886.59       188.33 o                         
  10   4   9        608.97        745.67       185.47 o                         
  12   4   9       1763.67       1554.45       250.42 o                         
 -13   5   9         51.98         59.04       160.15 o                         
 -11   5   9        414.75        440.67        84.50 o                         
  -9   5   9          6.39        113.80        65.21 o                         
  -7   5   9       5375.04       5001.84       322.11 o                         
  -5   5   9       3875.95       4086.29       291.33 o                         
  -3   5   9         15.80         12.73        61.95 o                         
  -1   5   9        307.75        185.47        79.23 o                         
   1   5   9       1165.43       1461.72       177.29 o                         
   3   5   9       7113.04       7285.46       426.93 o                         
   5   5   9       4630.98       4123.95       293.41 o                         
   9   5   9         49.33        297.43       158.07 o                         
  11   5   9       1854.06       2004.63       288.21 o                         
 -10   6   9        392.16        440.43       103.13 o                         
  -8   6   9        526.44        333.28       116.12 o                         
  -6   6   9       6211.45       7040.63       396.93 o                         
  -4   6   9       1971.60       2175.30       218.21 o                         
  -2   6   9        176.95        205.61        89.23 o                         
   0   6   9          9.74          1.17        67.80 o                         
   2   6   9       9392.43      10953.52       523.69 o                         
   4   6   9       5338.85       3916.27       259.51 o                         
   6   6   9         78.42         29.87        81.05 o                         
   8   6   9        771.37       1121.03       227.82 o                         
  -7   7   9       2072.65       2440.65       262.24 o                         
  -5   7   9       1875.79       1935.92       216.26 o                         
  -3   7   9        281.75        302.37       104.17 o                         
  -1   7   9         11.40        143.65       104.82 o                         
   1   7   9        402.35        410.04       140.15 o                         
   3   7   9        921.89        819.70       144.82 o                         
   5   7   9        631.07        667.47       137.68 o                         
 -18   0  10        284.50        193.27        96.89 o                         
 -16   0  10       5897.46       5781.28       366.27 o                         
 -14   0  10       5881.77       5473.45       323.28 o                         
 -12   0  10         14.25         23.77        48.58 o                         
 -10   0  10       5271.22       5715.46       437.64 o                         
  -8   0  10        548.77        740.73        82.61 o                         
  -6   0  10      12573.32      14431.17       480.31 o                         
  -4   0  10      19889.92      15595.71       460.31 o                         
  -2   0  10       2182.61       2344.80       203.79 o                         
   0   0  10       1689.88       2268.17       216.65 o                         
   2   0  10      16024.30      21120.86       687.09 o                         
   4   0  10      28736.52      36144.18       997.77 o                         
   6   0  10       1531.24       1159.22       180.67 o                         
   8   0  10      17731.60      17725.81       626.95 o                         
  10   0  10         47.46         39.10       105.47 o                         
  12   0  10      10022.04       9166.19       495.90 o                         
  14   0  10       5003.41       4747.14       385.11 o                         
 -17   1  10        286.16        310.54        88.99 o                         
 -15   1  10       8576.62       8817.60      1651.41 o                         
 -13   1  10       4530.56       4545.46       209.76 o                         
 -11   1  10        151.81        156.20        39.04 o                         
  -9   1  10       1225.38       1274.25        92.25 o                         
  -7   1  10      19736.27      21726.80      1990.48 o                         
  -5   1  10      19720.01      23442.84       547.85 o                         
  -3   1  10       2308.37       2796.33       226.00 o                         
  -1   1  10       1553.11       1416.16       124.21 o                         
   1   1  10       3122.33       3926.64       207.04 o                         
   3   1  10      17450.95      17881.94       657.73 o                         
   5   1  10       8909.11       8602.93       894.06 o                         
   7   1  10          6.39          0.61        40.68 o                         
   9   1  10        526.83        680.68        94.72 o                         
  11   1  10       1095.50        959.24       143.59 o                         
  13   1  10       6060.13       5894.32       294.63 o                         
  15   1  10        473.07        555.98       117.51 o                         
 -16   2  10       1522.57       1328.84       205.87 o                         
 -14   2  10       1630.42       1655.91       174.76 o                         
 -12   2  10       4913.52       4958.02       176.96 o                         
 -10   2  10       3428.88       3264.89       140.64 o                         
  -8   2  10       5534.75       6015.95       266.20 o                         
  -6   2  10       2130.06       2279.67       139.20 o                         
  -4   2  10       8260.84       9298.85       980.43 o                         
  -2   2  10       2333.09       2432.23       143.28 o                         
   0   2  10       2326.19       1869.03       367.96 o                         
   2   2  10       2545.37       2673.45       771.32 o                         
   4   2  10       2400.40       2052.62       125.40 o                         
   6   2  10       7173.71       7315.49       248.03 o                         
   8   2  10       1541.60       1365.59       120.33 o                         
  10   2  10       5065.53       5244.53       235.47 o                         
  12   2  10       1419.68       1377.00       138.76 o                         
  14   2  10        900.55        829.56       165.99 o                         
 -15   3  10        321.13        371.00        66.99 o                         
 -13   3  10         81.73         84.59        66.56 o                         
 -11   3  10      10118.13      10943.39       322.61 o                         
  -9   3  10       3450.47       3097.68       132.47 o                         
  -7   3  10        234.31        287.17        63.23 o                         
  -5   3  10       3487.16       2756.09       140.26 o                         
  -3   3  10       3474.63       3584.54       265.48 o                         
  -1   3  10      10830.51       9771.32       410.82 o                         
   1   3  10       2065.23       2393.38       228.08 o                         
   3   3  10       1167.21       1196.10       195.22 o                         
   5   3  10         22.98         24.84        40.65 o                         
   7   3  10       1815.51       1731.01       123.49 o                         
   9   3  10       4568.03       4344.80       204.61 o                         
  11   3  10          6.63        -59.38        59.38 o                         
  13   3  10         42.68        -77.48        77.48 o                         
 -14   4  10       1719.30       1960.33       344.39 o                         
 -12   4  10        691.95        749.88        98.31 o                         
 -10   4  10       2554.88       2609.82       180.22 o                         
  -8   4  10        660.55        615.65       134.56 o                         
  -6   4  10       4408.11       3814.57       286.91 o                         
  -4   4  10        500.66        477.97       122.87 o                         
  -2   4  10       4675.15       3922.89       290.68 o                         
   0   4  10       8129.29       8433.38       439.66 o                         
   2   4  10        500.57        469.79       135.99 o                         
   4   4  10       7628.04       7793.70       419.14 o                         
   6   4  10        744.06        595.91       136.77 o                         
   8   4  10       6172.59       6984.52       508.11 o                         
  10   4  10       1074.31       1076.09       206.78 o                         
  12   4  10       3572.23       3596.88       382.38 o                         
 -13   5  10       1094.26       1106.82       128.40 o                         
 -11   5  10       2486.48       2650.43       194.75 o                         
  -9   5  10       2658.91       2588.21       188.99 o                         
  -7   5  10         30.12         -3.77        67.54 o                         
  -5   5  10       1263.95       1144.02       167.81 o                         
  -3   5  10       1348.44       1241.69       171.58 o                         
  -1   5  10       3845.98       4030.44       295.62 o                         
   1   5  10        418.36        366.40       128.72 o                         
   3   5  10        519.32        794.89       152.22 o                         
   5   5  10        158.46         89.23        80.40 o                         
   9   5  10       1295.70       1020.37       233.14 o                         
 -10   6  10         11.12         98.40        92.93 o                         
  -8   6  10        721.77        605.26       155.60 o                         
  -6   6  10        122.18         24.29        78.06 o                         
  -4   6  10          5.53          2.08        69.75 o                         
  -2   6  10          2.32        -67.41        75.07 o                         
   0   6  10        519.49        517.85       116.12 o                         
   2   6  10        584.33        627.99       152.09 o                         
   4   6  10          0.95        -23.38        66.37 o                         
   6   6  10         21.45        -40.91        84.55 o                         
   8   6  10         13.51        209.76       146.90 o                         
  -5   7  10        247.64        278.60       100.40 o                         
  -3   7  10        202.20        170.02       101.05 o                         
  -1   7  10       1411.93       1476.65       211.45 o                         
   1   7  10        225.76         82.22        97.54 o                         
 -17   1  11        249.05        223.09        62.47 o                         
 -15   1  11       1589.44       1318.74       122.07 o                         
 -13   1  11        677.10        527.05        61.67 o                         
 -11   1  11       2984.88       2941.22       134.21 o                         
  -9   1  11       9244.37       9979.09       245.53 o                         
  -7   1  11         90.12         75.74        43.32 o                         
  -5   1  11       8146.50       7741.72      1078.43 o                         
  -3   1  11         61.33         35.86        65.98 o                         
  -1   1  11      10774.84      11158.13      1190.32 o                         
   1   1  11       2689.83       3001.07       201.64 o                         
   3   1  11       3007.94       3591.69       299.64 o                         
   5   1  11       1905.89       1715.41       147.45 o                         
   7   1  11        959.10       1001.20       110.96 o                         
   9   1  11        736.18        807.29       122.16 o                         
  11   1  11       1261.14       1196.19       121.98 o                         
  13   1  11       2509.59       2632.80       204.99 o                         
 -16   2  11        352.68        337.05        77.63 o                         
 -14   2  11       3406.77       3351.14       211.70 o                         
 -12   2  11        814.80        745.61        73.95 o                         
 -10   2  11       9355.94       9603.73       252.12 o                         
  -8   2  11       1085.77       1193.40       121.61 o                         
  -6   2  11       1827.10       2182.52       232.95 o                         
  -4   2  11        141.92        199.60        60.35 o                         
  -2   2  11       8217.45       9465.36      1593.22 o                         
   0   2  11      17950.94      17263.15      1278.52 o                         
   2   2  11          7.44         60.80        41.26 o                         
   4   2  11       6364.04       5587.47       372.70 o                         
   6   2  11        202.68        239.81        58.56 o                         
   8   2  11      10641.11      10409.40       541.23 o                         
  10   2  11       5488.61       5343.57       416.67 o                         
  12   2  11       1318.41       1161.65       133.63 o                         
  14   2  11       1486.07       1510.22       152.01 o                         
 -15   3  11        206.46        180.66        63.95 o                         
 -13   3  11        205.79        233.49        61.27 o                         
 -11   3  11       1383.53       1332.68        96.38 o                         
  -9   3  11      10692.64      11016.93       328.86 o                         
  -7   3  11        412.11        332.68        75.21 o                         
  -5   3  11       3658.21       3383.09       288.60 o                         
  -3   3  11        980.35       1057.13       162.10 o                         
  -1   3  11      10778.97       9646.50       433.81 o                         
   1   3  11       3852.41       4290.46       318.35 o                         
   3   3  11        667.50        611.62       146.12 o                         
   5   3  11         10.73         34.94        86.63 o                         
   7   3  11       6109.37       6366.88       405.82 o                         
   9   3  11       5635.74       5794.50       345.88 o                         
  11   3  11        509.50        455.80        79.97 o                         
  13   3  11        202.77        295.36       148.85 o                         
 -14   4  11        460.07        469.23        95.43 o                         
 -12   4  11        870.71        976.73       118.18 o                         
 -10   4  11       1211.12       1363.86       135.23 o                         
  -8   4  11        834.37        648.12       130.53 o                         
  -6   4  11        951.84        839.05       160.02 o                         
  -4   4  11        167.26        101.57        69.62 o                         
  -2   4  11         94.78         18.31        66.24 o                         
   0   4  11       1336.37       1371.71       197.16 o                         
   2   4  11       1011.37       1603.42       251.46 o                         
   4   4  11       2208.74       2140.36       223.40 o                         
   6   4  11        461.54        368.09       132.35 o                         
   8   4  11        723.55        778.92       204.31 o                         
  10   4  11        534.29        625.52       198.98 o                         
 -11   5  11        460.71        403.46        89.61 o                         
  -9   5  11         35.19         87.93        71.96 o                         
  -7   5  11       2189.78       2052.82       249.25 o                         
  -5   5  11       5087.11       5188.87       337.70 o                         
  -3   5  11       1823.56       1649.27       190.93 o                         
  -1   5  11        440.42        368.22       107.41 o                         
   1   5  11        112.87        165.60       113.91 o                         
   3   5  11       2628.11       2845.63       284.58 o                         
   5   5  11       1809.38       1517.96       212.49 o                         
   9   5  11        158.46        271.46       139.89 o                         
  -8   6  11        238.34        315.75       118.97 o                         
  -6   6  11       4427.34       3413.23       303.80 o                         
  -4   6  11       3922.94       4159.15       316.53 o                         
  -2   6  11         10.06         45.07        89.62 o                         
   0   6  11         28.95        145.34       103.78 o                         
   2   6  11        550.76        822.56       184.83 o                         
   4   6  11       5435.42       4504.25       321.46 o                         
   6   6  11        639.02        614.48       159.89 o                         
 -16   0  12       1301.21       1021.67       158.85 o                         
 -14   0  12      13428.28      12918.15       523.43 o                         
 -12   0  12       4039.84       4024.07       275.48 o                         
 -10   0  12        714.64        911.40       163.00 o                         
  -8   0  12       1862.13       1798.78       169.37 o                         
  -6   0  12      38875.46      46644.14       987.77 o                         
  -4   0  12      19833.91      23006.00       670.72 o                         
  -2   0  12        590.45        834.64       142.35 o                         
   0   0  12       2070.39       1755.26       264.31 o                         
   2   0  12       2612.79       3204.76       294.71 o                         
   4   0  12      20785.27      20352.33       941.79 o                         
   6   0  12       5301.80       4572.18       349.65 o                         
   8   0  12        305.18        230.80       109.49 o                         
  10   0  12       1467.44       1427.17       195.87 o                         
  12   0  12       3519.80       3555.32       327.96 o                         
 -15   1  12       3304.14       2927.82       204.44 o                         
 -13   1  12       6981.10       7394.02       217.50 o                         
 -11   1  12         55.84         56.63        42.58 o                         
  -9   1  12         21.80         28.30        38.67 o                         
  -7   1  12         20.54         13.32        53.06 o                         
  -5   1  12      22280.44      27670.68      2455.01 o                         
  -3   1  12       6588.32       7091.49       278.32 o                         
  -1   1  12        114.94         97.00       120.08 o                         
   1   1  12         57.64        -35.34        65.57 o                         
   3   1  12       9359.14      10085.51       504.73 o                         
   5   1  12      10059.22       9766.23       449.33 o                         
   7   1  12         95.72         47.89        51.44 o                         
   9   1  12        459.56        403.45        85.27 o                         
  11   1  12       1219.53       1168.31       137.16 o                         
  13   1  12       4480.81       4292.45       255.94 o                         
 -16   2  12        162.57         87.22        55.96 o                         
 -14   2  12        705.08        537.50       104.75 o                         
 -12   2  12        762.55        781.39        82.81 o                         
 -10   2  12        104.40         95.42        47.11 o                         
  -8   2  12         24.85          2.72        45.59 o                         
  -6   2  12        194.16        201.14        61.25 o                         
  -4   2  12         14.96         -7.44        46.67 o                         
  -2   2  12       1663.14       1887.74       149.08 o                         
   0   2  12       1121.70       1226.75       112.88 o                         
   2   2  12       1120.64       1130.58       426.15 o                         
   4   2  12       1489.96       1323.29       108.48 o                         
   6   2  12        913.16        740.86       106.25 o                         
   8   2  12       1908.27       1908.65       173.27 o                         
  10   2  12        525.33        436.21        86.52 o                         
  12   2  12       1232.75        955.90       123.51 o                         
 -15   3  12        217.60        293.06        78.61 o                         
 -13   3  12          9.56        -17.54        48.19 o                         
 -11   3  12       1457.82       1597.81       115.03 o                         
  -9   3  12      10407.41      11610.30       352.43 o                         
  -7   3  12        135.38        107.80        58.97 o                         
  -5   3  12        198.34        264.57       109.62 o                         
  -3   3  12        170.54        234.31       112.74 o                         
  -1   3  12       6435.06       5887.39       377.31 o                         
   1   3  12       3590.18       4074.60       339.39 o                         
   3   3  12         57.34        -10.39        83.00 o                         
   5   3  12        194.47        137.42       113.00 o                         
   7   3  12       2285.42       2246.35       323.67 o                         
   9   3  12       5083.25       5227.97       451.09 o                         
  11   3  12        432.48        278.73       151.70 o                         
 -12   4  12        320.49        158.35        73.89 o                         
 -10   4  12       8675.23      10007.99       728.52 o                         
  -8   4  12       2939.68       2880.57       259.25 o                         
  -6   4  12        439.18        561.23       129.62 o                         
  -4   4  12        370.85        321.59       112.35 o                         
  -2   4  12       6235.79       5148.22       346.01 o                         
   0   4  12       7827.65       7645.24       436.41 o                         
   2   4  12        504.99        943.74       207.04 o                         
   4   4  12       1649.60       1348.33       191.19 o                         
   6   4  12        180.38        144.43       101.05 o                         
   8   4  12       3575.55       3733.26       406.41 o                         
  10   4  12       2062.76       2689.77       348.09 o                         
 -11   5  12         38.76        -68.36        68.36 o                         
  -9   5  12       2142.75       2304.15       247.82 o                         
  -7   5  12        148.92        205.48       107.67 o                         
  -5   5  12        507.32        450.18       117.03 o                         
  -3   5  12        612.89        510.44       124.56 o                         
  -1   5  12       3962.55       4348.26       331.72 o                         
   1   5  12       2150.48       2507.67       299.38 o                         
   3   5  12        316.85        436.41       119.36 o                         
   5   5  12        818.49        788.14       158.33 o                         
  -6   6  12          1.57         -7.01        83.00 o                         
  -4   6  12         44.10        -87.28        94.69 o                         
  -2   6  12        211.55        305.10       127.68 o                         
   0   6  12        464.17        741.38       171.32 o                         
   2   6  12         10.06         30.65       113.65 o                         
   4   6  12          6.30        104.30        85.20 o                         
 -15   1  13        404.40        354.60        81.00 o                         
 -13   1  13       1032.39       1073.68       124.88 o                         
 -11   1  13       1062.54       1115.74       141.54 o                         
  -9   1  13       6011.13       6270.36       351.43 o                         
  -7   1  13       2375.58       2348.83       174.79 o                         
  -5   1  13         75.70         93.49        54.49 o                         
  -3   1  13         14.29         90.20        53.92 o                         
  -1   1  13       5377.28       6027.68       319.78 o                         
   1   1  13       5676.97       5970.74      2793.94 o                         
   3   1  13        174.71        165.50        55.56 o                         
   5   1  13       2777.75       2476.78       690.92 o                         
   7   1  13        106.77         46.94        53.57 o                         
   9   1  13       2845.00       3006.02       203.70 o                         
  11   1  13        498.33        514.20       147.94 o                         
 -14   2  13       1571.36       1457.54       117.19 o                         
 -12   2  13        174.06        131.08        48.23 o                         
 -10   2  13       8721.31       8856.76       265.90 o                         
  -8   2  13       7717.94       8885.85       515.71 o                         
  -6   2  13       2081.03       2145.31       180.21 o                         
  -4   2  13       6723.24       5955.73       381.73 o                         
  -2   2  13       2480.26       2327.81       544.86 o                         
   0   2  13      11219.47      12643.75       379.96 o                         
   2   2  13        827.26        762.89       204.96 o                         
   4   2  13       3478.00       2613.39       282.95 o                         
   6   2  13        836.22        914.12       118.84 o                         
   8   2  13       3507.21       3280.50       387.25 o                         
  10   2  13       4224.72       3828.61       221.46 o                         
 -13   3  13        525.38        505.41        89.94 o                         
 -11   3  13        500.92        452.74        96.71 o                         
  -9   3  13       2125.93       2055.94       243.92 o                         
  -7   3  13        532.25        496.68       141.44 o                         
  -5   3  13        603.04        593.70       139.11 o                         
  -3   3  13       1797.86       1523.80       213.66 o                         
  -1   3  13       1717.22       1854.62       227.69 o                         
   1   3  13       4557.33       5702.83       433.42 o                         
   3   3  13         14.70         58.45       106.51 o                         
   5   3  13        913.58        795.80       187.94 o                         
   7   3  13        887.92        979.98       227.30 o                         
   9   3  13       3112.10       2797.19       357.83 o                         
 -12   4  13         24.45        -38.41        71.77 o                         
 -10   4  13        137.42         43.44       116.64 o                         
  -8   4  13       1186.19       1181.30       208.07 o                         
  -6   4  13       1193.79       1267.54       197.55 o                         
  -4   4  13        764.13        963.35       181.19 o                         
  -2   4  13       1780.77       1848.25       235.74 o                         
   0   4  13        598.72        648.90       157.81 o                         
   2   4  13       1092.47       1604.59       245.87 o                         
   4   4  13       1209.19       1124.93       156.38 o                         
   6   4  13        606.96        447.19       131.44 o                         
   8   4  13        358.36        392.38       182.62 o                         
  -9   5  13         35.89       -102.74       102.74 o                         
  -7   5  13        788.02        780.60       157.42 o                         
  -5   5  13       5031.75       4823.25       362.90 o                         
  -3   5  13       1766.54       1683.95       212.36 o                         
  -1   5  13        246.30        446.67       147.55 o                         
   1   5  13         90.14         86.11       143.78 o                         
   3   5  13       1859.91       2118.93       259.64 o                         
   5   5  13       2313.28       2610.93       299.12 o                         
  -2   6  13         25.25         81.05       104.56 o                         
 -14   0  14       5499.02       6611.37       464.86 o                         
 -12   0  14       6235.03       6627.21       402.38 o                         
 -10   0  14        135.37        139.89        81.57 o                         
  -8   0  14       2292.64       2265.83       250.55 o                         
  -6   0  14       3854.81       4052.78       346.92 o                         
  -4   0  14      19828.83      22949.76       771.90 o                         
  -2   0  14       2635.26       3344.00       319.26 o                         
   0   0  14       4805.92       7420.15       606.82 o                         
   2   0  14         32.24        -24.42        79.62 o                         
   6   0  14       8565.05       7404.05       482.39 o                         
   8   0  14         49.39        104.04       104.95 o                         
  10   0  14       1366.31       1060.89       163.13 o                         
 -13   1  14       4876.17       5708.53       421.34 o                         
 -11   1  14       1765.72       1731.93       160.35 o                         
  -9   1  14        480.49        310.37        75.58 o                         
  -7   1  14       1049.14       1088.29       130.77 o                         
  -5   1  14       4951.69       5775.50       275.56 o                         
  -3   1  14       6483.36       7137.89       401.47 o                         
  -1   1  14         51.87        102.53        86.44 o                         
   1   1  14         95.15        224.34        93.08 o                         
   3   1  14        870.76        794.39       108.15 o                         
   5   1  14       7811.75       6599.42       385.76 o                         
   7   1  14       1097.85        708.98       103.50 o                         
   9   1  14        230.94        184.56        79.13 o                         
 -12   2  14       1171.85       1162.67       120.06 o                         
 -10   2  14       1416.36       1520.59       135.99 o                         
  -8   2  14        684.51        644.05        91.89 o                         
  -6   2  14        883.76        588.43       105.54 o                         
  -4   2  14       1433.79       1423.16       150.98 o                         
  -2   2  14       1901.82       2252.21       394.52 o                         
   0   2  14        793.60        792.75       127.48 o                         
   2   2  14       1425.92       1330.77       665.27 o                         
   4   2  14        739.84        740.08       133.78 o                         
   6   2  14        493.71        356.27        83.65 o                         
   8   2  14        987.52        990.18       116.45 o                         
  10   2  14        523.33        479.40       170.15 o                         
 -11   3  14        628.87        599.90       108.53 o                         
  -9   3  14       2500.03       1981.90       236.00 o                         
  -7   3  14       1383.98       1150.38       200.41 o                         
  -5   3  14        555.79        445.89       134.04 o                         
  -3   3  14         85.79         95.85        70.53 o                         
  -1   3  14       2942.31       3084.75       322.50 o                         
   1   3  14       6073.21       9638.58       669.68 o                         
   3   3  14        312.37        443.68       141.18 o                         
   5   3  14         15.69         79.36       147.68 o                         
   7   3  14        409.87        616.43       212.88 o                         
 -10   4  14       1939.20       1570.56       160.73 o                         
  -8   4  14       4228.76       4301.12       355.75 o                         
  -6   4  14          3.90        122.48        86.76 o                         
  -4   4  14       3368.44       2878.75       285.88 o                         
  -2   4  14        103.12        142.35        88.58 o                         
   0   4  14       6351.55       7035.18       483.04 o                         
   2   4  14       1927.25       2430.39       304.06 o                         
   4   4  14       1010.43        910.75       181.58 o                         
   6   4  14       1035.53       1325.21       253.92 o                         
  -5   5  14        221.97        231.84       114.95 o                         
  -3   5  14        115.60        180.15       101.96 o                         
  -1   5  14          9.35        119.36       129.36 o                         
   1   5  14        769.07       1192.47       230.67 o                         
   3   5  14         93.27        115.34       106.89 o                         
 -13   1  15       1246.99       1368.35       168.91 o                         
 -11   1  15          1.21        -40.25        67.50 o                         
  -9   1  15       2487.96       2001.98       265.87 o                         
  -7   1  15       1023.98       1129.73       151.79 o                         
  -5   1  15       1725.34       1672.16       178.60 o                         
  -3   1  15       2283.44       2244.74       199.02 o                         
  -1   1  15        143.71        269.82        94.58 o                         
   1   1  15       1265.78       1615.11       189.16 o                         
   3   1  15         25.17         16.66        55.94 o                         
   5   1  15       1381.09       1148.31       167.94 o                         
   7   1  15          3.77         -2.39        56.60 o                         
   9   1  15       2763.82       2720.35       198.04 o                         
 -12   2  15        659.30        574.61       152.48 o                         
 -10   2  15       1478.20       1239.01       142.23 o                         
  -8   2  15       6711.01       7396.30       593.90 o                         
  -6   2  15        114.25        150.55       100.53 o                         
  -4   2  15       3281.95       2962.01       311.46 o                         
  -2   2  15        392.17        318.35       127.03 o                         
   0   2  15       6841.18       9085.01       594.87 o                         
   2   2  15       5183.38       6021.69       488.10 o                         
   4   2  15        861.16        791.64       212.36 o                         
   6   2  15       1883.47       1286.50       289.12 o                         
   8   2  15        134.38         87.67       118.58 o                         
  -9   3  15       2652.36       2254.66       304.19 o                         
  -7   3  15       3009.00       3012.66       317.05 o                         
  -5   3  15          4.05        -27.67        91.18 o                         
  -3   3  15         13.73         -2.60        80.01 o                         
  -1   3  15       2471.38       2385.06       296.66 o                         
   1   3  15       4325.58       7099.08       557.07 o                         
   3   3  15        920.65       1007.77       206.78 o                         
   5   3  15        214.43        231.45       155.99 o                         
  -8   4  15        709.92        640.85       166.12 o                         
  -6   4  15        897.90       1037.00       199.76 o                         
  -4   4  15        870.96        922.57       179.11 o                         
  -2   4  15         99.19        275.35       147.55 o                         
   0   4  15        476.14        804.50       191.97 o                         
   2   4  15        687.39        786.06       174.17 o                         
   4   4  15        260.90        244.31        97.41 o                         
 -10   0  16        362.66        248.21       107.93 o                         
  -8   0  16       2047.23       1893.84       292.50 o                         
  -6   0  16        233.79        321.98       138.33 o                         
  -4   0  16      10457.23      11658.79       596.30 o                         
  -2   0  16       4163.98       5912.46       465.63 o                         
   0   0  16        169.55        395.89       174.69 o                         
   2   0  16       2218.96       2323.89       313.54 o                         
   4   0  16       1939.30       1787.08       251.85 o                         
   6   0  16       6373.69       5210.17       431.22 o                         
 -11   1  16       2223.95       2174.96       195.89 o                         
  -9   1  16          7.20        -57.13        70.30 o                         
  -7   1  16          9.01         61.81        77.30 o                         
  -5   1  16       1764.17       1385.38       175.79 o                         
  -3   1  16       6131.76       6712.40       617.60 o                         
  -1   1  16        371.07        558.94       269.06 o                         
   1   1  16        248.24        270.33       100.13 o                         
   3   1  16        706.35        470.02       107.58 o                         
   5   1  16       3897.69       3259.28       223.33 o                         
   7   1  16       3115.56       2933.97       205.43 o                         
 -10   2  16       1444.14       1266.89       211.97 o                         
  -8   2  16        549.54        398.48       150.93 o                         
  -6   2  16        480.96        432.51       152.22 o                         
  -4   2  16        879.97        570.84       165.60 o                         
  -2   2  16        769.50        877.89       199.89 o                         
   0   2  16       1891.17       2819.66       431.35 o                         
   2   2  16        631.32        767.88       227.30 o                         
   4   2  16       1171.17       1171.17       271.33 o                         
   6   2  16        620.00        742.94       229.51 o                         
  -7   3  16       2338.86       2195.43       261.72 o                         
  -5   3  16          2.31         69.62        90.92 o                         
  -3   3  16         20.11         25.33        97.28 o                         
  -1   3  16        964.98       1070.64       229.64 o                         
   1   3  16       3035.40       3799.89       440.05 o                         
   3   3  16        383.34        298.34       121.57 o                         
  -7   1  17        679.50        541.10       151.25 o                         
  -5   1  17        237.92        192.86       192.49 o                         
  -3   1  17       1208.04       1248.84       205.87 o                         
  -1   1  17         28.39         67.99       102.66 o                         
   1   1  17       2512.72       2571.45       929.26 o                         
   3   1  17        758.99        882.82       276.52 o                         
  -6   2  17       2137.49       1870.98       296.40 o                         
  -4   2  17       1356.19       1261.44       243.66 o                         
  -2   2  17       1305.08       1248.84       278.60 o                         
   0   2  17       1417.80       1860.85       339.52 o                         
   2   2  17       3617.95       3916.27       401.60 o                         
  -2   0  18       4984.96       7392.88       668.38 o                         
                                                                                
