# Supplementary material for: Crystal structures of zinc(II) coordination complexes with iso­quinoline N-oxide
Source: Acta Crystallogr E Crystallogr Commun. 2025 Jan 14;81(Pt 2):132–9. doi: 10.1107/S2056989025000180 (PMC11799800; doi:10.1107/S2056989025000180)
Supplement: Supplementary file 4 [file e-81-00132-IIIsup4.hkl]

data_III                                                                        
_shelx_title ' x250g_a.res in P-1'                                              
_shelx_refln_list_code          4                                               
_shelx_F_calc_maximum      236.07                                               
_exptl_crystal_F_000       576.00                                               
_reflns_d_resolution_high  0.8300                                               
                                                                                
loop_                                                                           
 _space_group_symop_operation_xyz                                               
 'x, y, z'                                                                      
 '-x, -y, -z'                                                                   
                                                                                
_cell_length_a     7.7325                                                       
_cell_length_b     8.9596                                                       
_cell_length_c    14.8297                                                       
_cell_angle_alpha  93.205                                                       
_cell_angle_beta   99.873                                                       
_cell_angle_gamma 104.852                                                       
                                                                                
_shelx_F_squared_multiplier     1.000                                           
                                                                                
loop_                                                                           
 _refln_index_h                                                                 
 _refln_index_k                                                                 
 _refln_index_l                                                                 
 _refln_F_squared_calc                                                          
 _refln_F_squared_meas                                                          
 _refln_F_squared_sigma                                                         
 _refln_observed_status                                                         
   1   0   0       9615.68      10102.99        27.23 o                         
   2   0   0      10462.77      10687.53        68.81 o                         
   3   0   0        100.54        108.23         6.57 o                         
   4   0   0         24.54         30.31         5.54 o                         
   5   0   0         39.24         42.04         7.07 o                         
   6   0   0        283.29        285.50        14.15 o                         
   7   0   0        828.13        822.60        77.59 o                         
   8   0   0       1009.03       1016.31        40.20 o                         
  -9   1   0        211.39        187.40        23.89 o                         
  -8   1   0        182.16        175.85        20.43 o                         
  -7   1   0          9.00          7.60        16.94 o                         
  -6   1   0         36.44         39.90         8.36 o                         
  -5   1   0         68.90         80.07         8.80 o                         
  -4   1   0       2924.29       2775.12        52.16 o                         
  -3   1   0      13138.04      13258.85        56.98 o                         
  -2   1   0       7278.70       7213.27        42.15 o                         
  -1   1   0        269.18        294.93         7.49 o                         
   0   1   0       5701.92       5901.88        89.10 o                         
   1   1   0      15034.42      15805.09        58.42 o                         
   2   1   0       8646.52       8897.88        40.90 o                         
   3   1   0       3239.51       3274.94        30.20 o                         
   4   1   0       1236.12       1149.91        33.59 o                         
   5   1   0       5392.57       5491.40        50.26 o                         
   6   1   0       3481.56       3486.88       125.06 o                         
   7   1   0       2016.51       2104.42        42.63 o                         
   8   1   0        676.19        580.79        51.76 o                         
  -9   2   0       1747.37       1725.73        54.47 o                         
  -8   2   0       2877.36       2712.57        87.19 o                         
  -7   2   0         54.30         60.02         9.92 o                         
  -6   2   0          5.87          8.94         6.73 o                         
  -5   2   0       2290.94       2269.35        31.20 o                         
  -4   2   0       1421.00       1436.11        22.61 o                         
  -3   2   0        149.85        148.41        10.90 o                         
  -2   2   0       1073.58       1127.59        25.79 o                         
  -1   2   0        257.86        311.80        14.18 o                         
   0   2   0       3578.98       3808.71        51.76 o                         
   1   2   0      21881.62      22854.98       108.92 o                         
   2   2   0       2273.74       2327.64        34.93 o                         
   3   2   0        386.06        379.11        18.94 o                         
   4   2   0       2172.05       2219.18        50.02 o                         
   5   2   0        429.32        428.86        22.33 o                         
   6   2   0        121.32        120.71        11.91 o                         
   7   2   0         90.39         90.05        12.60 o                         
   8   2   0        209.78        196.05        17.21 o                         
  -9   3   0        685.99        676.98        35.14 o                         
  -8   3   0       3167.67       3315.59        90.78 o                         
  -7   3   0       4216.39       4197.99        49.90 o                         
  -6   3   0       4890.98       4875.25        49.62 o                         
  -5   3   0       3585.72       3583.81        39.43 o                         
  -4   3   0       6540.02       6502.00        72.87 o                         
  -3   3   0       8107.89       7923.26        57.36 o                         
  -2   3   0       6413.56       6173.71        36.39 o                         
  -1   3   0       1783.51       1742.67        20.12 o                         
   0   3   0       7402.37       7844.93       150.64 o                         
   1   3   0      24164.50      24910.75       223.47 o                         
   2   3   0      13820.21      13776.24        59.86 o                         
   3   3   0      17171.80      17494.96        79.50 o                         
   4   3   0       3184.30       3129.22        38.22 o                         
   5   3   0       1512.86       1529.15        30.08 o                         
   6   3   0          5.64         16.24        13.39 o                         
   7   3   0        682.38        674.33        25.31 o                         
  -9   4   0        107.49        100.30        18.79 o                         
  -8   4   0         23.72         22.72        18.80 o                         
  -7   4   0        115.47         99.58        11.30 o                         
  -6   4   0         10.41         11.53         7.30 o                         
  -5   4   0         24.34          8.56         6.37 o                         
  -4   4   0         75.08         73.14        13.75 o                         
  -3   4   0       5042.33       5026.34        49.61 o                         
  -2   4   0      18467.63      18898.97        69.98 o                         
  -1   4   0      20203.51      20344.59        65.66 o                         
   0   4   0      12038.11      11973.27        81.00 o                         
   1   4   0       1872.15       1908.90        34.95 o                         
   2   4   0          0.82          5.09         6.89 o                         
   3   4   0        708.75        685.95        17.19 o                         
   4   4   0        388.17        357.50        14.69 o                         
   5   4   0        778.30        724.88        25.68 o                         
   6   4   0        879.36        872.61        30.94 o                         
   7   4   0       1600.49       1584.45        48.07 o                         
  -8   5   0       2212.72       2148.59        71.48 o                         
  -7   5   0       1469.43       1412.97        31.09 o                         
  -6   5   0       1224.97       1224.37        27.72 o                         
  -5   5   0         23.93         33.32         8.84 o                         
  -4   5   0         12.05         26.68         9.14 o                         
  -3   5   0        355.43        355.52        12.33 o                         
  -2   5   0         11.12         12.77         5.25 o                         
  -1   5   0       1028.77       1054.23        27.28 o                         
   0   5   0        382.28        338.46        29.93 o                         
   1   5   0         60.31         60.73        10.87 o                         
   2   5   0        370.42        340.28        18.38 o                         
   3   5   0         38.49         48.62        22.36 o                         
   4   5   0         37.30         44.96        12.16 o                         
   5   5   0        305.77        287.24        23.03 o                         
   6   5   0        209.73        211.45        21.78 o                         
  -8   6   0        399.90        420.80        36.41 o                         
  -7   6   0        382.84        367.97        18.77 o                         
  -6   6   0       1118.89       1154.70        33.62 o                         
  -5   6   0       3349.85       3318.32        52.27 o                         
  -4   6   0       2499.35       2560.97        39.89 o                         
  -3   6   0       4483.34       4540.73        43.67 o                         
  -2   6   0       6751.92       7031.98        52.49 o                         
  -1   6   0       8743.32       8849.49        85.80 o                         
   0   6   0       7851.12       7805.61       203.41 o                         
   1   6   0       1205.12       1237.12        35.51 o                         
   2   6   0        430.20        434.89        22.98 o                         
   3   6   0       1351.09       1352.74        39.67 o                         
   4   6   0       1305.30       1327.21        65.62 o                         
   5   6   0       1597.30       1665.71        48.88 o                         
  -8   7   0        867.45        848.51        37.41 o                         
  -7   7   0        508.97        451.55        26.38 o                         
  -6   7   0        374.47        380.85        18.65 o                         
  -5   7   0       1560.57       1587.49        32.05 o                         
  -4   7   0        708.98        724.36        29.22 o                         
  -3   7   0        421.35        393.58        22.15 o                         
  -2   7   0        166.56        150.51         9.94 o                         
  -1   7   0       1831.89       1842.49        44.04 o                         
   0   7   0       5797.84       5955.50        80.16 o                         
   1   7   0      10377.18      10852.42       253.88 o                         
   2   7   0       5188.96       5419.10        80.74 o                         
   3   7   0       1258.67       1219.44        41.22 o                         
   4   7   0        484.22        496.71        29.19 o                         
   5   7   0        136.07        148.76        20.38 o                         
  -7   8   0         92.92         71.32        14.31 o                         
  -6   8   0        185.79        193.90        26.65 o                         
  -5   8   0         54.07         62.14        27.94 o                         
  -4   8   0        172.73        195.99        37.54 o                         
  -3   8   0         34.76         68.78        18.22 o                         
  -2   8   0       2231.07       2236.33        52.23 o                         
  -1   8   0         27.75         41.06        13.19 o                         
   0   8   0        107.93        111.50        16.89 o                         
   1   8   0        243.77        272.77        37.34 o                         
   2   8   0         73.75         77.15        16.50 o                         
   3   8   0          6.89          1.50        13.81 o                         
   4   8   0         38.14         26.70        25.75 o                         
  -6   9   0        154.19        163.30        31.08 o                         
  -5   9   0         40.36         38.02        12.36 o                         
  -4   9   0          5.62          8.37        10.57 o                         
  -3   9   0        381.89        359.21        26.65 o                         
  -2   9   0        207.43        204.21        20.51 o                         
  -1   9   0       1101.49       1091.75        41.26 o                         
   0   9   0        831.43        841.16        38.09 o                         
   1   9   0       2136.40       2125.94        58.80 o                         
   2   9   0       1231.21       1330.81        76.75 o                         
  -5  10   0        777.65        724.06        72.41 o                         
  -4  10   0       1602.61       1603.98        59.56 o                         
  -3  10   0       1096.42       1067.71        70.69 o                         
  -2  10   0       1715.70       1658.65        53.90 o                         
  -1  10   0       1321.07       1293.93        48.91 o                         
   0  10   0        168.71        165.72        23.13 o                         
  -1 -10   1        605.37        608.41        36.20 o                         
   0 -10   1        338.04        325.78        36.05 o                         
   1 -10   1         10.95        -15.93        33.41 o                         
   2 -10   1        275.64        281.68        25.71 o                         
   3 -10   1       1017.89        972.98        42.49 o                         
   4 -10   1         92.81        161.06        23.79 o                         
   5 -10   1        366.53        315.12        28.68 o                         
  -2  -9   1       1290.55       1364.17        57.23 o                         
  -1  -9   1        897.92        880.68        53.50 o                         
   0  -9   1        114.42        131.09        19.08 o                         
   1  -9   1        381.79        382.63        26.92 o                         
   2  -9   1       1023.92       1013.97        39.41 o                         
   3  -9   1       1101.89       1047.20        40.02 o                         
   4  -9   1          7.62         12.02        16.74 o                         
   5  -9   1          2.24         14.74        13.74 o                         
   6  -9   1        740.40        794.89        37.29 o                         
  -4  -8   1        776.66        865.11        39.83 o                         
  -3  -8   1        832.16        818.26        37.01 o                         
  -2  -8   1        176.29        161.61        24.04 o                         
  -1  -8   1        115.69        129.55        17.73 o                         
   0  -8   1        337.89        325.65        32.65 o                         
   1  -8   1        208.25        203.21        18.82 o                         
   2  -8   1       3820.34       3873.69        71.70 o                         
   3  -8   1       5935.78       5992.92        60.33 o                         
   4  -8   1       7347.97       8071.05       190.23 o                         
   5  -8   1       2476.02       2583.15        61.53 o                         
   6  -8   1       1086.58       1073.55        99.53 o                         
   7  -8   1         95.99         67.02        16.30 o                         
  -5  -7   1        121.85        101.95        19.92 o                         
  -4  -7   1         11.38        -14.10        14.10 o                         
  -3  -7   1         18.84         10.06        12.62 o                         
  -2  -7   1          0.49          3.66        22.81 o                         
  -1  -7   1       2264.05       2388.32        53.83 o                         
   0  -7   1        436.99        437.47        39.95 o                         
   1  -7   1       8262.77       8399.29       110.73 o                         
   2  -7   1       2210.89       2147.12        50.37 o                         
   3  -7   1         89.06         86.83        11.52 o                         
   4  -7   1       1092.43       1112.69        26.37 o                         
   5  -7   1        784.80        800.48        25.55 o                         
   6  -7   1       1087.84        991.71        36.04 o                         
   7  -7   1        608.93        595.62        65.45 o                         
   8  -7   1        496.09        539.59        76.19 o                         
  -6  -6   1       1264.07       1249.44        45.17 o                         
  -5  -6   1       1678.57       1742.18        49.91 o                         
  -4  -6   1       2640.21       2719.89        58.24 o                         
  -3  -6   1          0.88         11.59        12.17 o                         
  -2  -6   1        254.79        246.99        18.77 o                         
  -1  -6   1       1041.63       1035.52        32.31 o                         
   0  -6   1        467.67        465.36        22.15 o                         
   1  -6   1          1.44         18.14         7.52 o                         
   2  -6   1         74.85         76.73         8.29 o                         
   3  -6   1        313.49        304.90        17.62 o                         
   4  -6   1        557.63        535.46        29.29 o                         
   5  -6   1       1041.23        996.48        30.48 o                         
   6  -6   1         84.46        116.64        15.44 o                         
   7  -6   1        117.52        115.32        13.25 o                         
   8  -6   1         16.09          1.38        13.88 o                         
  -6  -5   1        201.97        217.37        22.54 o                         
  -5  -5   1       1500.67       1469.09        43.07 o                         
  -4  -5   1       4919.25       4980.43        72.43 o                         
  -3  -5   1       7527.38       7695.17        84.74 o                         
  -2  -5   1       5921.89       5952.07        70.78 o                         
  -1  -5   1       7073.18       7392.67        75.03 o                         
   0  -5   1       5255.87       5199.24        60.48 o                         
   1  -5   1       6114.13       6043.23        46.27 o                         
   2  -5   1       3456.05       3553.16        49.96 o                         
   3  -5   1        196.05        185.68         9.47 o                         
   4  -5   1       1027.27        997.98        21.51 o                         
   5  -5   1       5574.96       5720.81        55.18 o                         
   6  -5   1       6677.08       6754.45       101.33 o                         
   7  -5   1       2535.19       2326.54        89.88 o                         
   8  -5   1        379.14        412.90        49.15 o                         
  -7  -4   1       1431.91       1509.49        47.37 o                         
  -6  -4   1        803.83        823.36        25.91 o                         
  -5  -4   1        652.07        658.35        20.97 o                         
  -4  -4   1         59.15         60.32         9.67 o                         
  -3  -4   1        114.49        114.95         8.31 o                         
  -2  -4   1         83.68         88.64         8.25 o                         
  -1  -4   1          7.74          5.58        20.70 o                         
   0  -4   1        341.62        305.50        17.28 o                         
   1  -4   1       7238.83       7145.96        46.96 o                         
   2  -4   1      26765.63      28112.61       154.54 o                         
   3  -4   1      13554.66      13516.06        91.89 o                         
   4  -4   1      10409.86      10597.19       155.25 o                         
   5  -4   1        986.90        982.68        35.77 o                         
   6  -4   1        141.18        120.93        22.72 o                         
   7  -4   1        791.95        726.84        64.21 o                         
   8  -4   1        153.74        186.85        41.52 o                         
   9  -4   1         96.52         71.50        19.26 o                         
  -7  -3   1        248.10        243.87        17.32 o                         
  -6  -3   1         11.36         13.98        10.75 o                         
  -5  -3   1        163.29        169.87        15.48 o                         
  -4  -3   1       2551.32       2467.39        49.06 o                         
  -3  -3   1       3562.81       3544.10        33.78 o                         
  -2  -3   1       4757.18       4952.35        32.68 o                         
  -1  -3   1         52.21         70.65         8.25 o                         
   0  -3   1       1642.50       1704.20        26.87 o                         
   1  -3   1       1808.73       1769.63        21.19 o                         
   2  -3   1         39.46         61.81         5.04 o                         
   3  -3   1       3494.72       3739.46        49.99 o                         
   4  -3   1       1201.52       1062.24        24.61 o                         
   5  -3   1         20.07          9.28         5.77 o                         
   6  -3   1         35.02         22.51        11.53 o                         
   7  -3   1        115.93        119.61        19.47 o                         
   8  -3   1         90.17         77.87        17.28 o                         
   9  -3   1        323.85        293.38        27.17 o                         
  -8  -2   1        520.42        564.63        24.88 o                         
  -7  -2   1       4540.92       4785.41        60.36 o                         
  -6  -2   1       6330.28       6531.87       113.84 o                         
  -5  -2   1       5839.66       5983.64        54.25 o                         
  -4  -2   1        471.85        447.33        14.19 o                         
  -3  -2   1        761.13        772.42        15.70 o                         
  -2  -2   1       4657.85       4577.27        31.11 o                         
  -1  -2   1      31432.23      33660.41       107.18 o                         
   0  -2   1       3358.16       3463.34        56.36 o                         
   1  -2   1       6547.22       6719.78        38.03 o                         
   2  -2   1      14223.08      14009.54        49.28 o                         
   3  -2   1      18159.35      18069.12        77.52 o                         
   4  -2   1      11078.42      10828.83        72.67 o                         
   5  -2   1       1416.81       1388.80        23.93 o                         
   6  -2   1         86.80         91.31        11.06 o                         
   7  -2   1       1053.39       1068.70        26.51 o                         
   8  -2   1       1299.70       1226.24        44.53 o                         
   9  -2   1        221.38        183.76        23.40 o                         
  -8  -1   1         27.20         16.78        11.53 o                         
  -7  -1   1        154.26        149.56        16.80 o                         
  -6  -1   1       2562.66       2656.67        39.07 o                         
  -5  -1   1       4838.57       4752.04        46.78 o                         
  -4  -1   1      14332.35      14527.53        88.31 o                         
  -3  -1   1       8143.36       8212.19        49.34 o                         
  -2  -1   1       6572.59       6942.27        43.78 o                         
  -1  -1   1       2482.00       2651.23        17.27 o                         
   0  -1   1       1624.92       1765.84        23.15 o                         
   1  -1   1       9606.88       9725.55        43.42 o                         
   2  -1   1         10.77         18.78         3.80 o                         
   3  -1   1       2794.71       2578.67        33.82 o                         
   4  -1   1      38975.49      40495.92       157.94 o                         
   5  -1   1      10759.87      10542.47        91.99 o                         
   6  -1   1       6770.75       6975.38        69.67 o                         
   7  -1   1       1742.18       1733.64        44.27 o                         
   8  -1   1        189.94        194.10        36.08 o                         
  -8   0   1         37.07         46.66        38.63 o                         
  -7   0   1         62.18         66.20        10.50 o                         
  -6   0   1        408.59        404.85        16.05 o                         
  -5   0   1       1101.19       1036.22        27.03 o                         
  -4   0   1       1484.22       1514.66        30.09 o                         
  -3   0   1         55.63         54.33         5.33 o                         
  -2   0   1       1731.80       1754.64        17.37 o                         
  -1   0   1       1752.65       1829.42        29.41 o                         
   1   0   1       5075.14       5205.78        31.93 o                         
   2   0   1      10358.08      10605.46        66.79 o                         
   3   0   1       2975.43       3052.25        33.01 o                         
   4   0   1        120.78        104.89         8.97 o                         
   5   0   1        907.52        867.26        24.10 o                         
   6   0   1        506.26        518.36        18.13 o                         
   7   0   1        100.69         96.27        11.35 o                         
   8   0   1         27.13         22.12        14.52 o                         
  -9   1   1         17.01         27.55        17.97 o                         
  -8   1   1          1.30          4.88        10.16 o                         
  -7   1   1         95.06         95.38        10.90 o                         
  -6   1   1       5402.11       5556.17        54.08 o                         
  -5   1   1      13044.62      13077.07        83.22 o                         
  -4   1   1      17051.54      16590.43        74.50 o                         
  -3   1   1      15747.18      15314.09        95.57 o                         
  -2   1   1      19934.00      20292.55        90.32 o                         
  -1   1   1       1465.52       1415.32        21.51 o                         
   0   1   1       1816.00       1886.96        26.34 o                         
   1   1   1        282.16        288.92         7.91 o                         
   2   1   1         12.21         17.12         4.04 o                         
   3   1   1       1026.29       1050.71        31.39 o                         
   4   1   1       4461.96       4383.92        41.58 o                         
   5   1   1       6208.78       6196.02        55.04 o                         
   6   1   1       2980.89       3023.68        45.12 o                         
   7   1   1        282.76        272.59        16.49 o                         
   8   1   1        175.26        147.31        21.24 o                         
  -9   2   1        651.26        587.21        46.01 o                         
  -8   2   1       1682.18       1647.00        41.91 o                         
  -7   2   1       3716.29       3737.58        47.87 o                         
  -6   2   1       3038.12       2936.88        39.09 o                         
  -5   2   1         90.60        125.91        10.05 o                         
  -4   2   1       5679.48       5547.71        43.75 o                         
  -3   2   1       9489.47       9329.93       114.93 o                         
  -2   2   1      19470.53      19972.96        59.05 o                         
  -1   2   1      10077.58      10236.45        62.67 o                         
   0   2   1      20689.48      21294.20       140.80 o                         
   1   2   1      20563.47      21350.18        99.42 o                         
   2   2   1      22143.78      22611.02        89.16 o                         
   3   2   1       9495.93       9468.07        65.09 o                         
   4   2   1        280.33        267.52        12.63 o                         
   5   2   1       1895.43       1867.95        33.50 o                         
   6   2   1       1390.50       1352.17        29.91 o                         
   7   2   1       4577.17       4550.70        72.26 o                         
   8   2   1        849.64        919.03        41.08 o                         
  -9   3   1        122.95        117.21        26.65 o                         
  -8   3   1         12.83         35.50        12.57 o                         
  -7   3   1        338.00        313.60        21.87 o                         
  -6   3   1       1307.40       1192.20        41.60 o                         
  -5   3   1        106.20         78.72         8.02 o                         
  -4   3   1        168.61        171.58        12.69 o                         
  -3   3   1        101.55        116.33         7.03 o                         
  -2   3   1         16.50         20.50         4.10 o                         
  -1   3   1       1648.48       1753.69        39.25 o                         
   0   3   1       1473.35       1500.54        39.42 o                         
   1   3   1        287.64        283.51         9.49 o                         
   2   3   1       2586.74       2472.94        37.32 o                         
   3   3   1      12798.70      13100.39        70.44 o                         
   4   3   1       4883.77       4839.11        48.01 o                         
   5   3   1       1447.07       1407.48        29.15 o                         
   6   3   1        539.82        526.98        20.62 o                         
   7   3   1         19.87         31.26        11.61 o                         
  -9   4   1        375.35        299.94        32.09 o                         
  -8   4   1        829.67        799.15        25.29 o                         
  -7   4   1       1322.58       1274.32        29.26 o                         
  -6   4   1       1178.57       1122.77        38.08 o                         
  -5   4   1        290.99        289.93        12.87 o                         
  -4   4   1       5926.75       5998.71        62.83 o                         
  -3   4   1       8674.23       8768.86        52.40 o                         
  -2   4   1      11296.85      11589.27       224.37 o                         
  -1   4   1       5714.60       6035.86        71.45 o                         
   0   4   1        276.08        257.57         6.77 o                         
   1   4   1        232.18        264.99         9.26 o                         
   2   4   1       1080.39       1072.79        22.29 o                         
   3   4   1        493.00        475.18        15.27 o                         
   4   4   1        114.21         95.14        11.04 o                         
   5   4   1         49.35         56.77         9.88 o                         
   6   4   1        438.93        448.40        25.32 o                         
   7   4   1        146.19        168.04        21.03 o                         
  -8   5   1       1230.27       1110.78        44.08 o                         
  -7   5   1       2317.75       2203.50        39.36 o                         
  -6   5   1      10519.68      10747.01        78.99 o                         
  -5   5   1       8245.25       8235.92        65.27 o                         
  -4   5   1       7718.56       8225.25        73.27 o                         
  -3   5   1        913.67        808.71        17.65 o                         
  -2   5   1         26.75         19.76         5.11 o                         
  -1   5   1       1841.71       1882.80        22.37 o                         
   0   5   1        616.40        623.09        22.09 o                         
   1   5   1       3575.72       3590.59        53.21 o                         
   2   5   1       4562.92       4604.46        63.10 o                         
   3   5   1      10821.83      10895.18       102.06 o                         
   4   5   1       6966.38       7019.52        86.95 o                         
   5   5   1       2968.91       3025.83        61.14 o                         
   6   5   1         91.62         77.60        15.57 o                         
  -8   6   1        479.04        412.27        20.60 o                         
  -7   6   1         26.92         24.59        13.23 o                         
  -6   6   1        955.98        915.52        25.71 o                         
  -5   6   1        617.39        550.30        35.21 o                         
  -4   6   1       1856.02       1811.43        29.90 o                         
  -3   6   1        987.92        968.02        24.19 o                         
  -2   6   1        519.78        523.79        17.18 o                         
  -1   6   1       2508.59       2599.71        26.65 o                         
   0   6   1       3250.55       3166.37        53.80 o                         
   1   6   1       3473.53       3598.72        97.99 o                         
   2   6   1       2000.40       1925.26        45.41 o                         
   3   6   1        201.18        174.21        16.70 o                         
   4   6   1        490.95        504.02        27.30 o                         
   5   6   1       2134.86       2045.20        54.32 o                         
  -8   7   1        162.66        183.76        19.98 o                         
  -7   7   1        394.59        371.84        19.44 o                         
  -6   7   1       1396.82       1410.18        32.72 o                         
  -5   7   1       3607.92       3836.56        48.53 o                         
  -4   7   1        481.22        463.48        18.05 o                         
  -3   7   1          5.74         10.69         7.30 o                         
  -2   7   1        116.43        117.67         8.88 o                         
  -1   7   1       1462.53       1484.21        40.43 o                         
   0   7   1       1288.89       1308.07        39.22 o                         
   1   7   1         44.39         59.61        18.29 o                         
   2   7   1        314.97        296.57        52.15 o                         
   3   7   1          0.95         -6.78        12.58 o                         
   4   7   1         16.64         28.48        15.72 o                         
  -7   8   1         98.68         97.04        14.28 o                         
  -6   8   1        126.39        111.02        14.86 o                         
  -5   8   1       5164.07       5306.49        96.77 o                         
  -4   8   1       4036.26       4195.71        67.21 o                         
  -3   8   1       7940.68       8325.25       110.57 o                         
  -2   8   1       1839.19       1850.94        48.48 o                         
  -1   8   1       2742.76       2729.78        58.86 o                         
   0   8   1        660.44        670.14        32.02 o                         
   1   8   1        101.68        135.90        43.20 o                         
   2   8   1         64.52         54.04        16.16 o                         
   3   8   1         54.82         63.62        17.62 o                         
  -6   9   1        841.43        854.18        40.07 o                         
  -5   9   1        375.43        382.29        28.11 o                         
  -4   9   1          2.86        -10.77        14.88 o                         
  -3   9   1        154.90        129.16        19.73 o                         
  -2   9   1        163.06        153.61        19.91 o                         
  -1   9   1        465.19        425.41        29.65 o                         
   0   9   1        738.70        734.62        48.95 o                         
   1   9   1       1209.60       1175.12        44.86 o                         
   2   9   1       2047.77       2138.29        61.26 o                         
  -5  10   1         85.52         95.76        21.43 o                         
  -4  10   1        273.86        285.58        27.01 o                         
  -3  10   1        473.63        459.08        57.26 o                         
  -2  10   1         70.84        102.33        20.24 o                         
  -1  10   1         38.35         38.59        17.55 o                         
   0  10   1        328.71        346.89        30.16 o                         
  -1 -10   2       1270.57       1238.84        49.43 o                         
   0 -10   2         22.88          3.63        23.20 o                         
   1 -10   2        284.56        252.85        25.25 o                         
   2 -10   2        844.22        821.62        39.07 o                         
   3 -10   2        791.88        754.50        95.66 o                         
   4 -10   2         65.47         97.69        22.27 o                         
   5 -10   2        421.49        387.64        31.78 o                         
  -2  -9   2       1133.80       1117.87        45.15 o                         
  -1  -9   2       2274.01       2315.31        60.80 o                         
   0  -9   2       2669.86       2611.28        63.81 o                         
   1  -9   2       1107.56       1025.51        48.48 o                         
   2  -9   2        725.11        674.91        33.79 o                         
   3  -9   2        755.69        731.38        79.00 o                         
   4  -9   2       1858.16       1819.45        38.52 o                         
   5  -9   2        316.28        313.08        19.15 o                         
   6  -9   2        102.30        103.45        20.18 o                         
  -4  -8   2        185.05        173.76        23.12 o                         
  -3  -8   2          6.92         12.24        14.92 o                         
  -2  -8   2         79.69         75.84        21.15 o                         
  -1  -8   2        201.40        180.95        20.35 o                         
   0  -8   2          1.46          3.57        11.98 o                         
   1  -8   2         79.45         65.01        12.85 o                         
   2  -8   2        502.64        513.54        27.24 o                         
   3  -8   2         17.35         27.63         9.48 o                         
   4  -8   2          9.60         30.26        10.60 o                         
   5  -8   2       2386.14       2358.01        52.33 o                         
   6  -8   2        897.55        946.02        36.69 o                         
   7  -8   2        271.71        271.15        28.14 o                         
  -5  -7   2        101.83         80.86        18.11 o                         
  -4  -7   2          3.27         10.55        13.09 o                         
  -3  -7   2        297.94        288.87        23.42 o                         
  -2  -7   2       3030.85       3008.41        76.19 o                         
  -1  -7   2       4635.92       4806.86       107.11 o                         
   0  -7   2      11596.85      12093.71       257.16 o                         
   1  -7   2       2432.51       2422.01        49.93 o                         
   2  -7   2        327.92        347.49        14.30 o                         
   3  -7   2         22.75         11.21         6.98 o                         
   4  -7   2         36.34         17.68         8.06 o                         
   5  -7   2         12.94         20.65         9.29 o                         
   6  -7   2         33.65         27.45        14.35 o                         
   7  -7   2        191.45        149.02        18.88 o                         
   8  -7   2        202.64        196.89        37.23 o                         
  -6  -6   2        204.18        226.06        30.63 o                         
  -5  -6   2       1689.63       1673.82        48.55 o                         
  -4  -6   2       4096.69       4241.89        72.65 o                         
  -3  -6   2       6841.02       6941.38        87.23 o                         
  -2  -6   2       1005.27       1062.48        49.37 o                         
  -1  -6   2         21.53         29.78        10.37 o                         
   0  -6   2       2264.39       2136.33        44.26 o                         
   1  -6   2       4778.13       4635.58        40.11 o                         
   2  -6   2       4456.65       4450.51        42.29 o                         
   3  -6   2       4543.62       4641.28        46.43 o                         
   4  -6   2       4385.31       4513.34        49.10 o                         
   5  -6   2       5303.40       5784.68        93.84 o                         
   6  -6   2       2843.56       3006.27        93.44 o                         
   7  -6   2       1411.72       1377.09        92.74 o                         
   8  -6   2        362.29        327.97        71.37 o                         
  -6  -5   2        236.48        251.97        22.74 o                         
  -5  -5   2        278.12        254.78        20.42 o                         
  -4  -5   2         26.38         38.34        11.51 o                         
  -3  -5   2       2011.75       2043.58        44.52 o                         
  -2  -5   2        917.32        902.97        35.40 o                         
  -1  -5   2       1303.04       1287.08        32.48 o                         
   0  -5   2        230.33        238.11        14.94 o                         
   1  -5   2         55.06         69.12         6.68 o                         
   2  -5   2        128.79        112.37         7.96 o                         
   3  -5   2       1533.82       1623.76        37.82 o                         
   4  -5   2        610.64        637.15        23.15 o                         
   5  -5   2        112.18        111.95        10.59 o                         
   6  -5   2       3099.89       3291.95        59.88 o                         
   7  -5   2       1273.42       1353.64        43.27 o                         
   8  -5   2       1942.94       1988.83        90.98 o                         
  -7  -4   2        896.58        877.05        37.31 o                         
  -6  -4   2        930.03        927.85        27.05 o                         
  -5  -4   2       1174.97       1148.06        37.82 o                         
  -4  -4   2       1844.53       2114.24       359.87 o                         
  -3  -4   2       3700.99       3792.64        34.88 o                         
  -2  -4   2        153.82        126.04         6.99 o                         
  -1  -4   2        808.92        860.53        24.29 o                         
   0  -4   2       3118.02       3153.47        40.61 o                         
   1  -4   2      12207.31      12552.27        56.20 o                         
   2  -4   2       3142.26       2910.13        44.48 o                         
   3  -4   2       4580.16       4775.60        54.72 o                         
   4  -4   2         28.63         35.44         9.93 o                         
   5  -4   2          1.35          7.86         6.84 o                         
   6  -4   2         59.10         48.28         8.15 o                         
   7  -4   2         37.49         67.52        28.45 o                         
   8  -4   2        182.45        138.38        26.37 o                         
  -7  -3   2         19.73         28.87        11.45 o                         
  -6  -3   2         43.44         64.55        13.58 o                         
  -5  -3   2       1013.63       1042.65        23.91 o                         
  -4  -3   2       1175.75       1180.69        22.78 o                         
  -3  -3   2      14787.71      15163.76        81.75 o                         
  -2  -3   2      23937.48      24522.12        74.85 o                         
  -1  -3   2      27853.28      28399.15       116.01 o                         
   0  -3   2      20964.60      21522.70        70.57 o                         
   1  -3   2       3133.93       3149.62        44.25 o                         
   2  -3   2         32.14         54.03         5.32 o                         
   3  -3   2       3598.56       3713.20        32.74 o                         
   4  -3   2        574.12        509.26        14.61 o                         
   5  -3   2       1384.92       1311.44        23.65 o                         
   6  -3   2       3381.57       3371.19        69.06 o                         
   7  -3   2       3628.25       3816.75        71.48 o                         
   8  -3   2       3177.31       3268.02        70.70 o                         
  -8  -2   2        539.45        531.39        24.41 o                         
  -7  -2   2         45.19         44.90        15.35 o                         
  -6  -2   2        431.74        424.24        17.38 o                         
  -5  -2   2       2456.57       2483.93        35.20 o                         
  -4  -2   2       1217.31       1184.38        21.89 o                         
  -3  -2   2        222.43        213.47         9.02 o                         
  -2  -2   2       1393.89       1418.47        18.05 o                         
  -1  -2   2        599.66        705.50        11.60 o                         
   0  -2   2      36166.63      37502.68       148.68 o                         
   1  -2   2       6336.38       6236.31        41.00 o                         
   2  -2   2       6331.78       6376.42        32.75 o                         
   3  -2   2       2407.86       2355.54        24.41 o                         
   4  -2   2       5137.71       4967.13        38.77 o                         
   5  -2   2       5630.23       5831.94        47.01 o                         
   6  -2   2       1577.63       1622.81        28.13 o                         
   7  -2   2         28.33         29.10        13.24 o                         
   8  -2   2        449.92        478.03        30.23 o                         
  -8  -1   2         58.03         52.86        15.47 o                         
  -7  -1   2        511.02        492.52        20.01 o                         
  -6  -1   2       1145.48       1158.48        26.35 o                         
  -5  -1   2        220.04        201.10        11.32 o                         
  -4  -1   2       1553.15       1623.59        24.78 o                         
  -3  -1   2       1935.87       1978.59        23.75 o                         
  -2  -1   2       4220.11       4315.97        33.70 o                         
  -1  -1   2       5188.21       5312.80        27.02 o                         
   0  -1   2      11522.67      11497.46        47.33 o                         
   1  -1   2        131.35        157.59         7.91 o                         
   2  -1   2        821.72        781.44        18.23 o                         
   3  -1   2       2871.38       2851.75        26.87 o                         
   4  -1   2        520.21        498.07        12.99 o                         
   5  -1   2          2.09          6.83         6.31 o                         
   6  -1   2        729.43        732.50        19.94 o                         
   7  -1   2        349.83        329.36        23.82 o                         
   8  -1   2          0.14         -8.03        14.76 o                         
  -8   0   2       2778.06       2814.27        47.03 o                         
  -7   0   2       1580.30       1567.60        32.85 o                         
  -6   0   2       2258.31       2242.66        44.32 o                         
  -5   0   2       3039.98       3000.21        61.79 o                         
  -4   0   2       5057.09       4984.36        57.87 o                         
  -3   0   2       1743.47       1750.09        21.75 o                         
  -2   0   2      14253.69      14720.11        49.69 o                         
  -1   0   2      19342.52      19714.11       443.10 o                         
   0   0   2      16212.22      16177.38        74.41 o                         
   1   0   2      55727.30      55891.11       206.02 o                         
   2   0   2      30397.23      30720.02       204.81 o                         
   3   0   2       2697.93       2686.02        26.17 o                         
   4   0   2        658.46        615.12        18.18 o                         
   5   0   2        651.09        661.85        17.70 o                         
   6   0   2        374.88        370.58        15.23 o                         
   7   0   2          9.07          7.38        13.33 o                         
   8   0   2        552.23        544.31        33.17 o                         
  -9   1   2         64.53         59.09        16.91 o                         
  -8   1   2         54.23         44.34        10.82 o                         
  -7   1   2          1.90          4.25         8.62 o                         
  -6   1   2        351.35        348.24        14.79 o                         
  -5   1   2        333.96        327.11        13.29 o                         
  -4   1   2      10905.89      10856.65        60.37 o                         
  -3   1   2      10566.06      10535.43        50.70 o                         
  -2   1   2      41614.00      42644.35       113.19 o                         
  -1   1   2       2957.53       2914.32        35.52 o                         
   0   1   2          3.74          6.13         3.08 o                         
   1   1   2       3229.73       3213.90        33.71 o                         
   2   1   2       3481.98       3468.40        40.17 o                         
   3   1   2       1258.60       1261.33        19.82 o                         
   4   1   2       2623.53       2539.15        37.27 o                         
   5   1   2       6742.05       6726.88        83.00 o                         
   6   1   2       5765.66       5806.56        57.98 o                         
   7   1   2       3697.22       3901.39        73.30 o                         
   8   1   2       1183.99       1186.62        46.41 o                         
  -9   2   2        883.93        878.93        36.92 o                         
  -8   2   2       1294.20       1319.43        31.73 o                         
  -7   2   2        943.04        935.96        24.97 o                         
  -6   2   2         10.56         26.60         7.55 o                         
  -5   2   2        185.98        160.33         9.76 o                         
  -4   2   2          8.05         15.28         7.49 o                         
  -3   2   2        228.82        213.53        10.07 o                         
  -2   2   2       2665.38       2657.56        25.81 o                         
  -1   2   2        425.94        375.50        13.55 o                         
   0   2   2        981.20       1072.96        16.29 o                         
   1   2   2       3607.26       3560.03        28.73 o                         
   2   2   2         48.01         35.67         5.06 o                         
   3   2   2        427.47        422.65        13.73 o                         
   4   2   2       1611.23       1598.69        27.10 o                         
   5   2   2        442.41        436.07        16.66 o                         
   6   2   2         71.55         73.13        10.11 o                         
   7   2   2       1693.95       1683.02        49.31 o                         
  -9   3   2         43.74         86.29        25.25 o                         
  -8   3   2       1024.51        982.84        27.74 o                         
  -7   3   2       2837.28       2819.44        63.92 o                         
  -6   3   2       3054.87       3036.51        48.44 o                         
  -5   3   2       3209.15       3130.20        36.57 o                         
  -4   3   2       9505.87       9502.39        73.36 o                         
  -3   3   2      14235.39      14500.18        72.29 o                         
  -2   3   2      16268.34      16322.92        78.17 o                         
  -1   3   2       9971.56      10215.48        46.94 o                         
   0   3   2        261.56        279.60        12.74 o                         
   1   3   2       7643.47       7719.07        60.15 o                         
   2   3   2      15598.21      15808.36        72.97 o                         
   3   3   2       4805.16       4571.13        43.51 o                         
   4   3   2        812.86        774.76        20.55 o                         
   5   3   2        762.67        713.40        21.57 o                         
   6   3   2       1673.37       1674.17        34.94 o                         
   7   3   2        279.03        331.68        26.36 o                         
  -9   4   2        287.37        305.72        34.67 o                         
  -8   4   2        149.81        151.27        13.93 o                         
  -7   4   2         33.72         36.15         9.18 o                         
  -6   4   2        909.34        879.85        22.25 o                         
  -5   4   2       1169.72       1102.42        23.01 o                         
  -4   4   2        176.56        175.15         9.52 o                         
  -3   4   2       1620.77       1511.21        21.96 o                         
  -2   4   2      20130.57      20561.16        93.60 o                         
  -1   4   2      28738.68      29456.80        86.97 o                         
   0   4   2      14121.11      13845.35       135.80 o                         
   1   4   2      13491.74      14024.93        84.51 o                         
   2   4   2        114.61        114.59         9.05 o                         
   3   4   2        853.16        861.98        20.85 o                         
   4   4   2        335.37        322.99        15.78 o                         
   5   4   2          4.52         -6.67         8.90 o                         
   6   4   2        183.65        169.98        15.39 o                         
   7   4   2       1665.65       1563.19       176.31 o                         
  -9   5   2          5.07          9.99        18.96 o                         
  -8   5   2         60.64         54.01        11.26 o                         
  -7   5   2        882.75        856.84        25.07 o                         
  -6   5   2       1355.62       1370.98        37.11 o                         
  -5   5   2        689.57        666.26        24.99 o                         
  -4   5   2       1430.39       1444.81        24.98 o                         
  -3   5   2        498.13        484.25        15.02 o                         
  -2   5   2        594.17        643.61        15.63 o                         
  -1   5   2        579.31        533.92        13.12 o                         
   0   5   2        713.86        690.74        15.24 o                         
   1   5   2        464.14        458.29        21.63 o                         
   2   5   2         87.34        100.51        16.13 o                         
   3   5   2          0.53         11.18        10.07 o                         
   4   5   2        838.08        827.59        57.17 o                         
   5   5   2       1617.70       1632.54        45.84 o                         
   6   5   2       1935.03       1948.79        52.98 o                         
  -8   6   2        728.95        690.73        33.35 o                         
  -7   6   2          7.56         -4.04         9.56 o                         
  -6   6   2        621.77        579.45        27.50 o                         
  -5   6   2         34.11         59.05        10.35 o                         
  -4   6   2        367.50        356.18        18.42 o                         
  -3   6   2       1386.19       1428.82        38.05 o                         
  -2   6   2       4562.75       4685.59        54.80 o                         
  -1   6   2      12388.95      12854.43       110.30 o                         
   0   6   2       5848.21       5982.92        73.73 o                         
   1   6   2       3068.73       2954.50        54.04 o                         
   2   6   2        170.78        151.07        16.46 o                         
   3   6   2       1182.26       1178.53        37.95 o                         
   4   6   2        452.90        411.12        25.04 o                         
   5   6   2         77.28         79.22        18.46 o                         
  -8   7   2        911.41        896.94        39.12 o                         
  -7   7   2        912.66        889.89        33.58 o                         
  -6   7   2       1151.61       1147.97        31.31 o                         
  -5   7   2       1499.39       1488.14        68.20 o                         
  -4   7   2       5645.84       5998.11        69.25 o                         
  -3   7   2       3822.33       4008.09        61.50 o                         
  -2   7   2       2464.43       2444.26        32.76 o                         
  -1   7   2       3256.23       3286.16        79.64 o                         
   0   7   2       2989.02       2945.61        58.00 o                         
   1   7   2       7051.44       7104.96        90.47 o                         
   2   7   2       3196.81       3342.01        81.69 o                         
   3   7   2       2854.61       2730.72        61.06 o                         
   4   7   2        933.72        976.32        39.78 o                         
  -7   8   2          1.43          3.95        14.34 o                         
  -6   8   2        477.18        501.49        27.88 o                         
  -5   8   2        264.63        250.86        16.94 o                         
  -4   8   2        724.51        722.17        40.13 o                         
  -3   8   2       1423.07       1566.40        34.79 o                         
  -2   8   2       1278.94       1322.48        97.68 o                         
  -1   8   2       1686.32       1726.21        47.85 o                         
   0   8   2        288.44        288.74        22.75 o                         
   1   8   2          0.23          4.63        14.15 o                         
   2   8   2          0.98         -9.08        13.57 o                         
   3   8   2         22.73         27.71        15.58 o                         
  -6   9   2        337.76        382.65        22.33 o                         
  -5   9   2        197.39        208.75        16.66 o                         
  -4   9   2          6.85          8.11        15.04 o                         
  -3   9   2        163.97        166.21        22.84 o                         
  -2   9   2        121.36        125.69        18.65 o                         
  -1   9   2         40.92         27.58        13.53 o                         
   0   9   2        545.87        586.16        32.44 o                         
   1   9   2       1639.34       1706.26        52.82 o                         
   2   9   2        720.02        712.39        38.72 o                         
  -5  10   2        421.79        383.02        45.64 o                         
  -4  10   2        780.31        788.09        49.04 o                         
  -3  10   2       2511.24       2556.04       180.61 o                         
  -2  10   2       3200.14       3269.10        75.11 o                         
  -1  10   2       2287.91       2292.51       176.48 o                         
   0  10   2        587.51        541.44        58.38 o                         
  -1 -10   3        617.75        682.53        39.06 o                         
   0 -10   3       1078.08       1027.25        44.89 o                         
   1 -10   3        321.52        341.92        28.35 o                         
   2 -10   3         53.08         52.68        17.93 o                         
   3 -10   3        328.15        330.29        27.83 o                         
   4 -10   3       1075.32        921.69        67.58 o                         
   5 -10   3        225.56        215.80        26.67 o                         
  -2  -9   3        426.53        387.38        29.25 o                         
  -1  -9   3         19.25         58.85        26.26 o                         
   0  -9   3        280.03        294.92        33.78 o                         
   1  -9   3          4.02         15.72        14.23 o                         
   2  -9   3        364.05        357.03        25.65 o                         
   3  -9   3        400.87        377.35        26.01 o                         
   4  -9   3        323.74        340.60        22.67 o                         
   5  -9   3         22.53         21.81        11.95 o                         
   6  -9   3        292.21        321.30        25.31 o                         
  -4  -8   3       1950.36       1918.29        86.07 o                         
  -3  -8   3        728.37        743.91        36.02 o                         
  -2  -8   3       1104.83       1101.39        41.22 o                         
  -1  -8   3       1729.94       1778.98        92.38 o                         
   0  -8   3        446.60        409.07        24.93 o                         
   1  -8   3        806.76        769.74        31.90 o                         
   2  -8   3        704.55        648.16        29.25 o                         
   3  -8   3       2718.22       2738.61        47.79 o                         
   4  -8   3       5666.13       5848.42        78.12 o                         
   5  -8   3       2511.15       2710.23        46.38 o                         
   6  -8   3       1028.61       1096.19        85.56 o                         
   7  -8   3        265.93        310.51        52.71 o                         
  -5  -7   3          2.89         -8.78        17.14 o                         
  -4  -7   3         56.57         49.94        15.30 o                         
  -3  -7   3          7.40        -14.11        14.11 o                         
  -2  -7   3         60.61         47.55        22.30 o                         
  -1  -7   3       1335.48       1296.10        39.18 o                         
   0  -7   3       6518.90       6570.57        83.45 o                         
   1  -7   3       7080.49       7121.59        84.35 o                         
   2  -7   3       4795.09       4558.90        57.84 o                         
   3  -7   3       1792.09       1738.87        36.68 o                         
   4  -7   3          5.63          2.24         8.29 o                         
   5  -7   3        135.52        150.95        13.38 o                         
   6  -7   3        234.75        267.51        40.99 o                         
   7  -7   3        244.22        256.50        32.54 o                         
  -6  -6   3        966.90        895.64        38.98 o                         
  -5  -6   3        971.98        948.88        37.94 o                         
  -4  -6   3       1099.99       1106.42        37.93 o                         
  -3  -6   3          0.31         41.11        13.06 o                         
  -2  -6   3         29.94         28.55        10.78 o                         
  -1  -6   3        722.63        692.48        26.79 o                         
   0  -6   3        174.24        165.60        14.55 o                         
   1  -6   3        348.18        302.63        12.29 o                         
   2  -6   3        528.84        498.34        16.45 o                         
   3  -6   3         37.77         31.12         7.40 o                         
   4  -6   3         80.47         80.14         9.46 o                         
   5  -6   3        169.33        171.76        13.10 o                         
   6  -6   3        112.41         98.95        33.33 o                         
   7  -6   3        308.26        313.23        24.44 o                         
   8  -6   3        302.17        268.88        33.13 o                         
  -6  -5   3        266.87        269.19        23.21 o                         
  -5  -5   3        164.27        147.68        18.96 o                         
  -4  -5   3       2133.46       2116.07        48.48 o                         
  -3  -5   3       2239.48       2220.07        46.48 o                         
  -2  -5   3       3687.67       3725.55        56.71 o                         
  -1  -5   3       3918.28       3989.16        56.09 o                         
   0  -5   3       8238.20       8605.94        60.50 o                         
   1  -5   3      11294.53      11315.34        82.21 o                         
   2  -5   3       7091.59       7114.26        64.89 o                         
   3  -5   3       2532.34       2459.88        32.20 o                         
   4  -5   3         14.54          4.38         6.87 o                         
   5  -5   3       2830.15       2868.15        40.56 o                         
   6  -5   3        366.87        396.69        34.48 o                         
   7  -5   3       2522.46       2607.20        71.37 o                         
   8  -5   3         95.16        108.63        20.67 o                         
  -7  -4   3       1470.95       1672.30        75.38 o                         
  -6  -4   3       1786.46       1875.24        48.82 o                         
  -5  -4   3       1522.91       1533.45        29.51 o                         
  -4  -4   3        619.54        642.43        37.09 o                         
  -3  -4   3       1565.14       1575.65        29.14 o                         
  -2  -4   3       6901.68       7240.95        42.53 o                         
  -1  -4   3         14.91         11.85         3.87 o                         
   0  -4   3        110.31        107.97         8.29 o                         
   1  -4   3       4493.49       4426.39        35.71 o                         
   2  -4   3      10123.33       9794.88        54.63 o                         
   3  -4   3      21129.67      21517.53        99.62 o                         
   4  -4   3      13447.31      13641.06       177.07 o                         
   5  -4   3       3451.86       3448.27        89.69 o                         
   6  -4   3        636.25        660.84        28.72 o                         
   7  -4   3        583.10        501.82        28.15 o                         
   8  -4   3         49.34         52.17        17.91 o                         
  -7  -3   3        491.81        454.17        27.15 o                         
  -6  -3   3        527.23        522.29        19.42 o                         
  -5  -3   3         13.90         16.73         7.83 o                         
  -4  -3   3       2360.27       2369.06        31.96 o                         
  -3  -3   3        307.38        291.56        10.76 o                         
  -2  -3   3        100.01        105.16        10.11 o                         
  -1  -3   3        871.34        863.47        14.19 o                         
   0  -3   3       5432.80       5541.26        38.65 o                         
   1  -3   3        169.10        147.33         7.02 o                         
   2  -3   3          0.05          4.35         4.17 o                         
   3  -3   3         47.33         84.42         6.36 o                         
   4  -3   3       2238.34       2250.28        41.82 o                         
   5  -3   3         96.08         94.69         8.03 o                         
   6  -3   3        143.31        156.24        16.84 o                         
   7  -3   3        233.95        180.41        47.55 o                         
   8  -3   3        572.35        540.52        32.75 o                         
  -8  -2   3       1117.55       1105.54        41.69 o                         
  -7  -2   3       3196.64       3314.10        49.39 o                         
  -6  -2   3       6686.11       6901.77        64.19 o                         
  -5  -2   3       7148.68       7284.16        60.03 o                         
  -4  -2   3       3148.19       3228.01        36.08 o                         
  -3  -2   3         19.33         33.73         7.61 o                         
  -2  -2   3        615.86        611.64        12.80 o                         
  -1  -2   3       1784.16       1879.35        27.77 o                         
   0  -2   3       3265.81       3347.78        27.13 o                         
   1  -2   3       6802.67       6850.56        36.79 o                         
   2  -2   3       6326.44       6100.17        41.43 o                         
   3  -2   3       8861.26       8643.66        71.90 o                         
   4  -2   3       8799.78       8799.72        55.21 o                         
   5  -2   3       1671.98       1628.97        39.89 o                         
   6  -2   3         48.18         45.70        16.52 o                         
   7  -2   3        403.78        382.46        25.43 o                         
   8  -2   3        261.58        264.68        25.35 o                         
  -8  -1   3        624.38        612.80        24.05 o                         
  -7  -1   3         23.78         25.29        16.03 o                         
  -6  -1   3       1216.17       1216.55        27.22 o                         
  -5  -1   3       6888.53       7029.96        57.09 o                         
  -4  -1   3       5175.51       5080.80        43.52 o                         
  -3  -1   3       6096.17       6202.50        42.09 o                         
  -2  -1   3      16441.33      16643.89        59.92 o                         
  -1  -1   3      21216.02      21684.27        61.78 o                         
   0  -1   3      31564.28      31948.35       241.82 o                         
   1  -1   3      14992.14      15036.99       232.90 o                         
   2  -1   3       1451.27       1362.55        25.53 o                         
   3  -1   3        932.15        831.30        12.06 o                         
   4  -1   3       6588.62       6293.54        49.92 o                         
   5  -1   3      10164.34      10270.43        65.82 o                         
   6  -1   3       5131.54       5146.15       142.87 o                         
   7  -1   3       2013.68       2029.22        53.65 o                         
   8  -1   3        806.78        826.85        39.05 o                         
  -9   0   3        175.92        176.03        24.13 o                         
  -8   0   3         48.33         43.88        11.15 o                         
  -7   0   3         88.92         97.11        18.12 o                         
  -6   0   3         85.00         85.76         9.50 o                         
  -5   0   3        375.16        373.61        13.95 o                         
  -4   0   3        162.33        178.27         9.30 o                         
  -3   0   3       1315.80       1326.25        19.46 o                         
  -2   0   3       1947.79       2176.41        18.81 o                         
  -1   0   3       8556.30       8344.29        49.40 o                         
   0   0   3       9206.06       9037.23        39.09 o                         
   1   0   3       9921.72       9953.27        62.77 o                         
   2   0   3      21855.34      22401.49        59.42 o                         
   3   0   3       5440.87       5334.58        38.79 o                         
   4   0   3       1041.27       1054.87        18.79 o                         
   5   0   3          7.15         12.56         6.60 o                         
   6   0   3          6.47         16.76         7.38 o                         
   7   0   3         20.82         34.27        13.98 o                         
   8   0   3          0.49        -10.11        15.82 o                         
  -9   1   3        499.65        468.74        27.61 o                         
  -8   1   3        550.58        587.16        22.95 o                         
  -7   1   3         20.87         25.37         8.86 o                         
  -6   1   3        136.91        143.97        10.93 o                         
  -5   1   3       8050.39       7940.44        83.57 o                         
  -4   1   3      14605.36      14852.13       101.92 o                         
  -3   1   3      11716.45      11810.48        70.12 o                         
  -2   1   3        543.23        558.00        15.79 o                         
  -1   1   3       4269.81       4163.55        93.58 o                         
   0   1   3        818.15        814.55        14.52 o                         
   1   1   3        278.90        274.69         9.86 o                         
   2   1   3       1605.11       1615.62        20.17 o                         
   3   1   3        123.78        132.10        12.95 o                         
   4   1   3        833.02        782.93        18.12 o                         
   5   1   3       3742.84       3707.77        42.38 o                         
   6   1   3        435.98        432.84        21.02 o                         
   7   1   3         98.32         89.59        17.41 o                         
   8   1   3        100.91         67.73        19.16 o                         
  -9   2   3        692.07        692.18        32.07 o                         
  -8   2   3       4577.57       4575.17        57.19 o                         
  -7   2   3       5689.47       5695.45        82.28 o                         
  -6   2   3       5595.85       5570.22        53.18 o                         
  -5   2   3       1860.86       1847.36        27.88 o                         
  -4   2   3         10.22          9.59         4.49 o                         
  -3   2   3       2783.83       2808.17        28.74 o                         
  -2   2   3       4319.18       4548.18        59.49 o                         
  -1   2   3       6618.11       6457.80        45.62 o                         
   0   2   3      14431.93      15070.00        59.58 o                         
   1   2   3      12637.35      12503.92        64.15 o                         
   2   2   3      30851.04      31804.54       132.37 o                         
   3   2   3      19063.49      19421.61        85.63 o                         
   4   2   3       4846.78       4826.59        56.45 o                         
   5   2   3         39.53         41.64         8.55 o                         
   6   2   3       1873.66       1854.50        35.40 o                         
   7   2   3        265.29        269.52        26.65 o                         
  -9   3   3         40.38         41.77        15.25 o                         
  -8   3   3         74.54         86.78        12.02 o                         
  -7   3   3        500.67        480.39        18.37 o                         
  -6   3   3       3609.14       3384.07        48.30 o                         
  -5   3   3       1419.71       1401.75        24.28 o                         
  -4   3   3        749.63        760.27        16.31 o                         
  -3   3   3         50.40         34.30         4.84 o                         
  -2   3   3       3883.54       4029.48        92.38 o                         
  -1   3   3       5535.19       5450.51        55.46 o                         
   0   3   3       8620.85       8855.27        49.22 o                         
   1   3   3          1.24         34.55         7.14 o                         
   2   3   3       1279.24       1186.14        27.45 o                         
   3   3   3      10581.21      10731.59        96.24 o                         
   4   3   3       4842.98       4877.25        51.16 o                         
   5   3   3       7193.62       7195.83        66.55 o                         
   6   3   3         31.47         38.18        10.17 o                         
   7   3   3        817.05        776.89        36.99 o                         
  -9   4   3        158.04        159.48        22.27 o                         
  -8   4   3        644.29        603.49        28.07 o                         
  -7   4   3       1327.34       1301.45        29.71 o                         
  -6   4   3       5180.25       5173.23        86.43 o                         
  -5   4   3        660.39        633.00        21.58 o                         
  -4   4   3          1.17          3.73         5.14 o                         
  -3   4   3       4008.23       4058.81        38.30 o                         
  -2   4   3       6247.31       6402.13        45.06 o                         
  -1   4   3        194.74        171.88        10.12 o                         
   0   4   3        289.44        310.86        16.30 o                         
   1   4   3        575.28        532.88        16.08 o                         
   2   4   3         67.03         74.45         8.80 o                         
   3   4   3       1347.92       1302.61        26.44 o                         
   4   4   3        437.41        427.34        17.70 o                         
   5   4   3         68.86         70.03        17.56 o                         
   6   4   3        295.85        255.35        17.32 o                         
  -9   5   3        232.42        211.52        30.63 o                         
  -8   5   3         43.63         23.25        13.44 o                         
  -7   5   3       1226.10       1115.59        34.81 o                         
  -6   5   3       7895.26       7924.52        67.09 o                         
  -5   5   3      14608.39      14878.22        96.71 o                         
  -4   5   3      10133.06      10612.61        66.43 o                         
  -3   5   3       4239.69       4434.01        43.11 o                         
  -2   5   3         99.17         55.41         8.83 o                         
  -1   5   3       1627.45       1742.29        24.75 o                         
   0   5   3        139.07        148.41        10.63 o                         
   1   5   3          1.30          6.20         5.42 o                         
   2   5   3       1715.56       1679.85        40.17 o                         
   3   5   3       5584.98       5585.82        79.90 o                         
   4   5   3       5635.79       5797.47       114.74 o                         
   5   5   3       3531.21       3496.96        66.56 o                         
   6   5   3        934.42        863.03        37.03 o                         
  -8   6   3        916.03        937.08        38.22 o                         
  -7   6   3        836.20        798.33        24.95 o                         
  -6   6   3        168.83        136.34        18.33 o                         
  -5   6   3       2131.98       2160.52        35.23 o                         
  -4   6   3       1491.26       1532.69        28.98 o                         
  -3   6   3       1411.84       1415.40        26.30 o                         
  -2   6   3        671.92        689.39        20.53 o                         
  -1   6   3       3026.75       3127.38        59.02 o                         
   0   6   3       6846.32       6986.17       113.39 o                         
   1   6   3       8203.66       8393.61       185.99 o                         
   2   6   3       6205.17       6378.87        83.07 o                         
   3   6   3        454.21        465.52        25.35 o                         
   4   6   3         69.17         81.17        15.92 o                         
   5   6   3        922.05        896.34        37.81 o                         
  -8   7   3         14.67          9.62        16.93 o                         
  -7   7   3          1.64         -8.04        10.37 o                         
  -6   7   3        340.90        342.87        17.82 o                         
  -5   7   3       1163.30       1179.51        28.93 o                         
  -4   7   3       2163.67       2246.07        43.37 o                         
  -3   7   3        281.57        286.36        16.56 o                         
  -2   7   3       1284.89       1310.18        28.85 o                         
  -1   7   3        415.45        401.33        22.53 o                         
   0   7   3        211.59        211.01        18.09 o                         
   1   7   3        165.30        157.81        17.08 o                         
   2   7   3        453.03        534.91        70.72 o                         
   3   7   3        532.62        472.84        41.10 o                         
   4   7   3         84.13         87.53        19.10 o                         
  -7   8   3        710.38        791.15        47.91 o                         
  -6   8   3        134.13        132.12        14.62 o                         
  -5   8   3        779.37        795.58        25.69 o                         
  -4   8   3       1953.56       1970.98        36.83 o                         
  -3   8   3       7025.39       7334.63        65.02 o                         
  -2   8   3       2379.54       2372.28        55.53 o                         
  -1   8   3       1367.81       1407.45        43.90 o                         
   0   8   3       1036.23       1024.93        37.78 o                         
   1   8   3        869.04        892.63        56.53 o                         
   2   8   3        763.43        714.75        34.46 o                         
   3   8   3        119.39        117.42        20.39 o                         
  -6   9   3       1874.92       1929.92       107.33 o                         
  -5   9   3       1391.10       1441.56        35.63 o                         
  -4   9   3        173.39        143.94        18.84 o                         
  -3   9   3        103.12         99.82        18.45 o                         
  -2   9   3         19.27         42.24        15.64 o                         
  -1   9   3          2.78         -3.82        13.85 o                         
   0   9   3        339.39        290.32        24.71 o                         
   1   9   3        863.75        911.31        40.41 o                         
   2   9   3       2590.56       2542.32        88.56 o                         
  -5  10   3         18.87          9.48        17.26 o                         
  -4  10   3         87.76         56.64        24.13 o                         
  -3  10   3          8.95         11.44        17.10 o                         
  -2  10   3          0.23         18.10        17.08 o                         
  -1  10   3        191.84        220.18        55.15 o                         
   0  10   3        526.08        455.54        34.18 o                         
  -1 -10   4        807.57        832.29        56.11 o                         
   0 -10   4        426.83        434.90        31.10 o                         
   1 -10   4         17.43         15.93        16.97 o                         
   2 -10   4        141.50        135.72        21.26 o                         
   3 -10   4          8.17         -3.18        17.43 o                         
   4 -10   4        246.53        222.14        25.84 o                         
  -2  -9   4        300.35        321.84        27.22 o                         
  -1  -9   4        972.94        959.40        41.29 o                         
   0  -9   4       1698.52       1710.82        51.06 o                         
   1  -9   4       1170.45       1049.20        40.77 o                         
   2  -9   4       1540.27       1521.84        47.52 o                         
   3  -9   4       2117.45       2071.02        86.68 o                         
   4  -9   4       1392.38       1449.36        34.62 o                         
   5  -9   4       1868.82       1824.64        41.25 o                         
   6  -9   4        105.76         84.67        18.35 o                         
  -4  -8   4        139.60        146.42        22.08 o                         
  -3  -8   4        294.95        260.84        24.86 o                         
  -2  -8   4          3.66        -10.28        14.31 o                         
  -1  -8   4          8.58          9.40        12.99 o                         
   0  -8   4          3.97          0.37        12.33 o                         
   1  -8   4        516.42        479.02        26.75 o                         
   2  -8   4        661.03        598.83        28.68 o                         
   3  -8   4         30.14         28.74         9.12 o                         
   4  -8   4        663.14        638.17        22.61 o                         
   5  -8   4       1901.00       2024.86        40.84 o                         
   6  -8   4       1413.24       1440.55        46.29 o                         
   7  -8   4        580.60        557.39        33.75 o                         
  -5  -7   4        387.54        380.55        29.04 o                         
  -4  -7   4        382.89        383.07        26.80 o                         
  -3  -7   4        278.08        242.72        21.50 o                         
  -2  -7   4       2445.59       2536.51        87.92 o                         
  -1  -7   4       1866.60       1908.26        47.62 o                         
   0  -7   4       4519.47       4608.43        90.36 o                         
   1  -7   4       1333.90       1320.82        58.49 o                         
   2  -7   4        629.84        632.85        19.54 o                         
   3  -7   4         21.57         33.96         8.21 o                         
   4  -7   4         13.86         20.52        10.56 o                         
   5  -7   4        184.21        191.51        14.62 o                         
   6  -7   4        171.89        160.90        19.60 o                         
   7  -7   4         17.59          8.95        15.07 o                         
  -6  -6   4        408.83        426.98        29.47 o                         
  -5  -6   4       1168.71       1232.42        43.06 o                         
  -4  -6   4       5268.11       5300.23        81.82 o                         
  -3  -6   4       8865.58       9283.28       102.45 o                         
  -2  -6   4       4617.21       4787.79       134.99 o                         
  -1  -6   4        801.93        821.41        42.36 o                         
   0  -6   4         77.79         55.08        11.22 o                         
   1  -6   4        509.13        463.73        18.36 o                         
   2  -6   4        731.53        680.11        18.59 o                         
   3  -6   4       1294.36       1313.09        26.06 o                         
   4  -6   4       2619.20       2674.11        38.74 o                         
   5  -6   4       4242.16       4512.60        66.88 o                         
   6  -6   4       6836.23       7096.29       243.22 o                         
   7  -6   4       1312.98       1465.41       126.41 o                         
   8  -6   4        360.20        407.57        46.26 o                         
  -6  -5   4       1050.03       1084.51        40.53 o                         
  -5  -5   4        179.16        191.30        18.55 o                         
  -4  -5   4         83.22         61.03        12.98 o                         
  -3  -5   4       2206.22       2280.27        59.11 o                         
  -2  -5   4       2404.36       2356.12        60.57 o                         
  -1  -5   4       1390.90       1305.41        21.21 o                         
   0  -5   4        462.36        440.98        16.28 o                         
   1  -5   4       1566.90       1483.88        24.24 o                         
   2  -5   4       7082.50       7233.47        58.62 o                         
   3  -5   4       2685.27       2667.23        45.84 o                         
   4  -5   4       1922.73       1885.30        41.65 o                         
   5  -5   4        124.40         84.10        38.01 o                         
   6  -5   4        489.82        468.76        26.52 o                         
   7  -5   4       3113.20       3286.52        70.20 o                         
   8  -5   4       1208.79       1262.56        48.40 o                         
  -7  -4   4        315.42        288.79        24.15 o                         
  -6  -4   4        202.05        193.57        14.11 o                         
  -5  -4   4        132.64        141.37        11.78 o                         
  -4  -4   4       1278.03       1277.80        24.76 o                         
  -3  -4   4       3956.32       4001.00        38.70 o                         
  -2  -4   4       9249.11       9569.68        58.32 o                         
  -1  -4   4        319.50        345.07        10.94 o                         
   0  -4   4        264.27        187.65         9.76 o                         
   1  -4   4       5033.05       5050.73        40.34 o                         
   2  -4   4        801.38        767.77        16.43 o                         
   3  -4   4        174.09        184.08        10.51 o                         
   4  -4   4       1067.52       1071.17        31.20 o                         
   5  -4   4          2.26         13.72        10.32 o                         
   6  -4   4         73.60         69.00        14.36 o                         
   7  -4   4        190.78        155.63        19.51 o                         
   8  -4   4         24.62         14.28        15.92 o                         
  -7  -3   4        586.15        603.92        23.33 o                         
  -6  -3   4        444.60        485.59        19.39 o                         
  -5  -3   4       1906.64       1920.95        32.43 o                         
  -4  -3   4        725.49        730.47        18.86 o                         
  -3  -3   4       6899.12       6756.84        71.76 o                         
  -2  -3   4      24752.16      25283.19        87.03 o                         
  -1  -3   4      28746.04      29386.97        91.93 o                         
   0  -3   4       9450.29       9209.38        76.89 o                         
   1  -3   4       8320.55       8459.00        62.74 o                         
   2  -3   4       1163.45       1155.53        26.16 o                         
   3  -3   4       1602.25       1662.48        20.39 o                         
   4  -3   4        380.81        339.29        18.73 o                         
   5  -3   4        156.47        179.25        16.74 o                         
   6  -3   4        689.58        677.88        37.62 o                         
   7  -3   4       2360.08       2514.61        98.35 o                         
   8  -3   4       1891.68       2003.11        58.97 o                         
  -8  -2   4         18.53         -1.83        18.56 o                         
  -7  -2   4        124.64        149.78        13.78 o                         
  -6  -2   4        652.17        671.24        21.41 o                         
  -5  -2   4       5840.59       5854.20        64.20 o                         
  -4  -2   4       8289.20       8460.34        59.15 o                         
  -3  -2   4       3820.95       3763.51        35.74 o                         
  -2  -2   4          9.81         21.73         4.96 o                         
  -1  -2   4       8565.17       8852.25        48.56 o                         
   0  -2   4        542.06        468.22        11.80 o                         
   1  -2   4       2661.06       2581.44        45.25 o                         
   2  -2   4       5051.31       4875.31        32.49 o                         
   3  -2   4       6903.57       6805.37        67.56 o                         
   4  -2   4      11938.18      12223.74       114.93 o                         
   5  -2   4       8450.54       8647.01        93.26 o                         
   6  -2   4       4759.43       4943.50        77.51 o                         
   7  -2   4        445.47        454.49        28.76 o                         
   8  -2   4        237.52        246.05        25.67 o                         
  -8  -1   4          5.43          0.62        15.96 o                         
  -7  -1   4         12.10         20.54         9.22 o                         
  -6  -1   4         19.80          4.49         7.73 o                         
  -5  -1   4         14.89         11.99         6.41 o                         
  -4  -1   4        676.97        663.27        21.45 o                         
  -3  -1   4         31.43         47.84         8.27 o                         
  -2  -1   4       1304.24       1336.13        32.92 o                         
  -1  -1   4       5024.23       5086.29        31.98 o                         
   0  -1   4       1151.56       1134.49        16.53 o                         
   1  -1   4         65.26         75.65         4.93 o                         
   2  -1   4          6.30         23.91         7.76 o                         
   3  -1   4       4276.71       4507.24        55.20 o                         
   4  -1   4         80.58         60.19        10.18 o                         
   5  -1   4       1026.76        992.69        33.10 o                         
   6  -1   4       1246.42       1255.22        40.66 o                         
   7  -1   4        897.24        810.97        83.99 o                         
   8  -1   4         84.34         80.78        19.38 o                         
  -9   0   4       1038.94       1057.13        48.39 o                         
  -8   0   4        978.42        936.08        28.09 o                         
  -7   0   4       1803.22       1777.10        44.42 o                         
  -6   0   4       3385.00       3333.83        42.97 o                         
  -5   0   4       6901.78       6789.83        54.74 o                         
  -4   0   4      10228.73      10178.13        80.37 o                         
  -3   0   4       5310.82       5178.22        36.26 o                         
  -2   0   4       9178.93       9252.85        77.83 o                         
  -1   0   4      18668.64      18955.03       108.02 o                         
   0   0   4      12308.28      12225.01        85.51 o                         
   1   0   4      24974.66      25001.54       104.81 o                         
   2   0   4       7400.12       7233.36        44.23 o                         
   3   0   4       4398.85       4463.63        82.96 o                         
   4   0   4       1936.65       1827.60        23.87 o                         
   5   0   4       1101.46       1070.75        48.89 o                         
   6   0   4       1115.86       1140.91        38.99 o                         
   7   0   4        495.51        502.47        29.56 o                         
   8   0   4         86.49         60.71        18.42 o                         
  -9   1   4          8.10         21.20        15.08 o                         
  -8   1   4         25.76         26.16        10.57 o                         
  -7   1   4        102.06         72.77        10.29 o                         
  -6   1   4         53.72         64.58        13.36 o                         
  -5   1   4        516.70        520.68        15.73 o                         
  -4   1   4      16475.71      16668.14        84.13 o                         
  -3   1   4      16938.75      16705.72        61.85 o                         
  -2   1   4      25042.09      24548.98       139.28 o                         
  -1   1   4      19129.40      19208.36        61.61 o                         
   0   1   4       8004.31       8068.12        66.53 o                         
   1   1   4       1133.04       1153.48        17.22 o                         
   2   1   4        109.62        122.09        10.06 o                         
   3   1   4        129.28        128.63         8.19 o                         
   4   1   4       1009.25        941.02        25.63 o                         
   5   1   4       1014.67        956.26        22.28 o                         
   6   1   4       6896.10       6971.05        94.37 o                         
   7   1   4       5712.63       6047.44        96.36 o                         
  -9   2   4        499.57        491.32        28.42 o                         
  -8   2   4         63.38         68.68        11.62 o                         
  -7   2   4        904.80        877.71        24.06 o                         
  -6   2   4        328.40        300.54        13.55 o                         
  -5   2   4        235.59        210.42        15.00 o                         
  -4   2   4          0.25          3.89         4.82 o                         
  -3   2   4        202.33        192.22        13.49 o                         
  -2   2   4       5354.73       5277.13        54.71 o                         
  -1   2   4       1296.50       1232.01        16.99 o                         
   0   2   4          9.39          9.59         6.61 o                         
   1   2   4        463.46        471.89        15.29 o                         
   2   2   4         90.61        111.71         7.89 o                         
   3   2   4       2260.57       2178.27        41.43 o                         
   4   2   4       5487.11       5548.20        60.71 o                         
   5   2   4        617.87        605.22        23.84 o                         
   6   2   4        399.16        384.69        18.03 o                         
   7   2   4        326.63        296.90        26.66 o                         
  -9   3   4         49.62         29.98        14.63 o                         
  -8   3   4         10.23          2.89        17.76 o                         
  -7   3   4        165.78        166.41        12.07 o                         
  -6   3   4       1484.92       1468.08        26.93 o                         
  -5   3   4       1049.73       1053.30        23.10 o                         
  -4   3   4       3516.60       3506.76        46.39 o                         
  -3   3   4       9571.96       9214.26        68.33 o                         
  -2   3   4      27760.49      28871.83        88.14 o                         
  -1   3   4      11128.37      10835.71        54.87 o                         
   0   3   4        887.25        890.84        29.18 o                         
   1   3   4         13.59         15.57        10.02 o                         
   2   3   4       2740.93       2707.10        34.80 o                         
   3   3   4       1579.89       1490.85        27.67 o                         
   4   3   4       1424.88       1377.96        45.47 o                         
   5   3   4          1.98         12.40         8.61 o                         
   6   3   4          3.40          3.38        10.02 o                         
   7   3   4        594.47        539.62        33.26 o                         
  -9   4   4        688.68        659.38        47.47 o                         
  -8   4   4       1112.05       1114.86        39.20 o                         
  -7   4   4       2254.63       2216.61        80.34 o                         
  -6   4   4        440.42        389.04        22.98 o                         
  -5   4   4       5379.78       5253.46        55.91 o                         
  -4   4   4       2079.87       2061.64        31.52 o                         
  -3   4   4         51.30         52.02        10.60 o                         
  -2   4   4       4756.98       4669.90        50.29 o                         
  -1   4   4      26264.90      26690.19       169.22 o                         
   0   4   4      18362.60      18491.72       108.14 o                         
   1   4   4       9830.50       9777.91        82.77 o                         
   2   4   4       5070.98       5085.34        52.21 o                         
   3   4   4       2492.20       2378.24        50.44 o                         
   4   4   4       1402.95       1378.67        30.43 o                         
   5   4   4       1036.83       1040.65        28.84 o                         
   6   4   4          4.54         19.30        11.33 o                         
  -9   5   4         17.41         11.27        16.41 o                         
  -8   5   4          0.62         -5.32        14.34 o                         
  -7   5   4        199.24        165.52        13.41 o                         
  -6   5   4        369.06        353.50        15.70 o                         
  -5   5   4         38.51         44.63         8.65 o                         
  -4   5   4       2680.31       2721.06        41.73 o                         
  -3   5   4       4100.63       4141.12        42.33 o                         
  -2   5   4       1449.89       1418.83        26.86 o                         
  -1   5   4        326.51        312.69        12.20 o                         
   0   5   4        225.67        208.69        12.66 o                         
   1   5   4        126.82        127.11         9.85 o                         
   2   5   4         60.88         52.30         9.43 o                         
   3   5   4        345.52        286.23        22.01 o                         
   4   5   4        867.03        874.68        32.85 o                         
   5   5   4       2247.89       2276.13       110.89 o                         
  -8   6   4       1038.53       1059.43        40.66 o                         
  -7   6   4        582.46        589.30        30.26 o                         
  -6   6   4        268.79        250.97        22.44 o                         
  -5   6   4          0.97         12.00         8.13 o                         
  -4   6   4        217.11        219.05        12.83 o                         
  -3   6   4        156.64        152.79        10.43 o                         
  -2   6   4        959.82        960.43        25.02 o                         
  -1   6   4       3657.99       3711.71        39.20 o                         
   0   6   4       5661.19       5830.78        47.86 o                         
   1   6   4       2192.00       2190.52        47.95 o                         
   2   6   4          1.56        -12.06        12.06 o                         
   3   6   4         23.60         42.18        14.40 o                         
   4   6   4        412.01        368.97        25.00 o                         
   5   6   4         10.65        -16.97        16.97 o                         
  -8   7   4        554.39        520.73        32.03 o                         
  -7   7   4        672.67        675.00        33.23 o                         
  -6   7   4       1087.79       1086.88        36.79 o                         
  -5   7   4       3355.23       3405.26        48.12 o                         
  -4   7   4       7309.25       7728.43        77.71 o                         
  -3   7   4       6879.94       7085.45        63.91 o                         
  -2   7   4       4060.88       4136.03        48.06 o                         
  -1   7   4        338.72        315.72        21.34 o                         
   0   7   4        378.07        377.17        23.62 o                         
   1   7   4       3983.15       3954.65       168.77 o                         
   2   7   4       1882.26       1891.42        69.15 o                         
   3   7   4       1167.31       1132.03        54.17 o                         
   4   7   4       1040.35        965.69        40.80 o                         
  -7   8   4         41.15         73.14        18.93 o                         
  -6   8   4        285.46        274.81        18.14 o                         
  -5   8   4         41.17         46.44        11.11 o                         
  -4   8   4         39.64         26.84         9.25 o                         
  -3   8   4       3939.84       3951.68        56.62 o                         
  -2   8   4       2774.76       2826.53       161.08 o                         
  -1   8   4       2665.37       2699.65        59.59 o                         
   0   8   4        513.10        470.01        37.62 o                         
   1   8   4        927.87        895.55        37.72 o                         
   2   8   4        444.72        406.36        28.13 o                         
   3   8   4        313.60        287.28        26.43 o                         
  -6   9   4        104.97        140.81        19.38 o                         
  -5   9   4         93.26        124.48        18.44 o                         
  -4   9   4         43.31         45.32        16.30 o                         
  -3   9   4        637.82        657.31        33.10 o                         
  -2   9   4        282.38        261.61        23.92 o                         
  -1   9   4         47.61         36.24        31.20 o                         
   0   9   4        336.53        346.22        26.63 o                         
   1   9   4        148.67        157.71        21.86 o                         
  -4  10   4        139.08         95.70        28.25 o                         
  -3  10   4       1761.78       1791.18       208.46 o                         
  -2  10   4       3052.81       3003.03        73.15 o                         
  -1  10   4       3186.89       3214.93       160.60 o                         
   0 -10   5       1558.07       1545.99        54.98 o                         
   1 -10   5        609.35        617.35        71.96 o                         
   2 -10   5         71.76         56.19        17.79 o                         
   3 -10   5         32.66         17.91        16.53 o                         
   4 -10   5        220.38        197.46        25.44 o                         
  -2  -9   5        184.82        187.59        23.07 o                         
  -1  -9   5          8.13         -8.04        15.96 o                         
   0  -9   5         99.54         75.60        17.21 o                         
   1  -9   5          3.03         10.69        17.06 o                         
   2  -9   5         52.31         48.82        15.58 o                         
   3  -9   5         60.00         82.51        18.02 o                         
   4  -9   5         91.00         98.03        13.45 o                         
   5  -9   5        149.76        115.01        18.98 o                         
   6  -9   5        269.94        269.40        58.83 o                         
  -4  -8   5        815.88        839.35        39.89 o                         
  -3  -8   5        445.91        448.28        30.02 o                         
  -2  -8   5       1163.65       1248.33        44.75 o                         
  -1  -8   5       2343.68       2376.53        57.19 o                         
   0  -8   5       2667.12       2675.31        58.68 o                         
   1  -8   5       1619.31       1524.02        45.09 o                         
   2  -8   5         18.13          6.49         9.37 o                         
   3  -8   5        423.17        461.63        19.66 o                         
   4  -8   5       2124.71       2228.25        53.31 o                         
   5  -8   5       2141.74       2233.29       121.92 o                         
   6  -8   5        287.86        295.04        38.15 o                         
  -5  -7   5        112.86        118.25        21.07 o                         
  -4  -7   5        117.22        108.67        18.30 o                         
  -3  -7   5        879.59        837.25        35.72 o                         
  -2  -7   5         81.67         80.14        16.31 o                         
  -1  -7   5          4.38         10.64        18.29 o                         
   0  -7   5       4632.34       4579.85        71.37 o                         
   1  -7   5       9252.63       9224.56        97.78 o                         
   2  -7   5       7114.20       7132.90        88.59 o                         
   3  -7   5       3221.46       3296.29        44.64 o                         
   4  -7   5        758.00        736.63        23.21 o                         
   5  -7   5         20.44         39.34        13.37 o                         
   6  -7   5        140.17        140.86        19.36 o                         
   7  -7   5          0.66         23.81        16.73 o                         
  -6  -6   5         31.11         34.47        17.51 o                         
  -5  -6   5        368.53        352.76        25.75 o                         
  -4  -6   5        954.82        947.90        36.74 o                         
  -3  -6   5         35.29         29.02        14.95 o                         
  -2  -6   5       3144.43       3188.88       144.02 o                         
  -1  -6   5        830.06        788.88        29.24 o                         
   0  -6   5         20.01         12.88         7.04 o                         
   1  -6   5        408.94        373.89        15.36 o                         
   2  -6   5        430.54        394.48        15.71 o                         
   3  -6   5        243.89        200.50        15.67 o                         
   4  -6   5          0.39          6.95         9.72 o                         
   5  -6   5         34.62         39.11        15.15 o                         
   6  -6   5        224.12        224.36        21.81 o                         
   7  -6   5        728.36        735.75        40.00 o                         
  -6  -5   5       1624.14       1630.88        49.72 o                         
  -5  -5   5         64.94         77.05        15.29 o                         
  -4  -5   5        378.40        351.81        23.12 o                         
  -3  -5   5        645.48        642.92        17.21 o                         
  -2  -5   5        359.08        344.67        16.88 o                         
  -1  -5   5        301.44        282.68        11.38 o                         
   0  -5   5       2558.10       2531.41        35.51 o                         
   1  -5   5       7019.89       6918.63        67.58 o                         
   2  -5   5      11351.32      11521.43       100.06 o                         
   3  -5   5       2280.54       2166.73        36.46 o                         
   4  -5   5        662.34        603.51        21.77 o                         
   5  -5   5       1251.17       1248.53        62.28 o                         
   6  -5   5        673.46        652.28        35.49 o                         
   7  -5   5         93.37        122.06        19.43 o                         
   8  -5   5          0.02        -12.13        17.83 o                         
  -7  -4   5        869.44        967.65        41.02 o                         
  -6  -4   5       1945.54       2051.32        38.08 o                         
  -5  -4   5       2321.48       2369.12        43.60 o                         
  -4  -4   5       1980.73       2022.17        31.63 o                         
  -3  -4   5       3371.36       3422.67        55.28 o                         
  -2  -4   5       2207.61       2121.16        28.05 o                         
  -1  -4   5      16365.30      16946.93       146.72 o                         
   0  -4   5       6419.56       6639.42        51.39 o                         
   1  -4   5       2026.55       2048.84        27.57 o                         
   2  -4   5       7111.03       6852.60        61.48 o                         
   3  -4   5      13388.85      13425.65        67.62 o                         
   4  -4   5       5493.77       5703.19        72.52 o                         
   5  -4   5       5870.00       6093.02        81.44 o                         
   6  -4   5       1398.56       1392.06        77.65 o                         
   7  -4   5        672.85        668.85        34.59 o                         
   8  -4   5        658.32        646.48        36.89 o                         
  -7  -3   5        264.57        258.02        16.89 o                         
  -6  -3   5         31.31         34.95         9.67 o                         
  -5  -3   5        240.65        227.51        13.26 o                         
  -4  -3   5        324.12        313.93        13.26 o                         
  -3  -3   5        884.72        907.68        19.42 o                         
  -2  -3   5        154.61        148.05         8.98 o                         
  -1  -3   5       4723.66       4627.96        63.48 o                         
   0  -3   5       9499.21       9362.47        57.16 o                         
   1  -3   5       7176.60       7299.06        54.05 o                         
   2  -3   5       1968.68       1946.65        38.78 o                         
   3  -3   5         60.27         59.37         5.06 o                         
   4  -3   5          0.66          5.07        18.07 o                         
   5  -3   5          3.27          1.28        10.09 o                         
   6  -3   5         12.96         18.53        12.76 o                         
   7  -3   5        116.01        118.26        18.67 o                         
   8  -3   5        765.40        736.34        78.97 o                         
  -8  -2   5        175.66        165.34        16.03 o                         
  -7  -2   5       1042.80       1030.05        47.17 o                         
  -6  -2   5       6254.84       6348.50        63.13 o                         
  -5  -2   5       4478.65       4435.03        48.08 o                         
  -4  -2   5       2448.03       2498.21        57.30 o                         
  -3  -2   5        844.85        854.86        18.15 o                         
  -2  -2   5        340.08        321.77        12.91 o                         
  -1  -2   5         91.81         76.36         6.49 o                         
   0  -2   5       1831.53       1837.39        27.62 o                         
   1  -2   5          1.95          2.52         6.06 o                         
   2  -2   5        847.23        789.90        25.05 o                         
   3  -2   5       5828.19       5725.89        76.89 o                         
   4  -2   5       2705.34       2615.15        77.59 o                         
   5  -2   5        855.50        863.50        50.89 o                         
   6  -2   5          1.66         -6.37        14.22 o                         
   7  -2   5        190.77        182.10        21.36 o                         
   8  -2   5        184.11        196.92        24.14 o                         
  -8  -1   5       1739.69       1760.40        51.48 o                         
  -7  -1   5        630.94        620.73        22.43 o                         
  -6  -1   5          0.53          9.30         8.01 o                         
  -5  -1   5       1062.46       1061.07        23.26 o                         
  -4  -1   5       2657.93       2613.14        32.08 o                         
  -3  -1   5       3900.20       3792.18        34.64 o                         
  -2  -1   5       5675.76       5687.09        47.38 o                         
  -1  -1   5      21197.60      21604.95        81.06 o                         
   0  -1   5      34399.47      34484.76       196.54 o                         
   1  -1   5      21105.92      21205.80       154.33 o                         
   2  -1   5      14329.06      14817.56       264.85 o                         
   3  -1   5         22.71         43.09         8.84 o                         
   4  -1   5        100.57         68.67        11.13 o                         
   5  -1   5       4434.60       4568.95        70.91 o                         
   6  -1   5       2497.05       2485.87        57.56 o                         
   7  -1   5        425.47        440.51        29.33 o                         
   8  -1   5        813.03        818.63        41.15 o                         
  -8   0   5        594.92        581.06        23.01 o                         
  -7   0   5        820.37        792.47        38.70 o                         
  -6   0   5        202.51        184.30        11.86 o                         
  -5   0   5          9.90         10.63         6.63 o                         
  -4   0   5        155.82        149.19         8.44 o                         
  -3   0   5       3334.63       3340.31        28.43 o                         
  -2   0   5       6507.13       6547.04        34.11 o                         
  -1   0   5        224.17        187.90        11.45 o                         
   0   0   5       8751.86       8925.97        63.70 o                         
   1   0   5       3244.28       3013.29        31.18 o                         
   2   0   5      14538.04      14868.50       124.50 o                         
   3   0   5      10291.58      10809.17       102.27 o                         
   4   0   5       4369.14       4438.61        36.31 o                         
   5   0   5       1776.15       1698.31        44.13 o                         
   6   0   5        372.26        380.18        25.38 o                         
   7   0   5        526.19        510.39        30.84 o                         
  -9   1   5        757.39        769.10        34.60 o                         
  -8   1   5       2131.94       2063.75        50.13 o                         
  -7   1   5        288.86        287.68        15.63 o                         
  -6   1   5         52.19         61.66         8.73 o                         
  -5   1   5       2309.04       2257.74        29.98 o                         
  -4   1   5         83.61         56.52         5.42 o                         
  -3   1   5      14214.07      14598.62        93.33 o                         
  -2   1   5          3.71          8.50        14.67 o                         
  -1   1   5         46.68         55.43         8.14 o                         
   0   1   5        252.46        240.30         9.47 o                         
   1   1   5       1549.76       1517.41        21.67 o                         
   2   1   5       1253.55       1150.90        19.57 o                         
   3   1   5        163.42        166.66         9.14 o                         
   4   1   5        353.41        333.81        13.24 o                         
   5   1   5         17.12         20.91         7.73 o                         
   6   1   5        979.48        974.46        38.12 o                         
   7   1   5         39.51         58.51        18.63 o                         
  -9   2   5        713.49        676.89        33.03 o                         
  -8   2   5       2703.83       2723.46        57.88 o                         
  -7   2   5       4928.84       4884.66        52.30 o                         
  -6   2   5       9952.93       9928.35        84.88 o                         
  -5   2   5       4119.18       3934.66        86.20 o                         
  -4   2   5       2162.74       2102.86        30.20 o                         
  -3   2   5        546.28        590.74        20.33 o                         
  -2   2   5         12.28         22.18         9.73 o                         
  -1   2   5         21.72         25.67         4.62 o                         
   0   2   5       3132.05       3174.18        37.21 o                         
   1   2   5      16063.87      16612.33        88.25 o                         
   2   2   5      15028.64      14836.09       114.61 o                         
   3   2   5      12949.47      13239.39        80.73 o                         
   4   2   5       3469.42       3371.10        44.23 o                         
   5   2   5       2346.60       2297.49        57.53 o                         
   6   2   5        142.64        132.19        27.88 o                         
   7   2   5        107.13        103.06        20.13 o                         
  -9   3   5        126.55        116.58        19.27 o                         
  -8   3   5          1.58          6.05        12.93 o                         
  -7   3   5        656.86        631.23        28.16 o                         
  -6   3   5        691.81        647.17        17.68 o                         
  -5   3   5       1581.07       1444.65        24.25 o                         
  -4   3   5       2804.50       2689.47        46.03 o                         
  -3   3   5       5946.87       5981.56        86.65 o                         
  -2   3   5       4571.04       4460.42        40.98 o                         
  -1   3   5      13183.04      12906.90        70.03 o                         
   0   3   5       9469.99       9599.75        60.69 o                         
   1   3   5       5518.44       5616.44        81.77 o                         
   2   3   5         13.93         31.95         8.10 o                         
   3   3   5       3906.35       3680.25        44.53 o                         
   4   3   5       3774.32       3695.28        47.13 o                         
   5   3   5       1492.28       1497.63        32.90 o                         
   6   3   5       2193.71       2191.16        58.11 o                         
  -9   4   5         26.63         20.72        22.50 o                         
  -8   4   5        388.26        399.63        25.90 o                         
  -7   4   5       1503.88       1418.73        86.99 o                         
  -6   4   5       1092.75       1133.50        36.03 o                         
  -5   4   5        976.06        917.61        24.06 o                         
  -4   4   5        189.77        198.05        10.67 o                         
  -3   4   5        357.42        344.53        13.49 o                         
  -2   4   5       1522.25       1497.26        23.96 o                         
  -1   4   5        376.46        361.15        20.62 o                         
   0   4   5        426.39        326.76        23.40 o                         
   1   4   5       1728.06       1617.13        29.22 o                         
   2   4   5         27.75         18.78         7.75 o                         
   3   4   5         36.63         27.52         8.93 o                         
   4   4   5          6.94         17.39         9.83 o                         
   5   4   5         12.01          9.71        10.20 o                         
   6   4   5        181.12        180.14        23.42 o                         
  -8   5   5         89.74         96.61        17.43 o                         
  -7   5   5        219.34        204.01        26.26 o                         
  -6   5   5       2832.17       2738.83        65.56 o                         
  -5   5   5       6103.19       6215.37        78.79 o                         
  -4   5   5       7669.24       7554.00       204.03 o                         
  -3   5   5       5651.41       5756.51        50.42 o                         
  -2   5   5       3707.18       3890.58        48.93 o                         
  -1   5   5       2570.99       2513.74        37.31 o                         
   0   5   5       1711.46       1696.45        28.13 o                         
   1   5   5       1551.04       1533.61        28.93 o                         
   2   5   5         34.26         48.05         9.64 o                         
   3   5   5       1324.82       1271.12        37.77 o                         
   4   5   5       3277.55       3259.43        57.49 o                         
   5   5   5       1995.24       1890.93        84.41 o                         
  -8   6   5       2200.71       2208.43        58.62 o                         
  -7   6   5       1193.76       1203.38        41.97 o                         
  -6   6   5        395.26        366.30        17.74 o                         
  -5   6   5         84.83         74.80        10.11 o                         
  -4   6   5         63.51         52.97         8.64 o                         
  -3   6   5        359.29        354.64        14.94 o                         
  -2   6   5        331.24        317.18        13.92 o                         
  -1   6   5       1932.17       1863.29        30.07 o                         
   0   6   5       8211.55       8550.48        81.91 o                         
   1   6   5      10415.30      10701.93       105.16 o                         
   2   6   5       6935.26       7122.57       215.34 o                         
   3   6   5       2675.05       2610.97        57.07 o                         
   4   6   5        180.21        170.85        20.28 o                         
  -8   7   5        178.04        182.05        22.73 o                         
  -7   7   5        148.75        149.22        20.21 o                         
  -6   7   5          0.79          4.39        10.32 o                         
  -5   7   5        140.36        163.56        15.55 o                         
  -4   7   5        170.21        161.12        15.23 o                         
  -3   7   5         30.84         72.16        15.47 o                         
  -2   7   5       1025.79       1025.77        28.29 o                         
  -1   7   5       1290.95       1258.04        25.69 o                         
   0   7   5        309.97        263.49        20.09 o                         
   1   7   5        460.12        378.17        24.56 o                         
   2   7   5        577.51        521.22        46.48 o                         
   3   7   5        617.95        602.29        31.76 o                         
   4   7   5        237.35        238.48        24.76 o                         
  -7   8   5       1932.57       2002.49        88.34 o                         
  -6   8   5        971.37        977.81        38.49 o                         
  -5   8   5         10.80          5.18         9.99 o                         
  -4   8   5       1823.61       1808.51        36.06 o                         
  -3   8   5        535.60        515.98        20.15 o                         
  -2   8   5       1152.10       1129.73        58.27 o                         
  -1   8   5        650.80        626.55        31.76 o                         
   0   8   5        193.54        161.30        19.59 o                         
   1   8   5       1793.84       1746.21        83.23 o                         
   2   8   5        856.61        780.31        37.66 o                         
  -6   9   5       1726.06       1919.60        54.30 o                         
  -5   9   5       2750.24       2738.99        48.50 o                         
  -4   9   5       1285.50       1309.13        46.14 o                         
  -3   9   5        348.04        281.94        25.42 o                         
  -2   9   5        618.35        530.44        32.11 o                         
  -1   9   5        509.59        459.46        66.74 o                         
   0   9   5        357.33        319.80        26.87 o                         
   1   9   5        633.16        586.72        56.64 o                         
  -4  10   5          0.46          5.54        18.91 o                         
  -3  10   5         51.50         54.48        21.26 o                         
  -2  10   5         71.26         64.91        30.13 o                         
   0 -10   6        133.82        125.30        23.42 o                         
   1 -10   6         18.96         11.15        17.10 o                         
   2 -10   6          9.58          7.82        21.57 o                         
   3 -10   6          5.54          1.91        17.89 o                         
  -2  -9   6          6.13         21.49        22.67 o                         
  -1  -9   6        169.73        132.55        20.74 o                         
   0  -9   6        583.75        527.50        31.46 o                         
   1  -9   6        313.09        292.71        24.60 o                         
   2  -9   6        920.82        886.98        37.90 o                         
   3  -9   6       1696.24       1763.98        67.78 o                         
   4  -9   6       2012.67       2036.82        43.18 o                         
   5  -9   6       1740.38       1830.64        62.50 o                         
  -4  -8   6        207.15        212.99        24.72 o                         
  -3  -8   6        866.84        833.95        39.27 o                         
  -2  -8   6         88.02        101.65        25.14 o                         
  -1  -8   6        189.83        155.63        18.92 o                         
   0  -8   6        296.87        300.42        23.37 o                         
   1  -8   6       1618.26       1505.19        67.83 o                         
   2  -8   6        579.56        580.76        26.48 o                         
   3  -8   6        781.18        746.23        27.70 o                         
   4  -8   6        258.14        248.02        16.95 o                         
   5  -8   6        706.67        711.12        41.01 o                         
   6  -8   6       1758.54       1833.47       127.70 o                         
  -5  -7   6        393.91        356.92        40.71 o                         
  -4  -7   6        350.83        393.76        27.73 o                         
  -3  -7   6        472.26        462.33        31.95 o                         
  -2  -7   6         69.83         61.21        15.55 o                         
  -1  -7   6       1416.46       1379.49        52.18 o                         
   0  -7   6       1982.46       1948.05        96.95 o                         
   1  -7   6        904.81        911.42        29.98 o                         
   2  -7   6        105.23        115.07        11.94 o                         
   3  -7   6        122.79        133.08        12.39 o                         
   4  -7   6          6.73         -0.22         9.90 o                         
   5  -7   6          0.37        -13.77        13.77 o                         
   6  -7   6         60.31         52.61        17.87 o                         
   7  -7   6         38.70          9.13        16.78 o                         
  -6  -6   6         15.67         12.22        27.24 o                         
  -5  -6   6        326.08        318.67        26.19 o                         
  -4  -6   6       5153.43       5405.91        92.24 o                         
  -3  -6   6       2619.14       2918.15       126.29 o                         
  -2  -6   6      11480.83      11817.10       114.66 o                         
  -1  -6   6       2604.71       2450.30        59.70 o                         
   0  -6   6        502.08        487.52        17.69 o                         
   1  -6   6          6.61         25.43         8.02 o                         
   2  -6   6         35.55         47.83         8.91 o                         
   3  -6   6          0.32          3.90         8.40 o                         
   4  -6   6        393.39        399.20        17.22 o                         
   5  -6   6       2375.02       2465.44        56.49 o                         
   6  -6   6       2160.62       2279.18       190.09 o                         
   7  -6   6       2496.71       2666.93       257.36 o                         
  -6  -5   6        538.99        648.51        39.89 o                         
  -5  -5   6       1396.74       1453.50        45.18 o                         
  -4  -5   6        163.65        171.48        11.99 o                         
  -3  -5   6        110.85         98.95         9.50 o                         
  -2  -5   6       2303.99       2257.54        31.09 o                         
  -1  -5   6       2156.20       2159.40        44.36 o                         
   0  -5   6       1201.36       1163.49        24.46 o                         
   1  -5   6       2225.58       2176.79        32.59 o                         
   2  -5   6       3322.40       3292.45        38.75 o                         
   3  -5   6       9039.66       9398.30        81.91 o                         
   4  -5   6       8894.42       8150.35       878.88 o                         
   5  -5   6        172.16        174.67        17.90 o                         
   6  -5   6         61.50         46.91        15.83 o                         
   7  -5   6        907.24        902.33        80.91 o                         
  -7  -4   6          0.28          2.16        16.12 o                         
  -6  -4   6          0.56         -1.07         9.82 o                         
  -5  -4   6         24.05         35.30         8.93 o                         
  -4  -4   6        286.14        283.73        13.84 o                         
  -3  -4   6       1385.41       1409.60        25.78 o                         
  -2  -4   6        864.86        853.21        19.77 o                         
  -1  -4   6       1912.57       1894.04        33.10 o                         
   0  -4   6       1040.59       1057.93        24.27 o                         
   1  -4   6        926.46        860.81        19.34 o                         
   2  -4   6        814.57        793.94        17.99 o                         
   3  -4   6         53.42         51.39        11.79 o                         
   4  -4   6        950.94        896.48        31.46 o                         
   5  -4   6       1586.56       1543.96        43.66 o                         
   6  -4   6        270.11        249.56        21.91 o                         
   7  -4   6         19.48         10.70        14.52 o                         
   8  -4   6          2.03         -1.38        18.13 o                         
  -7  -3   6       1431.33       1442.45        34.79 o                         
  -6  -3   6       1732.77       1702.28        34.18 o                         
  -5  -3   6       3092.32       3184.85        42.82 o                         
  -4  -3   6        555.56        548.67        17.20 o                         
  -3  -3   6        648.37        611.94        17.08 o                         
  -2  -3   6       5781.85       5643.91        57.25 o                         
  -1  -3   6      20883.64      21368.95       141.83 o                         
   0  -3   6       7792.46       7714.89        55.65 o                         
   1  -3   6       4017.59       4034.28        37.51 o                         
   2  -3   6       2134.70       2081.30        30.31 o                         
   3  -3   6       2716.54       2615.69        47.77 o                         
   4  -3   6       1547.44       1535.35        51.70 o                         
   5  -3   6        571.30        557.02        31.50 o                         
   6  -3   6          2.13         29.09        14.33 o                         
   7  -3   6        846.44        855.43        59.75 o                         
   8  -3   6        944.26       1056.12        82.62 o                         
  -8  -2   6         32.82         14.16        13.40 o                         
  -7  -2   6         36.41         38.03        10.63 o                         
  -6  -2   6       1963.51       2016.94        57.76 o                         
  -5  -2   6       6096.13       6271.58        58.02 o                         
  -4  -2   6      10710.19      10848.18        87.82 o                         
  -3  -2   6       7763.62       7809.11        55.47 o                         
  -2  -2   6       3430.22       3400.85        35.66 o                         
  -1  -2   6          7.26         12.37         6.71 o                         
   0  -2   6        446.96        451.68        25.95 o                         
   1  -2   6        175.65        163.76        14.21 o                         
   2  -2   6        320.82        293.46         7.96 o                         
   3  -2   6       4827.53       4847.49        63.97 o                         
   4  -2   6      10186.01      10019.50        99.03 o                         
   5  -2   6       8785.71       9151.33       102.81 o                         
   6  -2   6       4936.66       5351.85        85.50 o                         
   7  -2   6       2113.46       2134.95       108.85 o                         
   8  -2   6         73.58        127.11        25.42 o                         
  -8  -1   6          1.72         -3.40        13.89 o                         
  -7  -1   6         69.17         60.97        17.07 o                         
  -6  -1   6          2.51          9.82         9.24 o                         
  -5  -1   6        370.94        358.46        14.43 o                         
  -4  -1   6       1601.14       1517.39        24.99 o                         
  -3  -1   6       1124.36       1082.79        27.39 o                         
  -2  -1   6         64.33         69.23         7.20 o                         
  -1  -1   6        874.65        850.71        23.51 o                         
   0  -1   6        131.18        120.64        10.63 o                         
   1  -1   6       2804.97       2857.78        35.93 o                         
   2  -1   6       6631.34       6610.62        88.68 o                         
   3  -1   6       2095.44       1895.93        40.68 o                         
   4  -1   6         14.05          9.86         8.96 o                         
   5  -1   6          8.59         17.90        11.45 o                         
   6  -1   6       1217.55       1262.19        47.24 o                         
   7  -1   6        572.95        581.99        46.26 o                         
  -8   0   6         44.30         53.39        14.17 o                         
  -7   0   6        729.16        722.95        23.19 o                         
  -6   0   6       1242.35       1194.60        28.87 o                         
  -5   0   6       5628.41       5424.37        58.80 o                         
  -4   0   6      19265.38      19039.61       165.34 o                         
  -3   0   6       5642.55       5347.30        35.51 o                         
  -2   0   6       5888.61       5696.65       112.69 o                         
  -1   0   6        338.33        322.38        10.07 o                         
   0   0   6       2413.42       2366.64        28.31 o                         
   1   0   6       3761.84       3728.48        69.85 o                         
   2   0   6        999.93        916.36        31.13 o                         
   3   0   6        629.03        569.11        13.12 o                         
   4   0   6       1053.22       1014.80        33.34 o                         
   5   0   6       1451.03       1445.32        42.47 o                         
   6   0   6        747.63        789.38        35.49 o                         
   7   0   6        175.22        164.62        21.48 o                         
  -9   1   6        152.01        141.43        21.80 o                         
  -8   1   6        807.51        819.92        46.18 o                         
  -7   1   6       1883.03       1840.50        45.97 o                         
  -6   1   6        788.82        777.20        25.62 o                         
  -5   1   6        171.83        161.65         8.85 o                         
  -4   1   6       1888.94       1809.67        37.60 o                         
  -3   1   6      20226.17      19651.22       123.57 o                         
  -2   1   6      24794.80      24615.99       124.04 o                         
  -1   1   6      14824.79      14424.56        70.97 o                         
   0   1   6       9233.53       9221.14       100.50 o                         
   1   1   6       4685.15       4675.59        45.23 o                         
   2   1   6       5718.36       5860.80        45.68 o                         
   3   1   6       2774.70       2840.40        47.22 o                         
   4   1   6        126.31        143.87        10.31 o                         
   5   1   6       2021.80       2064.27        51.68 o                         
   6   1   6       2012.22       1972.23        54.94 o                         
   7   1   6       2646.27       2811.75        70.05 o                         
  -9   2   6        212.05        214.33        22.65 o                         
  -8   2   6         86.46         68.48        16.20 o                         
  -7   2   6       1100.54       1029.52        35.69 o                         
  -6   2   6       1060.13       1051.34        34.31 o                         
  -5   2   6        809.55        751.81        27.21 o                         
  -4   2   6        246.27        225.72        15.65 o                         
  -3   2   6        404.22        368.62        17.67 o                         
  -2   2   6        135.98        119.24         6.66 o                         
  -1   2   6        400.00        374.69        14.92 o                         
   0   2   6         83.58         98.31         8.84 o                         
   1   2   6          6.76          3.32         6.16 o                         
   2   2   6       3265.59       3480.80        39.43 o                         
   3   2   6       4806.37       4881.84        48.80 o                         
   4   2   6       4422.24       4433.69        58.77 o                         
   5   2   6       5096.09       5190.11        56.68 o                         
   6   2   6        270.46        294.96        25.84 o                         
   7   2   6          1.33        -19.55        19.55 o                         
  -9   3   6        327.36        306.05        25.02 o                         
  -8   3   6        125.26        130.00        17.94 o                         
  -7   3   6         28.90         35.09        13.98 o                         
  -6   3   6       1300.77       1217.46        37.70 o                         
  -5   3   6         42.35         32.14        10.85 o                         
  -4   3   6        888.27        883.09        27.82 o                         
  -3   3   6       6705.22       6565.43        83.57 o                         
  -2   3   6       6090.04       5619.16        47.62 o                         
  -1   3   6       9628.41      10123.71        80.43 o                         
   0   3   6       1826.62       1852.10        33.76 o                         
   1   3   6          1.05          0.64         6.46 o                         
   2   3   6       1741.61       1728.15        34.95 o                         
   3   3   6        294.36        473.64        30.47 o                         
   4   3   6         65.25         52.11        10.04 o                         
   5   3   6         96.05         85.52        12.26 o                         
   6   3   6         48.22         30.72        16.37 o                         
  -9   4   6        467.63        490.36        31.24 o                         
  -8   4   6        434.47        425.95        27.46 o                         
  -7   4   6       1483.73       1467.41        44.04 o                         
  -6   4   6       8435.51       8751.29        99.24 o                         
  -5   4   6       7012.32       7124.15       107.19 o                         
  -4   4   6       6155.73       6131.70        73.25 o                         
  -3   4   6       1315.66       1245.36        53.02 o                         
  -2   4   6       2043.21       1965.40        28.17 o                         
  -1   4   6       2599.30       2369.53        36.90 o                         
   0   4   6      10438.82      10821.55       108.22 o                         
   1   4   6       5423.44       5320.31        68.14 o                         
   2   4   6       4044.09       4332.72        67.99 o                         
   3   4   6       3690.11       3575.29        49.58 o                         
   4   4   6       2758.04       2716.24        45.82 o                         
   5   4   6       2140.87       2142.44        43.26 o                         
   6   4   6        392.69        462.26        46.79 o                         
  -8   5   6          1.83          4.63        15.83 o                         
  -7   5   6        200.72        188.22        19.56 o                         
  -6   5   6         98.65         69.35        13.84 o                         
  -5   5   6       2046.82       2125.25        48.30 o                         
  -4   5   6       4430.64       4417.03        98.78 o                         
  -3   5   6       5796.59       5697.90        71.56 o                         
  -2   5   6       2434.87       2400.10        55.13 o                         
  -1   5   6        876.50        763.13        40.76 o                         
   0   5   6        433.84        372.03        20.15 o                         
   1   5   6        407.00        419.75        17.74 o                         
   2   5   6        515.77        460.98        19.01 o                         
   3   5   6         14.18          8.80        12.34 o                         
   4   5   6        807.05        794.18        29.73 o                         
   5   5   6       2272.62       2173.30        57.71 o                         
  -8   6   6        316.86        340.53        27.74 o                         
  -7   6   6        206.57        181.95        21.09 o                         
  -6   6   6        326.15        338.91        24.07 o                         
  -5   6   6        603.35        591.19        20.21 o                         
  -4   6   6        906.75        818.24        25.48 o                         
  -3   6   6       1020.52       1026.50        40.50 o                         
  -2   6   6         34.46         50.72        12.15 o                         
  -1   6   6        311.60        292.21        14.23 o                         
   0   6   6       2426.20       2521.89        37.36 o                         
   1   6   6        594.01        524.80        22.05 o                         
   2   6   6        110.90        105.31        15.83 o                         
   3   6   6        425.37        456.50        26.96 o                         
   4   6   6        144.29        123.84        18.72 o                         
  -8   7   6          3.00          4.94        16.70 o                         
  -7   7   6         59.95         59.62        17.13 o                         
  -6   7   6        403.72        385.65        25.97 o                         
  -5   7   6       2026.17       2093.57        50.56 o                         
  -4   7   6       3614.60       3774.76        49.27 o                         
  -3   7   6      10943.08      11256.67        93.66 o                         
  -2   7   6       6220.51       6432.40        60.74 o                         
  -1   7   6       2835.42       2909.72        40.75 o                         
   0   7   6        252.45        225.13        26.15 o                         
   1   7   6         47.17         44.05        13.65 o                         
   2   7   6        485.83        440.92        27.62 o                         
   3   7   6        319.60        295.56        42.33 o                         
  -7   8   6        558.75        586.19        63.23 o                         
  -6   8   6       1486.92       1637.09        49.48 o                         
  -5   8   6        134.00        147.28        16.30 o                         
  -4   8   6        122.09        100.25        12.68 o                         
  -3   8   6        756.23        711.57        36.52 o                         
  -2   8   6       2305.72       2167.39        54.21 o                         
  -1   8   6       3303.38       3270.85       127.81 o                         
   0   8   6       2303.46       2261.62       142.90 o                         
   1   8   6        343.78        318.29        29.32 o                         
   2   8   6       1213.97       1123.01        44.94 o                         
  -6   9   6         65.85         53.96        18.27 o                         
  -5   9   6        193.85        184.20        25.47 o                         
  -4   9   6          3.25          3.99        15.54 o                         
  -3   9   6         22.81         11.92        15.39 o                         
  -2   9   6        235.04        267.36        30.69 o                         
  -1   9   6        201.97        164.66        21.46 o                         
   0   9   6          0.44         -2.21        21.18 o                         
   1 -10   7       1218.38       1229.38        85.17 o                         
   2 -10   7        300.95        231.40        25.55 o                         
   3 -10   7         90.21         84.09        25.72 o                         
  -2  -9   7         27.39         48.31        18.84 o                         
  -1  -9   7         27.27         54.62        18.10 o                         
   0  -9   7         33.44          3.83        14.84 o                         
   1  -9   7        112.41         80.29        21.88 o                         
   2  -9   7          0.19         23.91        15.72 o                         
   3  -9   7          1.95        -14.02        15.13 o                         
   4  -9   7         67.47         71.58        26.65 o                         
   5  -9   7        217.26        210.76        38.04 o                         
  -3  -8   7        826.52        696.28        37.03 o                         
  -2  -8   7        440.39        460.32        29.86 o                         
  -1  -8   7       1038.79       1054.11        40.56 o                         
   0  -8   7       2052.52       2042.85        98.49 o                         
   1  -8   7       1749.09       1667.95        96.14 o                         
   2  -8   7        531.51        496.43        21.89 o                         
   3  -8   7        204.50        174.13        15.03 o                         
   4  -8   7        565.99        588.27        30.89 o                         
   5  -8   7        242.12        275.81        25.11 o                         
   6  -8   7        341.76        312.66        28.21 o                         
  -5  -7   7        570.26        618.11        44.63 o                         
  -4  -7   7        455.40        477.27        30.69 o                         
  -3  -7   7       1648.16       1734.55        52.13 o                         
  -2  -7   7        582.78        606.79        30.53 o                         
  -1  -7   7         23.30         11.82        12.37 o                         
   0  -7   7       1830.07       1766.90        62.17 o                         
   1  -7   7       2348.88       2396.54        40.12 o                         
   2  -7   7       7062.55       7180.20        72.13 o                         
   3  -7   7       3249.11       3312.55        47.63 o                         
   4  -7   7       1602.34       1616.31        46.43 o                         
   5  -7   7        698.31        648.76        32.86 o                         
   6  -7   7        333.86        346.97        27.83 o                         
  -5  -6   7        245.61        233.58        23.76 o                         
  -4  -6   7        141.07        122.29        18.32 o                         
  -3  -6   7        308.08        233.06        20.56 o                         
  -2  -6   7        249.13        286.78        21.73 o                         
  -1  -6   7       2755.72       2650.16        37.52 o                         
   0  -6   7       1339.23       1253.51        28.31 o                         
   1  -6   7        142.64        134.00        11.92 o                         
   2  -6   7        113.99         94.27        13.86 o                         
   3  -6   7         66.77         77.09         9.74 o                         
   4  -6   7          6.99         12.09        11.15 o                         
   5  -6   7         15.44          8.67        15.88 o                         
   6  -6   7        477.45        409.38        53.55 o                         
   7  -6   7        942.02       1017.93        70.36 o                         
  -6  -5   7        652.13        707.62        38.24 o                         
  -5  -5   7        256.73        250.35        22.39 o                         
  -4  -5   7        101.55         91.86        13.85 o                         
  -3  -5   7         46.99         35.80         8.65 o                         
  -2  -5   7         28.31         32.15        10.66 o                         
  -1  -5   7         30.10         29.91         7.92 o                         
   0  -5   7        301.10        297.53        14.50 o                         
   1  -5   7       2763.64       2736.35        38.32 o                         
   2  -5   7       3529.43       3560.90        42.16 o                         
   3  -5   7       2071.42       2143.55        41.89 o                         
   4  -5   7          2.78         15.10        11.75 o                         
   5  -5   7         37.22         48.43        14.03 o                         
   6  -5   7        693.43        681.76        34.33 o                         
   7  -5   7         65.71         52.75        17.68 o                         
  -7  -4   7        128.25        150.93        21.64 o                         
  -6  -4   7        888.60        893.56        28.54 o                         
  -5  -4   7        743.13        755.35        26.57 o                         
  -4  -4   7       1434.99       1447.77        29.04 o                         
  -3  -4   7       3998.96       4121.78        46.04 o                         
  -2  -4   7      10671.01      11069.90        73.66 o                         
  -1  -4   7       9661.42       9665.65        83.77 o                         
   0  -4   7       7949.32       8144.50        62.72 o                         
   1  -4   7       1304.08       1211.50        28.85 o                         
   2  -4   7        132.79        139.38        12.36 o                         
   3  -4   7       7540.82       7631.45       140.10 o                         
   4  -4   7       2457.09       2478.65        53.39 o                         
   5  -4   7       1585.15       1541.49        45.29 o                         
   6  -4   7       1124.44       1177.42        42.79 o                         
   7  -4   7       1217.21       1318.54        49.69 o                         
  -7  -3   7          1.22         13.25        11.68 o                         
  -6  -3   7         82.53         69.63        11.18 o                         
  -5  -3   7        426.66        411.70        17.12 o                         
  -4  -3   7        646.77        723.87        27.73 o                         
  -3  -3   7        405.78        392.81        14.89 o                         
  -2  -3   7        185.95        200.33        11.29 o                         
  -1  -3   7       7479.41       7818.67        58.59 o                         
   0  -3   7      10182.05       9972.38        65.72 o                         
   1  -3   7      10142.22       9898.14        68.10 o                         
   2  -3   7       3827.64       3634.90        52.42 o                         
   3  -3   7        251.45        223.66        17.01 o                         
   4  -3   7       2298.99       2216.75        82.84 o                         
   5  -3   7        516.21        472.69        27.55 o                         
   6  -3   7        290.80        275.09        24.16 o                         
   7  -3   7          0.97          3.88        15.29 o                         
  -8  -2   7          1.76         -5.13        14.77 o                         
  -7  -2   7         80.76         83.83        12.52 o                         
  -6  -2   7       1304.98       1229.59        29.47 o                         
  -5  -2   7       2398.28       2401.24        37.17 o                         
  -4  -2   7        671.20        644.93        18.50 o                         
  -3  -2   7        134.13        140.08         9.74 o                         
  -2  -2   7         11.17         13.20         6.56 o                         
  -1  -2   7        388.51        370.18        22.29 o                         
   0  -2   7       5278.09       5369.30        54.63 o                         
   1  -2   7        796.09        692.29        26.54 o                         
   2  -2   7         31.80         34.52         5.23 o                         
   3  -2   7       1714.04       1698.80        40.76 o                         
   4  -2   7       1108.10       1165.04        94.57 o                         
   5  -2   7          4.19         11.02        12.60 o                         
   6  -2   7        309.25        316.49        25.58 o                         
   7  -2   7        939.02        885.23        40.85 o                         
  -8  -1   7       3372.08       3387.61        66.45 o                         
  -7  -1   7       1497.56       1473.57        42.04 o                         
  -6  -1   7        358.13        357.92        17.43 o                         
  -5  -1   7          0.41         33.53         8.80 o                         
  -4  -1   7        432.88        459.08        14.66 o                         
  -3  -1   7        537.98        553.88        15.02 o                         
  -2  -1   7        354.52        340.19        17.32 o                         
  -1  -1   7       7518.13       7505.73        65.84 o                         
   0  -1   7      23693.63      23983.14       270.54 o                         
   1  -1   7      23927.52      23484.18       103.46 o                         
   2  -1   7      14949.78      14794.46        62.19 o                         
   3  -1   7       1922.26       2005.53        44.35 o                         
   4  -1   7        712.21        686.77        29.47 o                         
   5  -1   7         47.39         71.97        15.47 o                         
   6  -1   7        293.33        284.94        24.72 o                         
   7  -1   7        169.39        175.46        23.19 o                         
  -8   0   7       1476.23       1535.00        45.53 o                         
  -7   0   7        365.62        376.86        22.90 o                         
  -6   0   7        628.20        621.19        26.38 o                         
  -5   0   7        395.01        375.63        13.72 o                         
  -4   0   7       4199.78       4168.20        52.88 o                         
  -3   0   7       4814.59       4587.72        81.57 o                         
  -2   0   7      12861.11      12890.16        57.09 o                         
  -1   0   7       4642.17       4550.24        55.68 o                         
   0   0   7       1412.89       1591.19        28.20 o                         
   1   0   7      12259.45      13134.25       140.75 o                         
   2   0   7       7912.01       7558.42        52.57 o                         
   3   0   7       5014.82       5253.03        71.31 o                         
   4   0   7       3087.51       3192.49        60.55 o                         
   5   0   7       1993.66       2051.59        53.40 o                         
   6   0   7       2301.23       2344.50        77.40 o                         
   7   0   7       1723.46       1761.98        69.38 o                         
  -8   1   7        971.29        955.15        36.86 o                         
  -7   1   7       2327.10       2299.35        52.58 o                         
  -6   1   7        468.11        450.38        31.84 o                         
  -5   1   7       1423.12       1381.05        36.49 o                         
  -4   1   7       1703.04       1684.44        38.16 o                         
  -3   1   7        891.08        926.12        27.80 o                         
  -2   1   7        645.83        597.78        12.49 o                         
  -1   1   7        906.66        867.12        17.57 o                         
   0   1   7        224.54        201.98        10.40 o                         
   1   1   7         74.89         87.64        39.92 o                         
   2   1   7        600.12        614.46        16.89 o                         
   3   1   7         57.02         49.59         7.59 o                         
   4   1   7        138.10        148.22        21.38 o                         
   5   1   7       1038.79       1061.49        40.52 o                         
   6   1   7          2.45          3.53        20.25 o                         
   7   1   7        165.46        189.40        25.07 o                         
  -9   2   7         69.44         59.98        16.34 o                         
  -8   2   7        862.94        833.51        63.34 o                         
  -7   2   7       7293.22       7517.57        96.81 o                         
  -6   2   7       3074.86       3062.46       146.35 o                         
  -5   2   7       5064.00       4897.83       157.69 o                         
  -4   2   7       2956.43       2937.94        50.94 o                         
  -3   2   7       2671.00       2640.39        46.16 o                         
  -2   2   7       5693.63       5677.04        67.60 o                         
  -1   2   7       2081.72       1986.00        27.50 o                         
   0   2   7        112.03         95.56        11.40 o                         
   1   2   7       1694.04       1590.85        27.71 o                         
   2   2   7       8697.22       8987.62       113.83 o                         
   3   2   7       9555.75       9635.25        81.77 o                         
   4   2   7       2558.27       2516.84        38.54 o                         
   5   2   7        269.79        261.98        27.66 o                         
   6   2   7          2.04         18.72        17.36 o                         
  -9   3   7        961.66        971.75        41.07 o                         
  -8   3   7        247.28        260.30        30.21 o                         
  -7   3   7         11.16         13.29        12.08 o                         
  -6   3   7        443.77        429.95        24.24 o                         
  -5   3   7        453.68        423.72        27.83 o                         
  -4   3   7        183.91        173.22        15.03 o                         
  -3   3   7       1510.45       1402.01        30.82 o                         
  -2   3   7       9848.93      10067.41        95.03 o                         
  -1   3   7      22412.17      23265.66        98.47 o                         
   0   3   7      16891.87      16904.57       110.98 o                         
   1   3   7       8822.97       9182.81       132.19 o                         
   2   3   7        245.70        226.39        13.62 o                         
   3   3   7        357.43        349.00        16.97 o                         
   4   3   7       1965.95       1959.18        37.39 o                         
   5   3   7        586.15        554.29        32.55 o                         
   6   3   7        696.84        681.21        38.00 o                         
  -8   4   7         38.00         34.43        25.16 o                         
  -7   4   7        211.24        213.26        20.63 o                         
  -6   4   7        862.78        875.20        66.21 o                         
  -5   4   7        125.44        137.27        16.05 o                         
  -4   4   7        410.59        400.60        21.40 o                         
  -3   4   7        474.51        446.85        21.46 o                         
  -2   4   7         75.99         72.69         7.79 o                         
  -1   4   7          8.40          4.45         6.27 o                         
   0   4   7       1782.53       1773.76        32.52 o                         
   1   4   7       3821.71       3884.50        59.09 o                         
   2   4   7        873.30        876.09        25.52 o                         
   3   4   7        261.38        232.47        18.24 o                         
   4   4   7        143.68        121.84        14.37 o                         
   5   4   7        463.15        433.83        22.40 o                         
  -8   5   7       1622.22       1585.44        63.01 o                         
  -7   5   7          0.45          0.67        12.99 o                         
  -6   5   7        377.40        363.25        24.05 o                         
  -5   5   7       1206.22       1167.86        62.61 o                         
  -4   5   7       3147.16       2985.75        77.18 o                         
  -3   5   7       1029.12       1018.40        22.65 o                         
  -2   5   7       2636.61       2657.38        51.89 o                         
  -1   5   7       1558.02       1544.85        34.91 o                         
   0   5   7       3923.80       3999.03        48.34 o                         
   1   5   7       2976.13       2938.93        44.06 o                         
   2   5   7        115.40        106.95        15.33 o                         
   3   5   7        110.98        116.48        14.36 o                         
   4   5   7       1160.42       1115.98        33.47 o                         
   5   5   7        502.58        410.02        44.38 o                         
  -8   6   7       2006.03       2028.64        58.94 o                         
  -7   6   7       2617.75       2626.87        64.77 o                         
  -6   6   7       1485.49       1563.43        46.40 o                         
  -5   6   7       1522.55       1560.34        59.98 o                         
  -4   6   7        407.31        404.15        18.77 o                         
  -3   6   7        979.20        963.79        24.38 o                         
  -2   6   7         14.02         16.60         7.82 o                         
  -1   6   7        690.95        685.24        32.55 o                         
   0   6   7       1541.52       1530.44        50.83 o                         
   1   6   7       9096.48       9015.90        91.56 o                         
   2   6   7       6719.82       6837.97       118.58 o                         
   3   6   7       4041.88       4041.34       202.09 o                         
   4   6   7        574.47        535.99        39.67 o                         
  -7   7   7        269.04        265.02        24.62 o                         
  -6   7   7        104.53         87.27        25.33 o                         
  -5   7   7          1.06          3.31        12.88 o                         
  -4   7   7        123.52        103.80        14.36 o                         
  -3   7   7        681.68        691.24        33.35 o                         
  -2   7   7       1796.38       1863.61        45.92 o                         
  -1   7   7       1137.22       1125.99        34.03 o                         
   0   7   7       2335.75       2210.54        77.68 o                         
   1   7   7          5.35         11.29        13.20 o                         
   2   7   7        349.31        297.77        35.32 o                         
   3   7   7        403.74        411.60        29.07 o                         
  -7   8   7       1991.83       2206.75        97.09 o                         
  -6   8   7        371.33        402.70        28.98 o                         
  -5   8   7        960.40        898.37        44.55 o                         
  -4   8   7         38.82         22.23        10.62 o                         
  -3   8   7        107.43         93.64        12.19 o                         
  -2   8   7        181.50        135.39        26.09 o                         
  -1   8   7          8.33         15.38        16.27 o                         
   0   8   7        174.85        163.80        30.72 o                         
   1   8   7         82.98         98.85        18.80 o                         
   2   8   7        511.58        487.50        31.78 o                         
  -5   9   7       1251.82       1264.75        44.83 o                         
  -4   9   7       1226.24       1260.91        45.27 o                         
  -3   9   7       1724.11       1600.34        51.05 o                         
  -2   9   7       1553.88       1548.42        60.51 o                         
  -1   9   7       1314.12       1298.69        47.82 o                         
   0   9   7        524.56        553.39        34.67 o                         
  -2  -9   8        214.65        211.86        24.78 o                         
  -1  -9   8         27.37         30.04        16.74 o                         
   0  -9   8         25.76         34.37        24.07 o                         
   1  -9   8         92.71         61.24        18.09 o                         
   2  -9   8        181.70        179.16        22.11 o                         
   3  -9   8        648.74        723.69        34.75 o                         
   4  -9   8       1927.35       1957.90        57.55 o                         
  -3  -8   8         24.14         12.67        17.26 o                         
  -2  -8   8        529.30        504.35        31.35 o                         
  -1  -8   8        478.43        460.63        33.30 o                         
   0  -8   8        911.23        898.66        37.38 o                         
   1  -8   8       2322.16       2058.16        72.52 o                         
   2  -8   8       1942.00       1912.19        45.10 o                         
   3  -8   8        897.88        869.15        28.63 o                         
   4  -8   8         55.10         28.13        16.21 o                         
   5  -8   8        488.28        485.46        43.09 o                         
  -4  -7   8       1264.61       1247.02        85.95 o                         
  -3  -7   8         21.42         26.00        16.02 o                         
  -2  -7   8          1.58         -1.36        37.09 o                         
  -1  -7   8        482.53        439.68        26.53 o                         
   0  -7   8        182.95        146.89        13.16 o                         
   1  -7   8         34.66         24.93        13.20 o                         
   2  -7   8         20.26         22.99         9.93 o                         
   3  -7   8        494.66        508.99        21.01 o                         
   4  -7   8        305.42        283.46        23.86 o                         
   5  -7   8          3.64         22.89        16.06 o                         
   6  -7   8         19.86         14.49        16.86 o                         
  -5  -6   8          9.84         -0.50        17.90 o                         
  -4  -6   8        977.44        986.09        40.13 o                         
  -3  -6   8       5230.63       5585.64        87.18 o                         
  -2  -6   8       2135.18       2100.05        39.21 o                         
  -1  -6   8       2164.58       2201.31        44.12 o                         
   0  -6   8       1177.99       1200.64        34.26 o                         
   1  -6   8       1007.85       1018.20        26.76 o                         
   2  -6   8        657.19        609.61        21.15 o                         
   3  -6   8        417.19        386.04        22.13 o                         
   4  -6   8          3.20         12.34        13.17 o                         
   5  -6   8        657.95        695.76        35.12 o                         
   6  -6   8       1336.45       1378.01        84.52 o                         
  -6  -5   8       2279.88       2361.16        62.75 o                         
  -5  -5   8       1455.75       1522.95        47.60 o                         
  -4  -5   8        520.73        522.84        19.73 o                         
  -3  -5   8        107.02        109.81        10.69 o                         
  -2  -5   8         11.13         15.84         8.08 o                         
  -1  -5   8        141.88        149.33        12.21 o                         
   0  -5   8        267.24        259.66        14.06 o                         
   1  -5   8       1159.46       1032.98        33.97 o                         
   2  -5   8       4721.73       4761.98        50.64 o                         
   3  -5   8       7088.70       7544.42        92.29 o                         
   4  -5   8       6439.89       6637.84        92.01 o                         
   5  -5   8       3056.54       3009.35        66.75 o                         
   6  -5   8        313.06        246.53        24.36 o                         
   7  -5   8        120.54        161.89        23.20 o                         
  -7  -4   8         14.60        -21.83        23.06 o                         
  -6  -4   8        226.98        231.52        19.99 o                         
  -5  -4   8        227.97        213.60        14.56 o                         
  -4  -4   8         43.98         56.64         9.57 o                         
  -3  -4   8        127.04        119.42        10.90 o                         
  -2  -4   8         80.72         81.67         9.97 o                         
  -1  -4   8        366.84        382.77        15.62 o                         
   0  -4   8       1712.47       1726.16        37.02 o                         
   1  -4   8       1812.39       1734.52        48.65 o                         
   2  -4   8       2958.19       2894.44        36.14 o                         
   3  -4   8        910.22        939.30        33.03 o                         
   4  -4   8        559.49        529.92        27.85 o                         
   5  -4   8       1430.64       1461.06        46.35 o                         
   6  -4   8        394.65        402.96        28.48 o                         
   7  -4   8        116.63         91.07        21.66 o                         
  -7  -3   8        763.72        776.56        32.34 o                         
  -6  -3   8       2693.46       2679.58        44.38 o                         
  -5  -3   8       4205.08       4524.85        70.59 o                         
  -4  -3   8       2370.48       2353.74        36.77 o                         
  -3  -3   8         65.37         54.64         8.74 o                         
  -2  -3   8       1636.86       1661.84        30.48 o                         
  -1  -3   8       2449.71       2388.10        37.19 o                         
   0  -3   8       3999.63       4024.53        44.50 o                         
   1  -3   8       1641.95       1618.83        27.31 o                         
   2  -3   8        281.07        256.98        12.04 o                         
   3  -3   8        390.59        401.36        35.54 o                         
   4  -3   8       3755.81       3659.01        66.74 o                         
   5  -3   8        884.85        915.04        85.37 o                         
   6  -3   8         19.76          4.82        18.94 o                         
   7  -3   8        203.20        202.89        24.47 o                         
  -8  -2   8        197.36        177.13        29.88 o                         
  -7  -2   8        120.67        117.46        16.96 o                         
  -6  -2   8        585.43        556.62        21.06 o                         
  -5  -2   8       4318.49       4391.80        50.59 o                         
  -4  -2   8       9660.67       9936.98        79.75 o                         
  -3  -2   8      10660.53      10896.44        82.97 o                         
  -2  -2   8       5281.30       5387.97        51.43 o                         
  -1  -2   8       3619.22       3534.26        72.24 o                         
   0  -2   8        725.81        632.11        21.01 o                         
   1  -2   8       1224.83       1191.35        22.96 o                         
   2  -2   8       1494.99       1375.68        38.36 o                         
   3  -2   8        235.71        228.09        22.47 o                         
   4  -2   8       3739.81       3894.97        68.66 o                         
   5  -2   8       8286.98       8571.57       108.05 o                         
   6  -2   8       4845.34       5293.18        91.90 o                         
   7  -2   8       1246.15       1356.64        51.68 o                         
  -8  -1   8         34.37         25.26        37.76 o                         
  -7  -1   8        609.92        658.41        30.56 o                         
  -6  -1   8        299.98        328.59        21.78 o                         
  -5  -1   8         50.09         42.13        11.88 o                         
  -4  -1   8       1432.17       1474.70        25.94 o                         
  -3  -1   8       1065.66        978.22        21.50 o                         
  -2  -1   8        143.40        136.82        12.72 o                         
  -1  -1   8          0.19         11.84         6.00 o                         
   0  -1   8        860.62        848.48        20.66 o                         
   1  -1   8       1091.10        901.47        20.54 o                         
   2  -1   8       9614.41       9634.33        77.60 o                         
   3  -1   8       6196.12       6380.24       149.10 o                         
   4  -1   8       3382.40       3622.04        66.47 o                         
   5  -1   8         16.13         55.68        39.08 o                         
   6  -1   8        652.44        628.46        34.24 o                         
   7  -1   8        167.36        165.95        26.40 o                         
  -8   0   8         97.92         77.71        17.02 o                         
  -7   0   8        294.91        292.01        22.02 o                         
  -6   0   8         62.20         39.27        11.52 o                         
  -5   0   8       1579.18       1484.84        42.08 o                         
  -4   0   8       5149.15       5081.77        67.91 o                         
  -3   0   8      14661.97      14599.07       181.08 o                         
  -2   0   8       4429.47       4404.22        45.89 o                         
  -1   0   8          8.00          4.42         5.93 o                         
   0   0   8        254.61        227.30        13.05 o                         
   1   0   8        959.20        959.72        21.36 o                         
   2   0   8          1.36         10.52         6.60 o                         
   3   0   8        154.78        137.07        15.47 o                         
   4   0   8          0.74          4.76        11.33 o                         
   5   0   8        180.76        158.88        19.60 o                         
   6   0   8        539.24        508.20        31.82 o                         
   7   0   8         99.92        103.65        21.83 o                         
  -8   1   8       1273.45       1237.31        42.70 o                         
  -7   1   8       1605.19       1597.24        45.81 o                         
  -6   1   8       8641.10       8733.93        98.35 o                         
  -5   1   8        223.08        198.03        32.60 o                         
  -4   1   8         11.76         44.76        28.73 o                         
  -3   1   8       9013.98       9102.80        88.25 o                         
  -2   1   8       8386.17       8259.63        52.96 o                         
  -1   1   8      10980.68      11085.52        73.41 o                         
   0   1   8       6574.10       6702.69        72.39 o                         
   1   1   8       5625.46       5625.36        53.09 o                         
   2   1   8       6257.68       6225.69        79.86 o                         
   3   1   8       5919.19       6020.03        77.50 o                         
   4   1   8       1605.32       1559.02        53.95 o                         
   5   1   8        117.96        114.87        32.63 o                         
   6   1   8        755.30        754.99        47.21 o                         
  -8   2   8          1.35          2.69        19.24 o                         
  -7   2   8         85.49         75.08        15.17 o                         
  -6   2   8       2735.54       2680.35        56.05 o                         
  -5   2   8       5730.05       5829.93        77.42 o                         
  -4   2   8       2640.45       2610.46        49.74 o                         
  -3   2   8        231.11        215.66        16.48 o                         
  -2   2   8          7.43         16.31         4.75 o                         
  -1   2   8        191.49        190.39        15.82 o                         
   0   2   8        237.21        227.78        14.83 o                         
   1   2   8        135.67        122.89        10.19 o                         
   2   2   8        563.30        525.23        18.46 o                         
   3   2   8       7005.83       7201.55        93.00 o                         
   4   2   8       5045.00       5328.33        90.38 o                         
   5   2   8       4414.71       4554.83       111.48 o                         
   6   2   8        879.95        849.64        43.96 o                         
  -8   3   8        132.44        119.82        18.51 o                         
  -7   3   8        380.66        379.08        25.38 o                         
  -6   3   8       1181.44       1131.55        37.99 o                         
  -5   3   8       1538.86       1451.48        48.90 o                         
  -4   3   8        250.56        251.11        18.69 o                         
  -3   3   8       1034.02       1033.08        31.91 o                         
  -2   3   8       3090.45       3064.05        34.99 o                         
  -1   3   8       1923.06       1824.54        29.68 o                         
   0   3   8        121.36        123.88        10.60 o                         
   1   3   8         62.93         77.08         9.83 o                         
   2   3   8        250.34        229.38        16.94 o                         
   3   3   8        569.53        527.38        29.84 o                         
   4   3   8        315.17        292.34        17.81 o                         
   5   3   8        258.09        231.70        39.08 o                         
  -8   4   8        258.57        217.99        23.53 o                         
  -7   4   8        833.81        836.09        48.73 o                         
  -6   4   8       4707.81       4854.78        88.26 o                         
  -5   4   8       8865.15       9125.81       116.06 o                         
  -4   4   8       9040.72       9233.89        97.42 o                         
  -3   4   8       6272.97       6463.40        79.17 o                         
  -2   4   8          1.98         -1.97         5.97 o                         
  -1   4   8          8.65          8.04         7.38 o                         
   0   4   8       2465.88       2451.49        45.50 o                         
   1   4   8        455.10        431.99        18.31 o                         
   2   4   8       1828.57       1790.21        36.69 o                         
   3   4   8       1528.04       1514.34        35.72 o                         
   4   4   8       2955.34       2850.77        61.64 o                         
   5   4   8       1992.67       2053.27        62.63 o                         
  -8   5   8        702.51        675.93        36.51 o                         
  -7   5   8        281.41        265.88        23.93 o                         
  -6   5   8         18.32         15.51        13.08 o                         
  -5   5   8       1476.06       1470.07        42.67 o                         
  -4   5   8       3806.57       3932.46       129.66 o                         
  -3   5   8       3724.53       3740.03        74.85 o                         
  -2   5   8       3155.41       3294.36        66.74 o                         
  -1   5   8       5172.74       5160.16        55.19 o                         
   0   5   8       1393.71       1384.19        30.70 o                         
   1   5   8       3424.49       3375.86        53.89 o                         
   2   5   8       1420.16       1382.83        33.79 o                         
   3   5   8        463.84        432.45        21.82 o                         
   4   5   8          1.73         -1.54        14.74 o                         
  -8   6   8         26.14         39.83        19.98 o                         
  -7   6   8         33.25         19.12        22.25 o                         
  -6   6   8          0.48         -4.81        13.15 o                         
  -5   6   8        564.31        524.42        34.17 o                         
  -4   6   8        722.32        726.31        30.85 o                         
  -3   6   8        536.14        508.90        18.81 o                         
  -2   6   8         85.13        102.64        11.25 o                         
  -1   6   8        321.42        314.11        24.31 o                         
   0   6   8         12.29         29.28        11.33 o                         
   1   6   8          9.66         25.12        15.81 o                         
   2   6   8        210.07        198.46        20.05 o                         
   3   6   8        715.39        721.37        34.50 o                         
  -7   7   8        364.52        347.00        27.89 o                         
  -6   7   8         39.60         44.18        15.85 o                         
  -5   7   8        345.56        318.18        24.18 o                         
  -4   7   8       3304.82       3155.54       175.22 o                         
  -3   7   8       4679.29       4886.00        57.39 o                         
  -2   7   8       3118.73       3149.72        46.69 o                         
  -1   7   8       2591.36       2530.17        49.29 o                         
   0   7   8        670.73        628.74        31.18 o                         
   1   7   8         14.24          7.63        17.56 o                         
   2   7   8          2.93         -2.44        15.83 o                         
  -6   8   8       1505.38       1618.30        52.33 o                         
  -5   8   8       3009.78       3229.93        73.75 o                         
  -4   8   8        126.01        128.67        18.18 o                         
  -3   8   8         11.58        -10.52        10.52 o                         
  -2   8   8        584.11        541.06        30.57 o                         
  -1   8   8        820.30        842.52        37.72 o                         
   0   8   8        748.66        688.70        39.86 o                         
   1   8   8       1504.83       1502.29        93.70 o                         
  -5   9   8        242.76        229.64        28.78 o                         
  -4   9   8        216.40        229.64        42.19 o                         
  -3   9   8          9.03         55.91        19.49 o                         
  -2   9   8          0.45         -2.16        23.34 o                         
  -1   9   8         17.72         31.59        17.96 o                         
  -1  -9   9         17.64         41.82        18.24 o                         
   0  -9   9         96.39        105.84        21.33 o                         
   1  -9   9         75.13         53.56        18.12 o                         
   2  -9   9          2.95        -23.62        23.62 o                         
   3  -9   9          3.76         13.63        21.94 o                         
  -3  -8   9        229.42        209.26        29.32 o                         
  -2  -8   9        198.28        169.93        22.85 o                         
  -1  -8   9        601.58        594.14        33.18 o                         
   0  -8   9       2061.34       1924.79       113.36 o                         
   1  -8   9        398.45        408.96        86.54 o                         
   2  -8   9        329.84        321.58        20.16 o                         
   3  -8   9         39.24         28.13        15.75 o                         
   4  -8   9        284.79        268.72        25.98 o                         
   5  -8   9         67.62         30.95        21.07 o                         
  -4  -7   9       1568.52       1679.57        83.15 o                         
  -3  -7   9       1791.74       1867.05        56.35 o                         
  -2  -7   9       2195.73       2230.79        58.42 o                         
  -1  -7   9        591.62        553.30        30.23 o                         
   0  -7   9         44.13         56.07        11.40 o                         
   1  -7   9       1837.67       1830.58        38.23 o                         
   2  -7   9       1945.59       1962.21        39.75 o                         
   3  -7   9       1424.25       1486.45        47.59 o                         
   4  -7   9        782.62        783.48        37.65 o                         
   5  -7   9        930.30        915.01        42.29 o                         
   6  -7   9        662.56        670.66        58.21 o                         
  -5  -6   9        600.01        571.88        36.38 o                         
  -4  -6   9          1.18        -15.84        15.84 o                         
  -3  -6   9        304.38        334.08        25.88 o                         
  -2  -6   9       2633.51       2591.97        69.23 o                         
  -1  -6   9       2367.65       2426.05        55.07 o                         
   0  -6   9       1515.55       1470.86        32.29 o                         
   1  -6   9        706.01        653.51        22.95 o                         
   2  -6   9        440.89        404.54        21.94 o                         
   3  -6   9        115.23        147.83        19.78 o                         
   4  -6   9        314.71        272.24        24.10 o                         
   5  -6   9         31.40         22.50        16.18 o                         
   6  -6   9        134.37        115.06        20.79 o                         
  -6  -5   9        336.09        321.93        27.91 o                         
  -5  -5   9        111.56         98.15        14.38 o                         
  -4  -5   9         32.57         22.96        16.33 o                         
  -3  -5   9        161.02        143.52        12.96 o                         
  -2  -5   9        395.44        382.05        17.69 o                         
  -1  -5   9        295.58        282.93        16.49 o                         
   0  -5   9          1.29         17.61         8.63 o                         
   1  -5   9        258.44        242.04        14.98 o                         
   2  -5   9        266.56        268.97        14.66 o                         
   3  -5   9       2800.98       2910.79        61.47 o                         
   4  -5   9        275.87        239.27        22.53 o                         
   5  -5   9        393.19        398.98        28.93 o                         
   6  -5   9        610.38        593.77        35.96 o                         
  -6  -4   9          8.32         17.55        11.47 o                         
  -5  -4   9         71.50         69.73        11.71 o                         
  -4  -4   9        255.15        292.18        23.20 o                         
  -3  -4   9       1453.69       1446.38        31.31 o                         
  -2  -4   9       5663.94       5860.63        60.90 o                         
  -1  -4   9       9193.76       9644.46        87.92 o                         
   0  -4   9       9603.03       9938.11        79.95 o                         
   1  -4   9       3213.36       3214.52        53.45 o                         
   2  -4   9         19.36         32.91        10.73 o                         
   3  -4   9         11.56         15.50        12.16 o                         
   4  -4   9       1686.57       1674.35        48.79 o                         
   5  -4   9        441.96        485.40        29.89 o                         
   6  -4   9        177.80        218.22        24.49 o                         
   7  -4   9        205.23        217.86        30.04 o                         
  -7  -3   9        186.38        157.20        19.43 o                         
  -6  -3   9        152.60        158.23        14.62 o                         
  -5  -3   9        565.69        562.02        21.10 o                         
  -4  -3   9       3519.18       3697.32        51.46 o                         
  -3  -3   9       1034.18       1064.10        26.40 o                         
  -2  -3   9        356.16        318.82        20.23 o                         
  -1  -3   9        968.20        941.21        23.70 o                         
   0  -3   9       3236.00       3296.44        78.72 o                         
   1  -3   9       8587.03       8546.60        89.32 o                         
   2  -3   9       4448.41       4333.43        93.69 o                         
   3  -3   9       4251.94       4325.03        71.59 o                         
   4  -3   9        386.96        380.59        26.56 o                         
   5  -3   9       2098.11       2054.66        56.68 o                         
   6  -3   9       1635.05       1718.32        55.53 o                         
   7  -3   9        366.69        355.93        31.47 o                         
  -7  -2   9         60.13         74.00        15.41 o                         
  -6  -2   9        160.68        143.52        20.11 o                         
  -5  -2   9        197.62        179.16        12.77 o                         
  -4  -2   9        104.13         89.57        11.68 o                         
  -3  -2   9        583.28        577.61        18.73 o                         
  -2  -2   9        216.59        203.98        11.85 o                         
  -1  -2   9        291.00        288.34        19.42 o                         
   0  -2   9         19.84         24.61         7.38 o                         
   1  -2   9       1480.63       1448.75        27.14 o                         
   2  -2   9          0.00          8.63         7.75 o                         
   3  -2   9        277.63        247.04        20.65 o                         
   4  -2   9        345.40        301.15        35.54 o                         
   5  -2   9          3.52         -4.01        14.34 o                         
   6  -2   9        398.58        408.78        30.12 o                         
   7  -2   9        777.26        803.69        43.56 o                         
  -8  -1   9       1111.36       1161.47        78.16 o                         
  -7  -1   9       2657.25       2652.19        88.87 o                         
  -6  -1   9       1701.53       1713.57        45.16 o                         
  -5  -1   9        982.08        961.33        32.63 o                         
  -4  -1   9        224.50        203.87        11.69 o                         
  -3  -1   9       2276.22       2201.58        32.33 o                         
  -2  -1   9        247.51        246.88        16.27 o                         
  -1  -1   9        828.98        772.53        19.89 o                         
   0  -1   9       5614.92       5481.09        52.13 o                         
   1  -1   9      12915.56      13314.06        79.85 o                         
   2  -1   9       6906.88       6724.23       143.39 o                         
   3  -1   9       2285.29       2219.65        67.36 o                         
   4  -1   9        679.19        629.11        31.33 o                         
   5  -1   9        488.24        467.55        48.25 o                         
   6  -1   9         60.33         80.53        19.34 o                         
  -8   0   9          1.93         -3.44        16.83 o                         
  -7   0   9        954.56        931.19        36.74 o                         
  -6   0   9        551.00        527.89        26.82 o                         
  -5   0   9        384.07        370.95        21.76 o                         
  -4   0   9       2650.85       2659.40        52.03 o                         
  -3   0   9       7227.47       7281.20       178.81 o                         
  -2   0   9      20424.04      20748.16        88.47 o                         
  -1   0   9       6614.05       6392.45        59.08 o                         
   0   0   9       3720.77       3707.92        42.61 o                         
   1   0   9          1.15         13.42         7.26 o                         
   2   0   9       2098.81       2063.52        32.03 o                         
   3   0   9       2122.58       2224.65       116.06 o                         
   4   0   9       1736.43       1733.09        49.80 o                         
   5   0   9       1125.63       1091.28        43.43 o                         
   6   0   9       1987.36       2009.71        61.25 o                         
  -8   1   9        365.21        315.02        28.98 o                         
  -7   1   9        320.79        313.55        23.90 o                         
  -6   1   9         26.99         10.62        12.68 o                         
  -5   1   9        372.58        350.94        22.04 o                         
  -4   1   9        858.01        879.49        47.80 o                         
  -3   1   9         38.05         39.31        10.76 o                         
  -2   1   9       1245.39       1182.36        27.14 o                         
  -1   1   9       4267.24       4312.28        49.07 o                         
   0   1   9       2607.27       2526.91        35.78 o                         
   1   1   9        233.47        261.31        13.85 o                         
   2   1   9          7.21         -8.67         8.67 o                         
   3   1   9        501.77        532.64        28.39 o                         
   4   1   9        497.27        569.04       102.17 o                         
   5   1   9       1187.76       1221.99        47.16 o                         
   6   1   9         92.24        112.38        21.62 o                         
  -8   2   9          5.19         15.23        15.45 o                         
  -7   2   9       1356.18       1336.03        43.86 o                         
  -6   2   9       2154.00       2043.13        50.74 o                         
  -5   2   9       1736.37       1617.32        53.13 o                         
  -4   2   9       1112.68       1084.15        47.63 o                         
  -3   2   9       2156.58       2131.72        49.18 o                         
  -2   2   9       6563.14       6405.52        48.44 o                         
  -1   2   9       5044.03       4960.83        55.24 o                         
   0   2   9       1660.18       1630.88        39.18 o                         
   1   2   9         81.33         70.01        12.70 o                         
   2   2   9       2166.96       2219.73        38.00 o                         
   3   2   9       1545.91       1544.16        45.48 o                         
   4   2   9       1494.38       1445.61        49.12 o                         
   5   2   9         62.93         61.17        19.39 o                         
   6   2   9          9.66          1.18        26.93 o                         
  -8   3   9       1119.12       1087.86        56.78 o                         
  -7   3   9        256.32        225.26        21.74 o                         
  -6   3   9        185.72        169.70        18.53 o                         
  -5   3   9        346.77        300.04        21.66 o                         
  -4   3   9        195.84        194.74        17.70 o                         
  -3   3   9        134.48        153.10        15.77 o                         
  -2   3   9       5877.43       5898.65        78.75 o                         
  -1   3   9       9519.99       9663.51       102.67 o                         
   0   3   9      14053.88      14373.86        91.30 o                         
   1   3   9      14868.73      15641.11        99.05 o                         
   2   3   9       1469.46       1457.22        32.99 o                         
   3   3   9        516.71        448.58        26.04 o                         
   4   3   9          0.65          6.31        15.65 o                         
   5   3   9         12.49          2.40        23.87 o                         
  -8   4   9        238.09        221.98        24.45 o                         
  -7   4   9         12.21          6.96        14.25 o                         
  -6   4   9         52.36         28.09        13.58 o                         
  -5   4   9        189.93        183.26        19.57 o                         
  -4   4   9        908.97        910.20        35.63 o                         
  -3   4   9       5111.85       5348.41        76.98 o                         
  -2   4   9        946.60        929.79        22.96 o                         
  -1   4   9        185.89        168.34        11.88 o                         
   0   4   9        857.83        818.29        27.25 o                         
   1   4   9        475.87        490.39        20.24 o                         
   2   4   9       1079.04       1056.12        29.99 o                         
   3   4   9        961.18        879.16        29.24 o                         
   4   4   9        372.42        383.40        24.43 o                         
  -8   5   9       1507.15       1662.31        54.25 o                         
  -7   5   9        578.86        546.12        31.55 o                         
  -6   5   9          0.08         11.17        13.82 o                         
  -5   5   9        187.68        177.24        18.99 o                         
  -4   5   9         13.04          0.06        13.13 o                         
  -3   5   9          6.13         11.71         9.44 o                         
  -2   5   9         24.85         30.89        10.14 o                         
  -1   5   9       2023.26       2047.48        36.84 o                         
   0   5   9       1389.83       1308.30        36.19 o                         
   1   5   9       1275.79       1291.30        33.65 o                         
   2   5   9        446.92        413.28        20.88 o                         
   3   5   9         86.48         69.31        13.91 o                         
   4   5   9        233.13        201.35        22.33 o                         
  -7   6   9       1919.18       2081.22        59.27 o                         
  -6   6   9       1621.06       1579.65        49.00 o                         
  -5   6   9       1296.22       1396.12        44.67 o                         
  -4   6   9       2400.43       2412.92       112.66 o                         
  -3   6   9       3721.10       3709.29       100.65 o                         
  -2   6   9       2064.25       2040.58        38.05 o                         
  -1   6   9        438.89        437.56        20.75 o                         
   0   6   9       1770.27       1734.71        47.56 o                         
   1   6   9       2678.47       2509.81        45.95 o                         
   2   6   9       3298.28       3349.07        68.66 o                         
   3   6   9       1515.43       1427.46        92.60 o                         
  -7   7   9         66.34         61.97        19.16 o                         
  -6   7   9          6.45         15.49        15.59 o                         
  -5   7   9         22.02         30.04        16.93 o                         
  -4   7   9         41.23         58.38        15.25 o                         
  -3   7   9       1359.84       1284.14        52.81 o                         
  -2   7   9       3091.27       3142.49        72.79 o                         
  -1   7   9       5166.07       5186.10        62.50 o                         
   0   7   9        875.29        833.05        36.26 o                         
   1   7   9        507.17        475.10        49.79 o                         
   2   7   9         61.70         71.62        19.10 o                         
  -6   8   9        525.19        531.28        33.36 o                         
  -5   8   9         25.60         28.64        17.20 o                         
  -4   8   9          1.27          8.19        16.78 o                         
  -3   8   9         74.83         66.70        17.33 o                         
  -2   8   9         39.74         44.78        16.19 o                         
  -1   8   9        124.53        133.02        21.35 o                         
   0   8   9         68.88         35.83        23.62 o                         
  -3   9   9        763.79        729.49        60.43 o                         
   0  -9  10        115.83         95.19        29.09 o                         
   1  -9  10        215.23        203.33        49.23 o                         
   2  -9  10          3.64         10.16        22.50 o                         
  -2  -8  10          0.72         37.07        18.21 o                         
  -1  -8  10         75.49         61.58        18.36 o                         
   0  -8  10        983.71        968.81        93.00 o                         
   1  -8  10       1823.91       1744.96        66.77 o                         
   2  -8  10       3024.94       2991.58        82.74 o                         
   3  -8  10       1481.24       1475.61        52.10 o                         
   4  -8  10        248.39        225.51        25.18 o                         
  -4  -7  10        159.38        155.20        24.00 o                         
  -3  -7  10         71.79         66.54        19.15 o                         
  -2  -7  10         24.59         15.96        16.42 o                         
  -1  -7  10        906.11        862.34        92.58 o                         
   0  -7  10        245.77        243.70        25.64 o                         
   1  -7  10         16.60         18.24        10.96 o                         
   2  -7  10        101.46         83.68        16.81 o                         
   3  -7  10        582.07        550.53        69.63 o                         
   4  -7  10        370.29        337.28        28.11 o                         
   5  -7  10        136.99         96.73        21.02 o                         
  -5  -6  10         37.92         33.64        18.38 o                         
  -4  -6  10         63.35         66.87        19.89 o                         
  -3  -6  10        906.32        914.64        66.71 o                         
  -2  -6  10        733.91        802.22        26.19 o                         
  -1  -6  10        982.09        908.17        36.97 o                         
   0  -6  10        512.05        516.50        28.10 o                         
   1  -6  10        652.46        627.32        23.20 o                         
   2  -6  10        651.63        675.29        24.36 o                         
   3  -6  10        747.78        753.59        36.05 o                         
   4  -6  10         49.18         39.33        16.20 o                         
   5  -6  10         19.22         18.87        17.76 o                         
   6  -6  10        245.46        266.20        28.68 o                         
  -6  -5  10       1188.48       1263.85        70.58 o                         
  -5  -5  10       2307.39       2393.30        58.72 o                         
  -4  -5  10       1387.87       1538.45        66.74 o                         
  -3  -5  10        534.23        530.73        21.47 o                         
  -2  -5  10        478.96        456.51        20.30 o                         
  -1  -5  10        750.09        734.69        30.13 o                         
   0  -5  10        116.93        138.75        12.55 o                         
   1  -5  10        151.08        140.73        13.45 o                         
   2  -5  10       1941.59       2019.45        36.61 o                         
   3  -5  10       3799.52       4017.64        75.30 o                         
   4  -5  10       4156.16       4482.02        82.99 o                         
   5  -5  10       3064.68       3351.98       225.97 o                         
   6  -5  10        539.06        534.84       101.38 o                         
  -6  -4  10        217.06        206.16        39.84 o                         
  -5  -4  10        208.13        213.55        16.23 o                         
  -4  -4  10        144.41        137.61        13.39 o                         
  -3  -4  10          3.60          6.03         9.16 o                         
  -2  -4  10          8.71         13.29         9.58 o                         
  -1  -4  10       1885.64       1897.81        35.82 o                         
   0  -4  10       2498.53       2462.51        39.97 o                         
   1  -4  10       1242.03       1211.06        28.36 o                         
   2  -4  10       2296.66       2221.46        38.78 o                         
   3  -4  10        383.14        358.00        25.55 o                         
   4  -4  10         53.09         14.31        33.16 o                         
   5  -4  10        675.53        663.31        35.70 o                         
   6  -4  10        296.74        251.65        27.19 o                         
  -7  -3  10        234.82        214.80        21.24 o                         
  -6  -3  10       1492.61       1447.54        43.39 o                         
  -5  -3  10       1784.86       1788.09        65.08 o                         
  -4  -3  10       2143.29       2230.62        45.73 o                         
  -3  -3  10       1243.28       1209.64        29.10 o                         
  -2  -3  10        278.53        272.72        21.07 o                         
  -1  -3  10        209.37        202.49        12.77 o                         
   0  -3  10        216.33        207.93        13.21 o                         
   1  -3  10         18.09         35.22         9.41 o                         
   2  -3  10         61.22         97.53        57.42 o                         
   3  -3  10        908.79        945.01        50.07 o                         
   4  -3  10         15.05         64.05        64.63 o                         
   5  -3  10        554.64        520.26        32.15 o                         
   6  -3  10         42.00         46.13        18.88 o                         
  -7  -2  10        425.78        396.98        26.47 o                         
  -6  -2  10          0.14          3.22        13.94 o                         
  -5  -2  10       1296.21       1360.42        55.66 o                         
  -4  -2  10       3117.25       3143.22        44.07 o                         
  -3  -2  10       5711.60       6021.79        60.44 o                         
  -2  -2  10       4385.82       4454.58        55.34 o                         
  -1  -2  10       3570.46       3522.34        44.54 o                         
   0  -2  10       5858.77       6082.98        93.69 o                         
   1  -2  10       4538.17       4455.41        95.88 o                         
   2  -2  10       2010.94       1900.21        47.68 o                         
   3  -2  10        183.54        151.33        18.12 o                         
   4  -2  10        510.62        538.12        54.17 o                         
   5  -2  10       1688.82       1850.66        56.21 o                         
   6  -2  10       2620.21       2576.51        70.11 o                         
  -8  -1  10        645.92        661.91        34.50 o                         
  -7  -1  10        526.46        546.90        30.17 o                         
  -6  -1  10        888.29        885.40        34.63 o                         
  -5  -1  10         82.48         75.38        25.81 o                         
  -4  -1  10        250.39        252.13        19.39 o                         
  -3  -1  10        183.97        142.83        12.34 o                         
  -2  -1  10         11.19          8.60         6.98 o                         
  -1  -1  10          8.16          9.50         7.08 o                         
   0  -1  10        206.92        218.51        12.83 o                         
   1  -1  10       3240.14       3314.04        52.49 o                         
   2  -1  10       7377.08       7487.44        96.45 o                         
   3  -1  10       7550.04       7662.74        99.80 o                         
   4  -1  10       2670.52       2791.26       116.90 o                         
   5  -1  10        541.13        577.97        34.51 o                         
   6  -1  10         84.75         52.44        27.10 o                         
  -8   0  10        654.66        620.84        50.30 o                         
  -7   0  10        195.85        204.62        30.83 o                         
  -6   0  10        289.56        314.59        23.43 o                         
  -5   0  10        199.44        182.65        18.07 o                         
  -4   0  10       1073.74       1084.35        36.34 o                         
  -3   0  10       3100.84       3040.98       149.83 o                         
  -2   0  10        620.24        568.65        26.35 o                         
  -1   0  10        452.20        446.77        16.01 o                         
   0   0  10        802.27        836.80        29.50 o                         
   1   0  10         92.80         78.45         9.57 o                         
   2   0  10        102.60        106.27        13.13 o                         
   3   0  10        198.37        187.62        21.35 o                         
   4   0  10        340.22        266.20        54.84 o                         
   5   0  10          1.63          3.09        15.87 o                         
   6   0  10        122.75        157.73        25.74 o                         
  -8   1  10       1343.19       1306.70        47.24 o                         
  -7   1  10       2605.64       2729.60        79.11 o                         
  -6   1  10       4500.43       4614.34        77.39 o                         
  -5   1  10       5358.86       5281.61        79.30 o                         
  -4   1  10        670.87        691.83        30.06 o                         
  -3   1  10        712.56        707.31        29.65 o                         
  -2   1  10       1250.71       1166.94        22.49 o                         
  -1   1  10       2075.39       2027.98        32.16 o                         
   0   1  10       1700.68       1725.22        31.30 o                         
   1   1  10       2555.86       2589.04        39.50 o                         
   2   1  10       5165.61       5479.17        64.97 o                         
   3   1  10       4524.40       4741.19       165.34 o                         
   4   1  10       3191.50       3182.22        72.53 o                         
   5   1  10        460.64        480.11        34.08 o                         
   6   1  10        298.15        272.99        29.29 o                         
  -8   2  10        138.58        125.79        20.10 o                         
  -7   2  10        885.09        847.16        36.88 o                         
  -6   2  10       1700.99       1752.51        48.95 o                         
  -5   2  10       3733.61       3785.91       105.84 o                         
  -4   2  10       4237.57       4296.52        70.92 o                         
  -3   2  10       2354.48       2400.18       182.51 o                         
  -2   2  10        748.61        718.36        18.18 o                         
  -1   2  10       2919.98       2843.22        48.26 o                         
   0   2  10       3158.77       3180.10        53.89 o                         
   1   2  10       1309.26       1381.83        39.11 o                         
   2   2  10         44.38         35.14        13.54 o                         
   3   2  10       1019.78        997.88        33.65 o                         
   4   2  10       4206.98       4373.75        95.07 o                         
   5   2  10       4007.52       4360.33        91.46 o                         
  -8   3  10          0.21        -14.70        16.86 o                         
  -7   3  10        172.16        133.79        19.03 o                         
  -6   3  10        386.80        396.36        32.40 o                         
  -5   3  10       2094.23       2074.81        51.70 o                         
  -4   3  10        972.75        926.66        34.54 o                         
  -3   3  10         30.93         55.83        14.02 o                         
  -2   3  10       1764.05       1648.68        29.01 o                         
  -1   3  10         32.24         48.29         9.36 o                         
   0   3  10          5.92          6.69        16.47 o                         
   1   3  10       4203.30       4336.68        60.66 o                         
   2   3  10        271.30        260.40        19.21 o                         
   3   3  10        308.13        315.88        19.19 o                         
   4   3  10          0.16          0.00        20.87 o                         
   5   3  10          1.09          1.69        44.18 o                         
  -8   4  10         74.86         72.35        19.72 o                         
  -7   4  10         51.53         85.31        18.79 o                         
  -6   4  10        991.33        963.70        38.78 o                         
  -5   4  10       6722.84       6826.06       114.01 o                         
  -4   4  10       8372.30       8640.14       103.33 o                         
  -3   4  10       3573.17       3528.43        97.23 o                         
  -2   4  10       1742.68       1774.71        32.31 o                         
  -1   4  10          4.21          6.44        10.88 o                         
   0   4  10        111.55        110.24        12.13 o                         
   1   4  10         13.22         43.63        12.37 o                         
   2   4  10          5.58          6.70        11.15 o                         
   3   4  10        588.82        479.85        55.74 o                         
   4   4  10       1022.25       1108.60        48.00 o                         
  -7   5  10       1662.94       1605.83       106.83 o                         
  -6   5  10        385.95        348.21        26.88 o                         
  -5   5  10         94.73         69.71        16.05 o                         
  -4   5  10       2310.64       2321.95        73.02 o                         
  -3   5  10       2667.09       2787.08        61.01 o                         
  -2   5  10       2404.62       2425.99        45.79 o                         
  -1   5  10        718.05        677.06        23.59 o                         
   0   5  10       3081.43       3091.00        48.90 o                         
   1   5  10       4853.41       4844.76        63.55 o                         
   2   5  10       4078.09       4177.26        81.65 o                         
   3   5  10       2064.54       2037.79        67.77 o                         
  -7   6  10        297.53        245.71        26.24 o                         
  -6   6  10        320.25        300.20        26.51 o                         
  -5   6  10        121.57        134.91        20.05 o                         
  -4   6  10        370.47        339.55        25.67 o                         
  -3   6  10        111.27        130.08        19.28 o                         
  -2   6  10          4.17         17.65         9.97 o                         
  -1   6  10        210.57        217.94        16.50 o                         
   0   6  10        498.01        452.75        21.96 o                         
   1   6  10         39.17         23.45        12.25 o                         
   2   6  10        637.67        565.40        44.72 o                         
  -6   7  10        712.01        725.35        42.42 o                         
  -5   7  10         90.10        122.80        19.45 o                         
  -4   7  10        294.09        272.42        31.05 o                         
  -3   7  10       2069.24       2187.27        72.46 o                         
  -2   7  10       2141.64       2197.19        55.60 o                         
  -1   7  10        652.18        639.00        25.52 o                         
   0   7  10        157.77        139.13        20.27 o                         
   1   7  10         49.34         14.08        15.61 o                         
  -5   8  10       2819.33       3102.40       133.14 o                         
  -4   8  10       1127.19       1159.93        44.36 o                         
  -3   8  10        514.60        474.79        28.88 o                         
  -2   8  10         10.34          5.76        15.71 o                         
  -1   8  10         49.65         40.01        23.68 o                         
  -2  -8  11          8.69         -1.98        46.46 o                         
  -1  -8  11         59.85         74.34        19.84 o                         
   0  -8  11        451.33        433.60        29.84 o                         
   1  -8  11        470.79        419.47        42.44 o                         
   2  -8  11          5.50        -17.36        18.41 o                         
   3  -8  11         50.39          1.19        18.47 o                         
  -3  -7  11       1690.63       1737.63       135.27 o                         
  -2  -7  11       3218.98       3310.72        92.66 o                         
  -1  -7  11        562.60        559.77        32.75 o                         
   0  -7  11         95.98         78.64        16.29 o                         
   1  -7  11        217.88        227.08        17.83 o                         
   2  -7  11         79.29         77.34        14.02 o                         
   3  -7  11        543.09        540.68        35.13 o                         
   4  -7  11        365.36        364.66        31.34 o                         
  -4  -6  11        172.36        198.47        25.07 o                         
  -3  -6  11         46.07          9.66        23.51 o                         
  -2  -6  11       1730.91       1792.72        42.43 o                         
  -1  -6  11       1480.19       1536.79        58.72 o                         
   0  -6  11       1496.99       1459.40        40.72 o                         
   1  -6  11        762.91        747.01        28.57 o                         
   2  -6  11        889.09        787.94        37.29 o                         
   3  -6  11       1600.36       1549.30        52.41 o                         
   4  -6  11        696.49        648.59        37.59 o                         
   5  -6  11        286.52        268.17        28.53 o                         
  -5  -5  11          0.48         -1.36        16.80 o                         
  -4  -5  11         61.52         72.92        13.29 o                         
  -3  -5  11         14.06         13.99        10.78 o                         
  -2  -5  11        392.12        396.38        20.39 o                         
  -1  -5  11        477.78        479.42        25.65 o                         
   0  -5  11          3.24         12.61         9.63 o                         
   1  -5  11        402.71        375.95        18.61 o                         
   2  -5  11        801.93        921.63        95.30 o                         
   3  -5  11        492.63        444.86        32.68 o                         
   4  -5  11         15.84         20.46        28.19 o                         
   5  -5  11        291.06        262.16        27.57 o                         
  -6  -4  11        221.99        206.13        21.12 o                         
  -5  -4  11        378.72        380.99        20.69 o                         
  -4  -4  11         78.27         97.43        13.27 o                         
  -3  -4  11        224.61        224.47        16.50 o                         
  -2  -4  11       1665.78       1642.73        55.98 o                         
  -1  -4  11       7320.04       7677.67        73.25 o                         
   0  -4  11       2612.57       2706.57        49.79 o                         
   1  -4  11       4691.23       4761.02        56.09 o                         
   2  -4  11          1.59          9.97        22.36 o                         
   3  -4  11         68.74        101.36        28.08 o                         
   4  -4  11          0.12        -10.95        16.69 o                         
   5  -4  11          8.52          7.51        24.63 o                         
   6  -4  11         30.44         89.03        49.21 o                         
  -6  -3  11        440.47        426.80        27.04 o                         
  -5  -3  11       2335.23       2421.77        55.12 o                         
  -4  -3  11       2245.26       2352.24        42.35 o                         
  -3  -3  11       5828.89       6005.50        66.45 o                         
  -2  -3  11       1040.20       1039.32        36.39 o                         
  -1  -3  11         13.35         15.73         9.46 o                         
   0  -3  11       1111.35       1062.85        27.19 o                         
   1  -3  11       1396.07       1304.92        29.46 o                         
   2  -3  11       1578.84       1574.61        47.20 o                         
   3  -3  11       1127.37       1078.75        41.36 o                         
   4  -3  11       3013.11       3123.42        92.13 o                         
   5  -3  11       2145.24       2235.75        63.30 o                         
   6  -3  11       1685.73       1620.14        76.08 o                         
  -7  -2  11          0.85         -5.27        15.12 o                         
  -6  -2  11         90.90        121.38        18.51 o                         
  -5  -2  11         47.88         28.38        31.34 o                         
  -4  -2  11        252.62        226.39        22.57 o                         
  -3  -2  11        781.80        769.51        23.73 o                         
  -2  -2  11       1290.73       1321.83        44.97 o                         
  -1  -2  11        158.74        133.33        11.46 o                         
   0  -2  11          0.32         -4.89         8.86 o                         
   1  -2  11         18.34         -7.61         9.77 o                         
   2  -2  11        390.97        313.04        22.80 o                         
   3  -2  11        575.72        521.73        29.61 o                         
   4  -2  11        367.91        355.64        27.45 o                         
   5  -2  11         16.07         19.32        16.52 o                         
   6  -2  11        601.43        555.67        37.86 o                         
  -7  -1  11        471.81        428.66        29.04 o                         
  -6  -1  11        412.85        386.11        25.74 o                         
  -5  -1  11       1271.36       1289.90        42.47 o                         
  -4  -1  11       2093.57       2097.05        96.17 o                         
  -3  -1  11       3007.55       3105.50        60.63 o                         
  -2  -1  11       1830.61       1790.96        49.64 o                         
  -1  -1  11         20.37         16.07         8.09 o                         
   0  -1  11        790.11        762.73        22.29 o                         
   1  -1  11       3624.26       3805.92        59.43 o                         
   2  -1  11       2561.69       2548.03        57.91 o                         
   3  -1  11        308.48        300.31        30.35 o                         
   4  -1  11        214.22        157.26        21.34 o                         
   5  -1  11         56.02         33.94        17.81 o                         
   6  -1  11         65.69         77.13        21.18 o                         
  -8   0  11          2.17         -3.62        19.30 o                         
  -7   0  11         32.49         43.86        16.25 o                         
  -6   0  11         71.30         46.97        14.21 o                         
  -5   0  11        205.29        174.95        19.10 o                         
  -4   0  11       1330.27       1338.69        59.22 o                         
  -3   0  11       4601.85       4710.77        74.90 o                         
  -2   0  11      11836.47      11494.41       100.24 o                         
  -1   0  11      14218.81      14619.67        89.53 o                         
   0   0  11       4310.82       4142.76        49.22 o                         
   1   0  11        712.14        717.57        24.93 o                         
   2   0  11         32.31         26.68         9.04 o                         
   3   0  11        133.27        212.72       131.77 o                         
   4   0  11         60.82         84.18        19.97 o                         
   5   0  11        358.82        367.54        32.10 o                         
  -8   1  11         49.90         57.87        18.15 o                         
  -7   1  11        216.93        157.28        35.77 o                         
  -6   1  11        247.77        213.25        20.43 o                         
  -5   1  11        739.58        697.21        51.53 o                         
  -4   1  11       1119.41       1125.11        39.42 o                         
  -3   1  11         44.93         47.94        14.60 o                         
  -2   1  11       1020.59        955.41        26.23 o                         
  -1   1  11       1835.99       1833.41        32.33 o                         
   0   1  11       2197.69       2228.32        37.46 o                         
   1   1  11       1161.99       1232.42        29.07 o                         
   2   1  11        363.18        358.23        17.98 o                         
   3   1  11       1116.16       1057.34        43.28 o                         
   4   1  11       1866.94       1989.78        59.83 o                         
   5   1  11       1102.11       1147.13        49.81 o                         
  -8   2  11          0.05        -20.00        20.00 o                         
  -7   2  11        109.89         86.29        23.40 o                         
  -6   2  11        477.03        450.15        27.90 o                         
  -5   2  11        105.02         94.84        18.12 o                         
  -4   2  11         84.24         74.75        15.01 o                         
  -3   2  11        497.49        485.77        27.01 o                         
  -2   2  11        767.79        718.17        19.71 o                         
  -1   2  11       4858.92       4704.89       102.67 o                         
   0   2  11       2536.39       2538.85        43.95 o                         
   1   2  11        182.17        168.45        14.10 o                         
   2   2  11        910.17        859.37        36.83 o                         
   3   2  11        505.07        542.35        50.52 o                         
   4   2  11        263.04        245.72        28.73 o                         
   5   2  11        148.29         96.19        44.74 o                         
  -8   3  11       1098.83       1156.42        47.57 o                         
  -7   3  11        982.73       1027.89        42.84 o                         
  -6   3  11       1293.77       1288.90        45.43 o                         
  -5   3  11       1024.93       1048.64        39.86 o                         
  -4   3  11       1751.00       1773.29        49.64 o                         
  -3   3  11        919.26        917.84        36.23 o                         
  -2   3  11         17.22         18.58         9.21 o                         
  -1   3  11       6841.55       7050.61        80.32 o                         
   0   3  11       8819.71       9424.97        81.97 o                         
   1   3  11       3937.25       4200.68        90.64 o                         
   2   3  11       4719.63       4808.43        90.35 o                         
   3   3  11        422.73        437.85        30.82 o                         
   4   3  11        350.78        330.86        31.32 o                         
  -7   4  11         56.75         73.40        17.56 o                         
  -6   4  11        119.51         85.46        17.73 o                         
  -5   4  11        509.76        532.57        30.82 o                         
  -4   4  11       1821.06       1785.38        51.31 o                         
  -3   4  11       4569.05       4792.97        80.18 o                         
  -2   4  11       2749.77       2732.87        56.75 o                         
  -1   4  11       3787.82       3893.99        81.75 o                         
   0   4  11        483.57        452.98        25.02 o                         
   1   4  11        262.46        246.87        17.34 o                         
   2   4  11        290.04        266.06        18.69 o                         
   3   4  11          6.72         22.58        13.11 o                         
  -7   5  11        449.85        415.04        30.51 o                         
  -6   5  11        121.67        109.70        33.36 o                         
  -5   5  11          6.16          8.22        21.43 o                         
  -4   5  11        170.04        187.11        20.13 o                         
  -3   5  11        219.27        213.78        21.59 o                         
  -2   5  11        346.61        323.35        17.91 o                         
  -1   5  11        188.54        191.35        17.48 o                         
   0   5  11        792.93        771.28        26.63 o                         
   1   5  11        392.86        360.96        20.89 o                         
   2   5  11         47.62         26.33        13.01 o                         
   3   5  11        130.51        152.68        17.91 o                         
  -7   6  11        464.41        465.27        56.98 o                         
  -6   6  11        840.95        853.38        40.30 o                         
  -5   6  11        907.16        885.72        39.15 o                         
  -4   6  11       1912.36       2042.12        57.36 o                         
  -3   6  11       3434.58       3772.01        85.06 o                         
  -2   6  11       3566.90       3642.23        61.91 o                         
  -1   6  11       1638.07       1653.74        38.62 o                         
   0   6  11         28.54         15.09        11.64 o                         
   1   6  11        452.54        412.74        22.92 o                         
   2   6  11       1344.87       1274.10        46.03 o                         
  -6   7  11         73.55         67.56        20.21 o                         
  -5   7  11        223.97        225.84        34.45 o                         
  -4   7  11          2.04        -14.11        16.00 o                         
  -3   7  11        863.32        846.82        41.55 o                         
  -2   7  11       1851.69       1860.89        51.09 o                         
  -1   7  11       3858.97       3847.45        74.91 o                         
   0   7  11       2433.78       2424.13        98.19 o                         
  -4   8  11         46.01         40.95        18.17 o                         
  -3   8  11        108.22         72.55        22.67 o                         
  -2   8  11        116.02        123.55        36.08 o                         
  -1  -8  12         17.90          1.99        42.05 o                         
   0  -8  12        325.19        329.07        28.16 o                         
   1  -8  12       1224.84       1248.45        44.79 o                         
   2  -8  12       2053.15       2097.27        62.92 o                         
  -3  -7  12          0.03         10.29        21.13 o                         
  -2  -7  12        307.02        272.87        27.07 o                         
  -1  -7  12        704.14        638.41        67.78 o                         
   0  -7  12       1047.01        990.27        68.20 o                         
   1  -7  12        244.02        236.46        18.51 o                         
   2  -7  12        451.12        398.67        30.92 o                         
   3  -7  12         48.02         76.38        21.30 o                         
   4  -7  12        162.41        152.98        25.50 o                         
  -4  -6  12          0.23         12.54        19.78 o                         
  -3  -6  12        239.62        229.94        26.08 o                         
  -2  -6  12        430.09        397.07        22.16 o                         
  -1  -6  12         17.16          9.47        11.98 o                         
   0  -6  12          7.11          3.30        11.24 o                         
   1  -6  12        158.78        140.17        17.76 o                         
   2  -6  12        534.11        498.86        32.72 o                         
   3  -6  12        612.34        577.52        36.66 o                         
   4  -6  12         69.04         31.37        18.45 o                         
  -5  -5  12        696.81        530.69       229.11 o                         
  -4  -5  12       1121.02       1195.58        34.33 o                         
  -3  -5  12        801.74        853.34        29.52 o                         
  -2  -5  12        832.55        789.83        42.27 o                         
  -1  -5  12       1382.36       1375.42        34.67 o                         
   0  -5  12       1765.05       1753.82        40.69 o                         
   1  -5  12        212.26        166.27        14.83 o                         
   2  -5  12         11.14         25.15        14.60 o                         
   3  -5  12       3327.17       3619.02        79.51 o                         
   4  -5  12       1431.10       1545.45       139.90 o                         
   5  -5  12       1822.02       2068.31       118.61 o                         
  -6  -4  12         18.68         35.06        33.05 o                         
  -5  -4  12        105.93         97.65        17.95 o                         
  -4  -4  12          6.92          6.00        16.03 o                         
  -3  -4  12          0.85          1.23        11.71 o                         
  -2  -4  12          5.20         15.44        11.72 o                         
  -1  -4  12        246.40        231.53        18.53 o                         
   0  -4  12       2703.67       2764.03        60.17 o                         
   1  -4  12       7716.41       7912.74        74.72 o                         
   2  -4  12       1292.15       1337.69        55.83 o                         
   3  -4  12        692.23        597.45        65.62 o                         
   4  -4  12         18.47         24.77        15.82 o                         
   5  -4  12          0.86         39.88        19.22 o                         
  -6  -3  12        313.30        323.89        26.20 o                         
  -5  -3  12       2052.65       1996.02        53.57 o                         
  -4  -3  12        436.39        438.12        21.50 o                         
  -3  -3  12         87.06         75.72        15.57 o                         
  -2  -3  12        116.97         94.59        12.00 o                         
  -1  -3  12         19.25         15.23         9.13 o                         
   0  -3  12         25.53         21.09         9.86 o                         
   1  -3  12        190.16        165.35        16.03 o                         
   2  -3  12        193.26        177.27        70.39 o                         
   3  -3  12         18.49         43.42        17.31 o                         
   4  -3  12        164.43        146.28        21.38 o                         
   5  -3  12         92.39        100.72        21.49 o                         
  -7  -2  12       1076.30       1141.32        45.09 o                         
  -6  -2  12        136.86        116.37        19.49 o                         
  -5  -2  12          1.43        -14.34        14.34 o                         
  -4  -2  12       1063.18       1034.24        39.52 o                         
  -3  -2  12       1048.82       1009.47        29.82 o                         
  -2  -2  12       1070.03       1041.70        27.53 o                         
  -1  -2  12       1988.75       1834.37        40.90 o                         
   0  -2  12       2208.94       2266.53        39.13 o                         
   1  -2  12       5270.97       5397.48        58.77 o                         
   2  -2  12       3619.03       3545.51       141.36 o                         
   3  -2  12       1070.26       1011.33        43.76 o                         
   4  -2  12         17.89         19.55        16.71 o                         
   5  -2  12        442.59        443.72        33.20 o                         
  -7  -1  12       1149.29       1261.07        46.52 o                         
  -6  -1  12       1175.97       1219.46        43.93 o                         
  -5  -1  12        858.62        852.80        36.68 o                         
  -4  -1  12        379.95        338.30        55.38 o                         
  -3  -1  12        364.10        340.75        45.17 o                         
  -2  -1  12       1459.07       1404.28        30.15 o                         
  -1  -1  12        693.53        645.95        27.76 o                         
   0  -1  12         52.11         38.90        10.24 o                         
   1  -1  12       1139.06       1163.47        56.38 o                         
   2  -1  12       4175.83       4049.46       175.30 o                         
   3  -1  12       3779.14       4154.17       226.14 o                         
   4  -1  12       3776.14       3832.91       104.55 o                         
   5  -1  12       1302.69       1444.33        56.13 o                         
  -7   0  12        610.12        644.82        49.21 o                         
  -6   0  12        540.59        568.86        31.99 o                         
  -5   0  12         51.28         44.09        15.56 o                         
  -4   0  12         38.65         55.39        14.33 o                         
  -3   0  12        375.53        306.27        23.39 o                         
  -2   0  12         30.51         15.44        14.03 o                         
  -1   0  12        250.99        244.17        14.41 o                         
   0   0  12        918.62        859.00        24.75 o                         
   1   0  12        723.97        638.20        22.31 o                         
   2   0  12         36.76         42.41        37.45 o                         
   3   0  12         73.64         32.45        17.76 o                         
   4   0  12         72.81         74.58        19.69 o                         
   5   0  12          0.53          8.95        28.98 o                         
  -7   1  12       3597.80       3596.89        76.42 o                         
  -6   1  12       1878.90       1973.28        68.14 o                         
  -5   1  12       3718.70       3878.92        75.05 o                         
  -4   1  12       1317.62       1339.59        82.20 o                         
  -3   1  12       1622.97       1534.18        47.40 o                         
  -2   1  12        279.87        261.73        13.73 o                         
  -1   1  12          5.99          3.03         8.40 o                         
   0   1  12         20.94         34.63         9.94 o                         
   1   1  12        235.01        207.63        14.65 o                         
   2   1  12       1377.31       1416.15        33.50 o                         
   3   1  12       2566.89       2609.19        67.36 o                         
   4   1  12       1850.11       1885.48        61.64 o                         
   5   1  12        277.79        246.02        43.43 o                         
  -7   2  12          0.39         -7.14        19.08 o                         
  -6   2  12        404.07        395.34        28.19 o                         
  -5   2  12       1940.18       2051.66        56.74 o                         
  -4   2  12       2369.12       2452.79        94.31 o                         
  -3   2  12       1966.66       1882.70        79.56 o                         
  -2   2  12       4034.02       3954.34        50.94 o                         
  -1   2  12       2118.89       2158.50        37.81 o                         
   0   2  12       4551.20       4666.61        69.01 o                         
   1   2  12       4012.09       4205.74        57.10 o                         
   2   2  12       1075.93       1002.82        30.64 o                         
   3   2  12        249.93        293.22        53.53 o                         
   4   2  12       1304.07       1338.96        54.98 o                         
  -7   3  12         18.19          5.49        16.69 o                         
  -6   3  12        186.80        161.38        21.76 o                         
  -5   3  12        183.71        149.87        20.44 o                         
  -4   3  12        124.87        120.61        19.04 o                         
  -3   3  12          0.97          0.61        17.42 o                         
  -2   3  12         15.67          8.70        11.36 o                         
  -1   3  12          8.94          8.32        10.32 o                         
   0   3  12         94.58         88.58        12.89 o                         
   1   3  12       1592.41       1734.56        52.35 o                         
   2   3  12       2255.54       2369.79        70.16 o                         
   3   3  12       1596.67       1612.58        61.80 o                         
   4   3  12         24.10         43.33        22.87 o                         
  -7   4  12        144.96        143.34        22.17 o                         
  -6   4  12        170.26        147.87        21.43 o                         
  -5   4  12        539.44        563.48        47.16 o                         
  -4   4  12       3385.98       3508.88        73.05 o                         
  -3   4  12       2189.52       2119.47        57.15 o                         
  -2   4  12       1242.43       1250.58        53.41 o                         
  -1   4  12         25.08         36.09        11.12 o                         
   0   4  12        648.84        637.71        27.65 o                         
   1   4  12        176.08        178.83        20.46 o                         
   2   4  12        143.60        127.23        16.09 o                         
   3   4  12          7.56         -7.91        17.75 o                         
  -7   5  12       2408.42       2460.49        68.98 o                         
  -6   5  12       1735.97       1695.35        67.80 o                         
  -5   5  12        221.60        258.87        24.88 o                         
  -4   5  12         12.08         22.09        24.57 o                         
  -3   5  12         75.92         77.36        17.71 o                         
  -2   5  12        497.49        498.64        35.26 o                         
  -1   5  12        618.29        562.34        40.34 o                         
   0   5  12       1518.27       1498.25        45.72 o                         
   1   5  12       2426.77       2423.44        80.77 o                         
   2   5  12       3451.68       3569.25        60.78 o                         
  -6   6  12        707.32        710.65        38.71 o                         
  -5   6  12        404.27        436.49        30.72 o                         
  -4   6  12        106.34        120.16        21.20 o                         
  -3   6  12         86.26         95.85        20.02 o                         
  -2   6  12        200.35        268.17        39.25 o                         
  -1   6  12        917.36        938.40        36.41 o                         
   0   6  12        856.20        827.92        30.51 o                         
   1   6  12         16.24          1.86        22.07 o                         
  -5   7  12        428.71        432.89        31.86 o                         
  -4   7  12         11.52         14.46        18.11 o                         
  -3   7  12         65.05         63.02        19.09 o                         
  -2   7  12        559.29        601.40        46.51 o                         
  -1   7  12         52.10         41.95        17.08 o                         
  -2  -7  13       1560.20       1598.00        85.31 o                         
  -1  -7  13       1295.71       1257.87       170.84 o                         
   0  -7  13        253.74        248.87        37.87 o                         
   1  -7  13          9.80          8.40        13.54 o                         
   2  -7  13        462.59        429.24        33.05 o                         
   3  -7  13         28.71         -1.11        19.59 o                         
  -3  -6  13          1.39          1.18        13.16 o                         
  -2  -6  13         48.89         73.68        15.56 o                         
  -1  -6  13       1117.70       1157.95        42.53 o                         
   0  -6  13        718.84        757.11        28.19 o                         
   1  -6  13        755.64        690.93        26.90 o                         
   2  -6  13        325.31        294.56        27.78 o                         
   3  -6  13       1096.87       1138.29        49.27 o                         
   4  -6  13       1501.05       1534.75        58.45 o                         
  -4  -5  13        177.00        194.23        18.78 o                         
  -3  -5  13        130.40        122.58        16.48 o                         
  -2  -5  13          4.78          1.07        12.83 o                         
  -1  -5  13         31.37         29.60        12.09 o                         
   0  -5  13          8.79         20.56        14.79 o                         
   1  -5  13         67.50         51.14        12.78 o                         
   2  -5  13        419.37        437.13        33.05 o                         
   3  -5  13        233.82        191.40        34.08 o                         
   4  -5  13        170.36        173.22        24.98 o                         
  -5  -4  13        523.77        528.79        78.66 o                         
  -4  -4  13        855.26        852.73        38.23 o                         
  -3  -4  13        157.03        179.99        21.90 o                         
  -2  -4  13        166.16        160.94        16.34 o                         
  -1  -4  13       2094.46       2052.29        49.80 o                         
   0  -4  13       1776.84       1813.24        38.72 o                         
   1  -4  13        584.93        569.21        25.84 o                         
   2  -4  13        205.13        191.54        22.62 o                         
   3  -4  13          9.78         10.13        14.94 o                         
   4  -4  13          0.16         36.53        17.81 o                         
  -6  -3  13         51.67         47.65        17.74 o                         
  -5  -3  13       1324.77       1293.94        68.06 o                         
  -4  -3  13       2740.48       2981.21        66.92 o                         
  -3  -3  13       4701.39       5118.57        85.51 o                         
  -2  -3  13       2079.47       2077.37        41.50 o                         
  -1  -3  13       1357.62       1384.40        33.95 o                         
   0  -3  13         99.01        135.88        14.52 o                         
   1  -3  13         52.58         67.73        11.90 o                         
   2  -3  13        107.67         85.52        17.13 o                         
   3  -3  13        223.57        258.34        25.89 o                         
   4  -3  13        953.05        986.84        45.89 o                         
   5  -3  13       1237.99       1272.38        56.64 o                         
  -6  -2  13        230.83        221.24        25.53 o                         
  -5  -2  13        110.68        106.16        19.73 o                         
  -4  -2  13        430.02        373.07        26.76 o                         
  -3  -2  13        824.26        770.70        31.40 o                         
  -2  -2  13        901.06        920.67        35.87 o                         
  -1  -2  13        855.18        807.45        25.37 o                         
   0  -2  13        168.28        152.33        13.63 o                         
   1  -2  13        385.04        389.08        23.52 o                         
   2  -2  13       1196.88       1152.04        92.24 o                         
   3  -2  13       1707.51       1655.47        59.95 o                         
   4  -2  13        673.16        659.38        39.01 o                         
   5  -2  13         12.28         -6.71        18.82 o                         
  -7  -1  13         22.11         -9.08        17.40 o                         
  -6  -1  13         40.59         20.19        16.15 o                         
  -5  -1  13        178.81        153.79        20.25 o                         
  -4  -1  13       1275.74       1183.52        43.16 o                         
  -3  -1  13       1473.72       1400.21        88.79 o                         
  -2  -1  13       1857.01       1821.79        46.48 o                         
  -1  -1  13        463.22        434.78        19.30 o                         
   0  -1  13        106.57         84.13        11.90 o                         
   1  -1  13        414.77        475.30        24.64 o                         
   2  -1  13        576.65        611.87        68.87 o                         
   3  -1  13         92.15         91.35        19.01 o                         
   4  -1  13        261.56        206.42        26.29 o                         
   5  -1  13          0.89        -42.16        57.56 o                         
  -7   0  13        573.92        571.90        35.07 o                         
  -6   0  13        547.32        520.84        32.37 o                         
  -5   0  13        393.52        402.79        28.70 o                         
  -4   0  13          1.01          3.54        16.30 o                         
  -3   0  13       4324.29       4299.71       124.30 o                         
  -2   0  13       2600.86       2472.43        56.88 o                         
  -1   0  13       6638.67       6765.35        83.03 o                         
   0   0  13       4344.53       4396.43        55.40 o                         
   1   0  13       1608.89       1563.14        45.02 o                         
   2   0  13        615.03        608.50        56.81 o                         
   3   0  13        193.16        167.17        24.34 o                         
   4   0  13        149.47        128.57        23.85 o                         
  -7   1  13        247.42        219.06        24.79 o                         
  -6   1  13        823.57        828.62        38.96 o                         
  -5   1  13       1522.66       1565.02        50.81 o                         
  -4   1  13       1766.78       1810.14        62.81 o                         
  -3   1  13        230.37        191.95        21.50 o                         
  -2   1  13        222.82        229.48        22.65 o                         
  -1   1  13        407.86        389.16        20.17 o                         
   0   1  13        525.75        548.38        21.82 o                         
   1   1  13        256.50        240.22        16.42 o                         
   2   1  13        975.88        962.15        40.78 o                         
   3   1  13        622.37        632.96        37.79 o                         
   4   1  13       1864.51       1966.75        66.13 o                         
  -7   2  13          3.55         -5.49        24.10 o                         
  -6   2  13        222.44        232.11        24.73 o                         
  -5   2  13        315.38        332.65        27.02 o                         
  -4   2  13        208.93        232.16        30.10 o                         
  -3   2  13          4.71         28.22        16.56 o                         
  -2   2  13        776.16        775.56        71.17 o                         
  -1   2  13        252.98        248.18        15.86 o                         
   0   2  13        490.34        444.01        23.47 o                         
   1   2  13         11.79         -6.57        10.93 o                         
   2   2  13         24.82         32.76        16.11 o                         
   3   2  13        275.56        269.46        28.57 o                         
  -7   3  13        665.11        653.62        37.96 o                         
  -6   3  13        958.07        995.46        68.31 o                         
  -5   3  13       2879.44       2990.59        75.69 o                         
  -4   3  13       3525.39       3730.69       151.94 o                         
  -3   3  13       1730.88       1646.40       122.59 o                         
  -2   3  13         22.47         24.81        15.91 o                         
  -1   3  13         11.45          4.03        11.95 o                         
   0   3  13       3382.73       3599.20        59.86 o                         
   1   3  13       1667.63       1810.43        41.30 o                         
   2   3  13       1258.78       1237.71        80.37 o                         
   3   3  13        236.58        237.23        27.40 o                         
  -7   4  13         16.62         25.67        19.65 o                         
  -6   4  13          1.31          8.83        16.63 o                         
  -5   4  13        244.21        236.63        24.96 o                         
  -4   4  13       2290.96       2426.36        64.70 o                         
  -3   4  13       4313.34       4554.74       182.85 o                         
  -2   4  13       3886.64       4025.29       121.55 o                         
  -1   4  13       1194.22       1317.66        36.62 o                         
   0   4  13       1052.28       1046.97        32.66 o                         
   1   4  13        175.87        170.51        17.47 o                         
   2   4  13         47.94         54.48        26.54 o                         
  -6   5  13         23.57          6.48        18.52 o                         
  -5   5  13         16.48          6.46        16.93 o                         
  -4   5  13        138.83        143.08        45.05 o                         
  -3   5  13        325.36        356.45        29.12 o                         
  -2   5  13        569.62        529.77        42.53 o                         
  -1   5  13        214.03        245.97        18.54 o                         
   0   5  13          2.99          8.35        13.49 o                         
   1   5  13         14.60          1.90        20.34 o                         
  -5   6  13         89.45        126.01        23.85 o                         
  -4   6  13        793.89        784.55        41.39 o                         
  -3   6  13       1658.19       1739.12        59.08 o                         
  -2   6  13       3242.02       3310.15       291.28 o                         
  -1   6  13       1523.42       1488.89        58.21 o                         
   0   6  13        455.99        430.84        29.75 o                         
   0  -7  14        850.11        825.69        31.54 o                         
   1  -7  14        394.23        383.53        53.24 o                         
  -3  -6  14         12.60         14.41        19.70 o                         
  -2  -6  14          1.50         22.63        14.45 o                         
  -1  -6  14          8.92         -9.59        13.95 o                         
   0  -6  14         27.60         27.59        13.05 o                         
   1  -6  14         50.79         55.53        18.95 o                         
   2  -6  14         63.80         38.24        24.63 o                         
   3  -6  14         77.00         62.05        30.49 o                         
  -4  -5  14        298.51        334.41        35.54 o                         
  -3  -5  14        350.71        374.17        28.59 o                         
  -2  -5  14        580.44        510.53        26.15 o                         
  -1  -5  14       1407.44       1406.97        44.63 o                         
   0  -5  14       1513.55       1559.78        38.69 o                         
   1  -5  14       1114.38       1022.44        42.80 o                         
   2  -5  14          2.84         17.89        17.25 o                         
   3  -5  14        260.84        258.33        28.33 o                         
  -5  -4  14         13.35         24.93        18.30 o                         
  -4  -4  14         84.75        108.88        21.12 o                         
  -3  -4  14        289.91        266.90        29.16 o                         
  -2  -4  14        172.93        158.71        22.84 o                         
  -1  -4  14        853.36        824.93        28.44 o                         
   0  -4  14        530.55        565.13        24.07 o                         
   1  -4  14       3354.16       3497.98       130.11 o                         
   2  -4  14       2368.44       2410.16        65.29 o                         
   3  -4  14       1436.12       1443.02        55.24 o                         
   4  -4  14         76.91         80.56        43.59 o                         
  -5  -3  14         50.99         52.74        34.84 o                         
  -4  -3  14        168.67        194.95        24.22 o                         
  -3  -3  14          0.37          6.04        16.92 o                         
  -2  -3  14        208.69        182.94        16.30 o                         
  -1  -3  14        666.12        622.31        24.69 o                         
   0  -3  14         75.60         65.99        12.72 o                         
   1  -3  14        117.98         91.47        48.56 o                         
   2  -3  14        123.56        121.62        35.99 o                         
   3  -3  14         28.55         35.35        37.34 o                         
   4  -3  14         88.69         91.82        31.92 o                         
  -6  -2  14        513.29        537.61        48.05 o                         
  -5  -2  14         62.16         84.53        20.79 o                         
  -4  -2  14         23.76         28.40        17.78 o                         
  -3  -2  14         31.55         24.92        23.93 o                         
  -2  -2  14          6.88         16.59        10.72 o                         
  -1  -2  14        186.56        209.94        16.56 o                         
   0  -2  14       1148.10       1148.63        50.66 o                         
   1  -2  14       1886.66       1887.76        52.01 o                         
   2  -2  14       2366.15       2369.54        64.10 o                         
   3  -2  14        842.83        814.64        41.84 o                         
   4  -2  14         58.19         17.38        43.79 o                         
  -6  -1  14        721.17        721.46        38.31 o                         
  -5  -1  14        648.99        731.14        37.65 o                         
  -4  -1  14        234.72        253.02        25.07 o                         
  -3  -1  14       2724.77       2765.06        65.37 o                         
  -2  -1  14       1914.18       1815.85        37.07 o                         
  -1  -1  14       2621.75       2666.75        85.03 o                         
   0  -1  14        919.74        878.73        26.96 o                         
   1  -1  14         28.83         41.69        23.06 o                         
   2  -1  14       1299.67       1348.85        52.40 o                         
   3  -1  14       1944.54       2052.63        62.87 o                         
   4  -1  14       1696.43       1825.52        63.88 o                         
  -6   0  14        273.23        228.49        25.22 o                         
  -5   0  14         13.14         18.06        16.00 o                         
  -4   0  14         77.01         65.72        19.97 o                         
  -3   0  14         48.13         49.81        17.09 o                         
  -2   0  14        437.96        389.43        42.25 o                         
  -1   0  14       1225.80       1199.84        30.53 o                         
   0   0  14       1658.46       1634.52        39.92 o                         
   1   0  14        292.08        306.09        18.32 o                         
   2   0  14        780.08        710.88        36.66 o                         
   3   0  14          2.52         12.88        19.44 o                         
   4   0  14          5.82         -1.23        21.66 o                         
  -6   1  14       1720.99       1781.93        58.71 o                         
  -5   1  14       2255.54       2348.67        72.21 o                         
  -4   1  14        345.13        308.40        27.29 o                         
  -3   1  14         39.11         38.60        16.31 o                         
  -2   1  14       1056.80        893.51        39.72 o                         
  -1   1  14        473.77        445.46        19.73 o                         
   0   1  14        347.63        328.10        18.52 o                         
   1   1  14          8.70          8.80        11.22 o                         
   2   1  14        287.01        269.81        25.77 o                         
   3   1  14        665.76        689.88        39.98 o                         
  -6   2  14         49.98         55.18        33.44 o                         
  -5   2  14        130.46        107.97        21.48 o                         
  -4   2  14        244.19        241.23        25.23 o                         
  -3   2  14        516.29        502.64        32.52 o                         
  -2   2  14        841.38        838.83        38.59 o                         
  -1   2  14       3335.71       3344.79        50.33 o                         
   0   2  14       5125.15       5363.78       120.71 o                         
   1   2  14       3600.80       3842.56        58.55 o                         
   2   2  14       1223.66       1248.02        78.63 o                         
   3   2  14        257.72        204.98        35.21 o                         
  -6   3  14         75.62         83.68        21.42 o                         
  -5   3  14          0.99          9.02        16.72 o                         
  -4   3  14         19.39          6.75        16.12 o                         
  -3   3  14        357.08        341.40        28.06 o                         
  -2   3  14        583.63        573.05        38.04 o                         
  -1   3  14        296.29        272.80        26.23 o                         
   0   3  14        929.56        941.34        30.33 o                         
   1   3  14        881.65        950.42        42.63 o                         
   2   3  14       1481.93       1642.21        54.36 o                         
  -6   4  14         37.38         21.04        18.17 o                         
  -5   4  14        154.36        167.43        23.88 o                         
  -4   4  14        362.18        360.76        29.06 o                         
  -3   4  14         20.22         25.85        17.23 o                         
  -2   4  14        358.22        338.69        29.42 o                         
  -1   4  14         20.75        -12.49        12.49 o                         
   0   4  14          2.28          5.89        12.91 o                         
   1   4  14        232.90        245.51        20.64 o                         
  -5   5  14        953.68        949.84        46.22 o                         
  -4   5  14        369.65        321.98        38.46 o                         
  -3   5  14         96.95        102.49        28.67 o                         
  -2   5  14        171.73        176.50        25.11 o                         
  -1   5  14          3.38          8.29        18.12 o                         
   0   5  14        102.48        108.63        17.11 o                         
  -4   6  14        208.59        196.48        26.04 o                         
  -3   6  14        390.86        352.07        31.52 o                         
  -2   6  14        927.06        962.47        89.15 o                         
  -1  -6  15         43.89         61.24        26.17 o                         
   0  -6  15         69.50        129.85        20.48 o                         
   1  -6  15        110.25        120.89        42.50 o                         
  -3  -5  15        173.29        212.46        26.20 o                         
  -2  -5  15         58.01         48.42        15.51 o                         
  -1  -5  15         28.33         18.46        13.17 o                         
   0  -5  15        135.74        142.69        17.11 o                         
   1  -5  15        585.83        556.77        40.28 o                         
   2  -5  15        593.26        543.01        36.37 o                         
  -4  -4  15        774.78        834.90        41.28 o                         
  -3  -4  15        306.01        325.14        28.21 o                         
  -2  -4  15         26.12         12.96        16.28 o                         
  -1  -4  15         20.79         38.92        13.93 o                         
   0  -4  15       1083.10       1038.64        32.41 o                         
   1  -4  15         57.99         78.89        18.54 o                         
   2  -4  15          0.88          7.63        16.53 o                         
   3  -4  15        107.56        134.34        56.70 o                         
  -5  -3  15        112.96        169.56        48.00 o                         
  -4  -3  15       2120.23       2228.04        89.38 o                         
  -3  -3  15       3041.79       3232.69        73.50 o                         
  -2  -3  15       1539.19       1581.99        54.88 o                         
  -1  -3  15        776.92        793.89        27.98 o                         
   0  -3  15        295.89        241.91        20.41 o                         
   1  -3  15        188.33        174.72        21.80 o                         
   2  -3  15         58.94         66.29        19.22 o                         
   3  -3  15          1.08         27.87        17.51 o                         
  -5  -2  15        388.14        377.52        31.19 o                         
  -4  -2  15         28.37         23.78        28.89 o                         
  -3  -2  15        687.58        632.48        35.56 o                         
  -2  -2  15        378.43        413.15        34.02 o                         
  -1  -2  15        254.19        231.64        20.39 o                         
   0  -2  15         58.63         53.66        19.55 o                         
   1  -2  15        769.79        721.42        34.68 o                         
   2  -2  15       1016.84       1066.24        45.18 o                         
   3  -2  15       1762.59       1860.64        61.44 o                         
  -6  -1  15        153.07        118.43        23.84 o                         
  -5  -1  15         90.35         97.41        22.00 o                         
  -4  -1  15          0.43         -2.53        17.33 o                         
  -3  -1  15       1646.73       1667.60        53.20 o                         
  -2  -1  15        681.90        688.06        46.74 o                         
  -1  -1  15        153.16        137.72        14.59 o                         
   0  -1  15         81.21         95.47        16.17 o                         
   1  -1  15        609.00        561.34        30.95 o                         
   2  -1  15         15.11         -0.38        23.45 o                         
   3  -1  15          0.61          4.30        17.82 o                         
  -6   0  15       1394.38       1478.75        54.74 o                         
  -5   0  15       1184.59       1209.92        48.92 o                         
  -4   0  15        498.83        462.07        32.77 o                         
  -3   0  15         18.22         21.51        21.80 o                         
  -2   0  15       2601.67       2665.74        65.76 o                         
  -1   0  15       1907.09       1837.13        43.65 o                         
   0   0  15       1503.43       1505.18        41.49 o                         
   1   0  15        395.59        362.38        45.78 o                         
   2   0  15        494.00        430.54        47.72 o                         
   3   0  15        533.37        503.09        35.52 o                         
  -6   1  15        319.52        349.11        32.04 o                         
  -5   1  15       2681.04       2747.25        73.45 o                         
  -4   1  15       2309.91       2360.58        66.06 o                         
  -3   1  15       2086.64       2049.58        90.53 o                         
  -2   1  15        119.85        104.02        20.50 o                         
  -1   1  15         30.20         40.61        11.39 o                         
   0   1  15         33.21         32.01        11.52 o                         
   1   1  15         14.76         -1.13        14.33 o                         
   2   1  15         14.34         20.84        17.82 o                         
  -6   2  15         18.48         11.07        19.19 o                         
  -5   2  15        382.54        425.11        33.91 o                         
  -4   2  15        756.16        724.58        40.03 o                         
  -3   2  15        338.38        341.10        30.21 o                         
  -2   2  15         12.94         15.33        46.82 o                         
  -1   2  15         70.34         11.33        20.14 o                         
   0   2  15         11.39          9.37        13.98 o                         
   1   2  15         79.97         69.57        17.28 o                         
   2   2  15        519.78        478.57        33.28 o                         
  -5   3  15       1173.87       1122.31        84.94 o                         
  -4   3  15       2492.45       2500.66        70.43 o                         
  -3   3  15       3051.90       3120.08       131.43 o                         
  -2   3  15        528.66        440.75        32.01 o                         
  -1   3  15          1.57          8.60        17.92 o                         
   0   3  15         89.06        119.98        15.93 o                         
   1   3  15        195.43        203.32        47.21 o                         
  -5   4  15          0.48          2.63        39.86 o                         
  -4   4  15        921.51        929.77        48.31 o                         
  -3   4  15        932.42        958.20        46.19 o                         
  -2   4  15       4412.78       4554.43       116.62 o                         
  -1   4  15        933.24       1011.47        46.14 o                         
   0   4  15       1420.12       1401.42        54.87 o                         
  -4   5  15         21.58         41.71        21.07 o                         
  -3   5  15        157.46        177.89        26.32 o                         
  -2   5  15        146.35        155.48        24.38 o                         
  -1   5  15          5.15          2.57        20.46 o                         
  -1  -5  16        588.54        625.32        28.73 o                         
   0  -5  16       1029.81       1057.56        44.41 o                         
   1  -5  16        696.13        668.39        37.76 o                         
  -3  -4  16        483.26        509.13        34.46 o                         
  -2  -4  16        647.06        612.56        37.17 o                         
  -1  -4  16        120.64        103.67        15.86 o                         
   0  -4  16        850.34        855.78        40.10 o                         
   1  -4  16       1070.29       1108.74        49.29 o                         
   2  -4  16       1037.26       1115.91        48.28 o                         
  -4  -3  16        230.51        220.49        28.98 o                         
  -3  -3  16        826.83        812.84        41.53 o                         
  -2  -3  16        112.08        113.76        21.48 o                         
  -1  -3  16        789.03        816.76        36.94 o                         
   0  -3  16        217.25        233.02        23.74 o                         
   1  -3  16          3.65          1.26        16.03 o                         
   2  -3  16         21.04         -5.20        34.28 o                         
  -4  -2  16        107.03         82.95        21.18 o                         
  -3  -2  16          4.98         28.83        18.86 o                         
  -2  -2  16        275.05        269.43        26.46 o                         
  -1  -2  16        184.78        162.01        16.25 o                         
   0  -2  16          1.52         16.60        13.49 o                         
   1  -2  16        887.21        872.01        39.73 o                         
   2  -2  16        835.98        836.01        41.52 o                         
  -5  -1  16        399.34        476.63        34.30 o                         
  -4  -1  16        448.96        411.90        32.89 o                         
  -3  -1  16        287.64        271.14        26.30 o                         
  -2  -1  16       2389.39       2446.33        68.65 o                         
  -1  -1  16       3156.89       3284.08        70.80 o                         
   0  -1  16       1745.36       1657.56        50.94 o                         
   1  -1  16        237.63        224.59        23.81 o                         
   2  -1  16         43.14         32.50        17.30 o                         
  -5   0  16         16.13         -2.69        44.55 o                         
  -4   0  16        254.29        257.92        28.16 o                         
  -3   0  16         16.16         30.96        32.43 o                         
  -2   0  16          0.96          2.85        18.04 o                         
  -1   0  16        615.35        653.93        35.63 o                         
   0   0  16       2168.72       2165.15        44.56 o                         
   1   0  16       1158.66       1197.22        57.37 o                         
   2   0  16        383.54        401.98        30.67 o                         
  -5   1  16        156.32        128.78        24.86 o                         
  -4   1  16        321.20        259.81        28.47 o                         
  -3   1  16         27.47         36.43        18.83 o                         
  -2   1  16         16.46         -4.86        17.92 o                         
  -1   1  16        296.56        280.24        52.38 o                         
   0   1  16        570.16        527.18        24.47 o                         
   1   1  16        174.49        202.03        22.72 o                         
  -5   2  16         19.81         22.53        19.46 o                         
  -4   2  16         41.27         34.45        19.83 o                         
  -3   2  16         36.77         46.20        28.17 o                         
  -2   2  16         59.28         52.97        32.60 o                         
  -1   2  16       1039.59       1040.81        66.49 o                         
   0   2  16       2092.54       2133.04        68.00 o                         
   1   2  16       2745.60       2962.96        70.01 o                         
  -4   3  16        351.38        338.97        32.27 o                         
  -3   3  16       1290.60       1267.72        52.63 o                         
  -2   3  16        911.22        964.53        45.52 o                         
  -1   3  16        420.30        403.92        31.92 o                         
   0   3  16          1.26        -20.54        20.54 o                         
  -3   4  16         12.31        -17.35        22.57 o                         
  -2   4  16        520.85        488.62        36.27 o                         
  -2  -3  17       1779.26       1973.73        71.20 o                         
  -1  -3  17        349.73        401.45        30.91 o                         
   0  -3  17        298.34        268.49        25.64 o                         
  -3  -2  17        131.51         95.86        21.84 o                         
  -2  -2  17         33.61         30.92        20.05 o                         
  -1  -2  17         11.89         18.91        21.49 o                         
   0  -2  17         65.63         70.62        39.47 o                         
   1  -2  17         40.61         39.64        18.66 o                         
  -4  -1  17          0.27          0.40        30.86 o                         
  -3  -1  17         28.51         34.99        38.83 o                         
  -2  -1  17        113.42        100.39        22.49 o                         
  -1  -1  17          2.58        -11.19        18.21 o                         
   0  -1  17         69.09         56.51        17.05 o                         
   1  -1  17        291.40        215.98        24.00 o                         
  -4   0  17        630.70        625.27        39.82 o                         
  -3   0  17        101.34         79.07        32.99 o                         
  -2   0  17         90.51         81.31        36.41 o                         
  -1   0  17        431.49        414.68        31.42 o                         
   0   0  17         45.01         50.34        15.92 o                         
   1   0  17        248.42        229.54        24.78 o                         
  -4   1  17       1610.10       1710.21        81.55 o                         
  -3   1  17       1439.11       1522.72        65.56 o                         
  -2   1  17        669.49        692.51        55.49 o                         
  -1   1  17        376.82        354.15        30.96 o                         
   0   1  17        367.31        402.39        49.09 o                         
  -3   2  17        192.32        203.15        27.48 o                         
  -2   2  17        119.58        101.36        38.83 o                         
  -1   2  17         82.66         63.32        21.09 o                         
                                                                                
