# Supplementary material for: Crystal structures of zinc(II) coordination complexes with iso­quinoline N-oxide
Source: Acta Crystallogr E Crystallogr Commun. 2025 Jan 14;81(Pt 2):132–9. doi: 10.1107/S2056989025000180 (PMC11799800; doi:10.1107/S2056989025000180)
Supplement: Supplementary file 5 [file e-81-00132-IVsup5.hkl]

data_IV                                                                         
_shelx_title ' x117_np(2)_a.res in R-3'                                         
_shelx_refln_list_code          4                                               
_shelx_F_calc_maximum      393.92                                               
_exptl_crystal_F_000      1752.00                                               
_reflns_d_resolution_high  0.8302                                               
                                                                                
loop_                                                                           
 _space_group_symop_operation_xyz                                               
 'x, y, z'                                                                      
 '-y, x-y, z'                                                                   
 '-x+y, -x, z'                                                                  
 'x+2/3, y+1/3, z+1/3'                                                          
 '-y+2/3, x-y+1/3, z+1/3'                                                       
 '-x+y+2/3, -x+1/3, z+1/3'                                                      
 'x+1/3, y+2/3, z+2/3'                                                          
 '-y+1/3, x-y+2/3, z+2/3'                                                       
 '-x+y+1/3, -x+2/3, z+2/3'                                                      
 '-x, -y, -z'                                                                   
 'y, -x+y, -z'                                                                  
 'x-y, x, -z'                                                                   
 '-x+2/3, -y+1/3, -z+1/3'                                                       
 'y+2/3, -x+y+1/3, -z+1/3'                                                      
 'x-y+2/3, x+1/3, -z+1/3'                                                       
 '-x+1/3, -y+2/3, -z+2/3'                                                       
 'y+1/3, -x+y+2/3, -z+2/3'                                                      
 'x-y+1/3, x+2/3, -z+2/3'                                                       
                                                                                
_cell_length_a    12.8217                                                       
_cell_length_b    12.8217                                                       
_cell_length_c    26.5684                                                       
_cell_angle_alpha  90.000                                                       
_cell_angle_beta   90.000                                                       
_cell_angle_gamma 120.000                                                       
                                                                                
_shelx_F_squared_multiplier     1.000                                           
                                                                                
loop_                                                                           
 _refln_index_h                                                                 
 _refln_index_k                                                                 
 _refln_index_l                                                                 
 _refln_F_squared_calc                                                          
 _refln_F_squared_meas                                                          
 _refln_F_squared_sigma                                                         
 _refln_observed_status                                                         
  -1   2   0      46063.88      48276.27       137.71 o                         
   0   3   0      14258.04      13895.88        27.96 o                         
  -2   4   0        139.76        287.37         5.73 o                         
  -4   5   0       9753.27       8946.50        34.00 o                         
  -1   5   0      33574.43      33313.30        99.66 o                         
  -3   6   0       6533.87       6082.41        28.63 o                         
   0   6   0       1839.05       1391.09        16.31 o                         
  -5   7   0      24974.46      23201.45        60.33 o                         
  -2   7   0      82831.97      86707.96       195.71 o                         
  -7   8   0       6522.96       6243.35        66.21 o                         
  -4   8   0      23553.93      23384.23        75.62 o                         
  -1   8   0        246.03        156.03         8.15 o                         
  -6   9   0      10449.54      10283.09        63.00 o                         
  -3   9   0       3386.64       3365.80        26.61 o                         
   0   9   0       3826.20       3892.28        35.49 o                         
  -8  10   0       9943.71      10800.07        58.52 o                         
  -5  10   0      12533.59      13133.96       111.14 o                         
  -2  10   0       3084.87       3076.70        32.77 o                         
 -10  11   0       2796.62       3013.60        34.42 o                         
  -7  11   0       4376.43       4474.38        41.87 o                         
  -4  11   0         31.11          8.66         7.36 o                         
  -1  11   0       2944.49       3002.13        34.35 o                         
  -9  12   0       4137.11       4330.69        41.29 o                         
  -6  12   0       1670.85       1555.77        24.55 o                         
  -3  12   0      11003.94      10789.43        68.87 o                         
   0  12   0       1410.31       1504.72        34.25 o                         
 -11  13   0        616.81        707.43        20.18 o                         
  -8  13   0        607.47        628.33        17.90 o                         
  -5  13   0       1769.17       1729.77        27.36 o                         
  -2  13   0       1206.70       1288.26        28.21 o                         
 -10  14   0        578.08        607.66        19.26 o                         
  -7  14   0       1844.42       1775.54        35.28 o                         
  -4  14   0       3749.92       3573.59        45.41 o                         
  -9  15   0        831.67        809.29        26.85 o                         
  -6  15   0       2149.28       1965.29        39.28 o                         
  -1   1   1      26564.26      26542.29       122.69 o                         
  -3   2   1     120738.54     126247.51       287.01 o                         
   0   2   1       3138.92       3263.79        31.89 o                         
  -5   3   1       2043.03       2169.23        20.64 o                         
  -2   3   1      53356.80      53068.21       133.63 o                         
   1   3   1      36079.07      36959.25       100.07 o                         
  -7   4   1      29894.88      31478.81        70.34 o                         
  -4   4   1      23687.36      24682.73        91.07 o                         
  -1   4   1     155171.23     160314.62       302.41 o                         
   2   4   1       2329.74       2447.69        23.46 o                         
  -9   5   1          7.90         17.81         5.45 o                         
  -6   5   1       1854.52       1835.16        17.13 o                         
  -3   5   1       9114.96       9627.94        42.88 o                         
   0   5   1       1209.34       1724.07        16.99 o                         
   3   5   1       4830.39       4933.40        34.47 o                         
 -11   6   1       1841.06       1969.23        23.22 o                         
  -8   6   1       4433.11       4115.74        27.87 o                         
  -5   6   1       1009.65       1223.69        14.92 o                         
  -2   6   1         19.50         21.38         4.29 o                         
   1   6   1       1347.02       1539.03        14.20 o                         
   4   6   1       1100.49       1166.25        22.61 o                         
 -13   7   1         39.69         20.91        10.77 o                         
 -10   7   1       1599.09       1507.07        29.53 o                         
  -7   7   1        187.53        225.82         7.35 o                         
  -4   7   1         17.32         19.44         4.97 o                         
  -1   7   1         80.32         91.18         6.25 o                         
   2   7   1       1830.38       1839.46        23.02 o                         
   5   7   1          4.44          6.73         8.25 o                         
 -15   8   1         92.61        118.67        14.39 o                         
 -12   8   1        982.20        938.47        19.94 o                         
  -9   8   1        205.14        207.06        10.74 o                         
  -6   8   1        352.10        247.98         7.96 o                         
  -3   8   1      15685.18      16692.82        54.42 o                         
   0   8   1       1597.31       1523.96        21.02 o                         
   3   8   1        170.02        154.75        10.26 o                         
   6   8   1        743.13        686.27        21.46 o                         
 -14   9   1        790.24        720.49        24.63 o                         
 -11   9   1        333.32        278.01        12.10 o                         
  -8   9   1        381.15        432.58        13.89 o                         
  -5   9   1        155.75        102.31         6.55 o                         
  -2   9   1       2964.80       2958.60        28.89 o                         
   1   9   1          6.12         15.17         7.97 o                         
   4   9   1        224.01        236.38        13.77 o                         
 -13  10   1         37.52         83.45        11.04 o                         
 -10  10   1         37.94         39.91        10.58 o                         
  -7  10   1       1658.75       1610.23        22.79 o                         
  -4  10   1        939.96        870.39        15.14 o                         
  -1  10   1         60.88        131.92        28.63 o                         
   2  10   1       1128.07       1036.31        21.89 o                         
   5  10   1         19.02         25.36        14.67 o                         
 -12  11   1         59.47         50.52         9.92 o                         
  -9  11   1         48.27         36.82         8.35 o                         
  -6  11   1        174.35        170.74         8.98 o                         
  -3  11   1       4279.76       4254.78        38.28 o                         
   0  11   1         20.82         24.97         8.98 o                         
   3  11   1          4.30         -5.82        10.46 o                         
 -14  12   1        142.55        126.70        13.96 o                         
 -11  12   1          5.91          4.43         9.58 o                         
  -8  12   1        139.83        110.58        10.33 o                         
  -5  12   1       1022.38        889.34        19.29 o                         
  -2  12   1       3297.05       3094.63        39.07 o                         
   1  12   1        157.42        145.70        13.49 o                         
 -13  13   1          3.32         14.79        12.16 o                         
 -10  13   1         16.03          0.33         9.43 o                         
  -7  13   1          3.30         21.37        10.07 o                         
  -4  13   1       1158.98       1147.75        25.90 o                         
  -1  13   1         99.14        107.84        13.37 o                         
 -12  14   1         71.26         76.33        15.75 o                         
  -9  14   1         71.37         46.73        12.81 o                         
  -6  14   1        282.23        199.83        15.69 o                         
  -3  14   1        941.15        932.34        34.46 o                         
  -8  15   1         23.37         46.89        13.35 o                         
  -5  15   1       1111.91        985.29        30.69 o                         
   0   1   2      22373.75      23041.37        37.65 o                         
  -2   2   2      26172.38      26402.31        56.44 o                         
   1   2   2      15544.40      16541.18        37.43 o                         
  -4   3   2      87287.74      89954.29       151.18 o                         
  -1   3   2      85525.91      86954.52       314.04 o                         
   2   3   2       4656.69       4518.77        34.41 o                         
  -6   4   2        606.82        444.83         8.74 o                         
  -3   4   2      27396.81      27761.93        79.52 o                         
   0   4   2       3920.87       4522.60        26.83 o                         
   3   4   2      20963.74      21125.17        97.35 o                         
  -8   5   2       3230.82       3171.92        30.29 o                         
  -5   5   2         22.11         36.90         4.40 o                         
  -2   5   2        985.11       1256.14        15.44 o                         
   1   5   2      29895.11      30058.56        72.27 o                         
   4   5   2       7271.74       7228.76        64.32 o                         
 -10   6   2         76.80         82.60         7.27 o                         
  -7   6   2        101.23        118.07         6.65 o                         
  -4   6   2      23728.57      26047.60        63.00 o                         
  -1   6   2       1144.59        832.78        12.61 o                         
   2   6   2      22588.71      22681.14        77.38 o                         
   5   6   2        315.66        303.94        15.95 o                         
 -12   7   2       1078.43       1017.01        20.24 o                         
  -9   7   2       3053.38       3235.88        26.89 o                         
  -6   7   2         29.26         76.41         6.27 o                         
  -3   7   2       1190.36       1153.16        13.91 o                         
   0   7   2      15446.00      15579.04        59.74 o                         
   3   7   2         25.31         24.27         7.31 o                         
   6   7   2       1555.12       1569.86        35.19 o                         
 -14   8   2        901.36        902.40        24.05 o                         
 -11   8   2       3946.55       3882.03        42.96 o                         
  -8   8   2       1924.85       2042.48        21.79 o                         
  -5   8   2       3858.52       3662.48        26.22 o                         
  -2   8   2      23974.33      24593.04        75.29 o                         
   1   8   2       9372.60       9806.71        56.14 o                         
   4   8   2        350.43        382.67        14.38 o                         
   7   8   2        272.23        285.48        21.04 o                         
 -13   9   2       1291.03       1272.46        24.36 o                         
 -10   9   2        799.33        829.54        17.98 o                         
  -7   9   2       2538.95       2434.02        23.12 o                         
  -4   9   2       5955.18       6344.08        53.00 o                         
  -1   9   2        902.78       1016.14        18.12 o                         
   2   9   2          8.97         13.15         8.28 o                         
   5   9   2        906.33        882.70        22.16 o                         
 -15  10   2         59.54         19.05        13.72 o                         
 -12  10   2       1432.43       1479.46        25.81 o                         
  -9  10   2       2874.71       2807.09        34.26 o                         
  -6  10   2       2994.23       2983.65        27.62 o                         
  -3  10   2       3290.12       3336.08        32.08 o                         
   0  10   2         21.60         10.02         8.65 o                         
   3  10   2        188.15        218.28        12.87 o                         
 -14  11   2        779.79        735.88        25.23 o                         
 -11  11   2        502.84        529.41        18.44 o                         
  -8  11   2       3454.06       3219.17        36.05 o                         
  -5  11   2       2563.09       2512.95        25.83 o                         
  -2  11   2        156.98        146.96        10.32 o                         
   1  11   2       1020.22        999.54        22.33 o                         
 -13  12   2        861.87        811.56        26.03 o                         
 -10  12   2        393.77        409.08        16.15 o                         
  -7  12   2        985.78        873.49        31.02 o                         
  -4  12   2         61.75         28.80         8.61 o                         
  -1  12   2       1380.24       1351.52        27.84 o                         
   2  12   2        432.47        502.52        22.93 o                         
 -12  13   2        431.70        419.04        17.04 o                         
  -9  13   2       1706.94       1608.90        28.78 o                         
  -6  13   2         67.50         63.51        11.04 o                         
  -3  13   2       5087.41       5333.84        53.57 o                         
   0  13   2        665.34        629.30        24.95 o                         
 -11  14   2        341.11        348.07        17.85 o                         
  -8  14   2        243.46        221.73        16.59 o                         
  -5  14   2         36.80         24.96        13.10 o                         
  -2  14   2        233.82        249.38        16.84 o                         
 -10  15   2        260.35        268.30        18.70 o                         
  -7  15   2         24.48         39.21        13.56 o                         
   0   0   3       8338.63       7412.47        46.32 o                         
   1   1   3      78266.09      81271.97       410.50 o                         
  -1   2   3      47825.43      48924.61       198.54 o                         
   2   2   3      14104.58      14305.29        46.21 o                         
  -3   3   3      26969.79      26128.09        66.21 o                         
   0   3   3       2916.59       2772.63        17.73 o                         
   3   3   3       3610.97       3411.96        26.84 o                         
  -5   4   3      15221.77      14462.82        45.45 o                         
  -2   4   3       7879.09       7255.48        35.55 o                         
   1   4   3        251.55        287.66         7.70 o                         
   4   4   3       6123.74       6045.64        41.21 o                         
  -7   5   3         45.39        199.42         9.68 o                         
  -4   5   3      38652.91      38937.66        72.41 o                         
  -1   5   3      12038.45      13409.24        42.81 o                         
   2   5   3        697.30        546.35         9.46 o                         
   5   5   3       3235.91       3316.50        28.00 o                         
  -9   6   3       5642.58       6055.17        45.24 o                         
  -6   6   3       2867.35       2213.86        26.52 o                         
  -3   6   3       2818.00       2558.26        18.62 o                         
   0   6   3      11349.46      11080.34        45.15 o                         
   3   6   3      13430.17      13887.74        60.17 o                         
   6   6   3       1281.08       1187.01        21.79 o                         
 -11   7   3       2033.69       1908.84        23.42 o                         
  -8   7   3       2777.38       2641.77        25.61 o                         
  -5   7   3      10143.39       9974.36        41.07 o                         
  -2   7   3       3875.30       4900.71        34.83 o                         
   1   7   3      12285.12      12420.46        55.06 o                         
   4   7   3       1224.35       1246.26        21.44 o                         
   7   7   3       1135.41       1093.64        27.42 o                         
 -13   8   3       1327.19       1269.65        23.75 o                         
 -10   8   3       1289.88       1301.75        21.38 o                         
  -7   8   3       3226.14       2793.32        24.17 o                         
  -4   8   3      10013.59      10680.19        43.73 o                         
  -1   8   3       9584.37       9589.84        48.55 o                         
   2   8   3       1993.08       2094.68        26.05 o                         
   5   8   3       3497.93       3194.97        51.67 o                         
 -15   9   3        205.72        189.70        16.27 o                         
 -12   9   3        888.77        895.06        20.25 o                         
  -9   9   3       2440.18       2415.22        28.26 o                         
  -6   9   3       4181.52       4126.77        39.20 o                         
  -3   9   3       7579.03       7627.77        54.99 o                         
   0   9   3       4476.27       4598.01        37.57 o                         
   3   9   3        116.82         74.48         9.87 o                         
   6   9   3        476.24        400.39        20.99 o                         
 -14  10   3       1165.82       1112.09        24.63 o                         
 -11  10   3        571.75        636.32        17.45 o                         
  -8  10   3       2971.41       3017.57        43.89 o                         
  -5  10   3       3640.15       3745.99        53.91 o                         
  -2  10   3       1323.14       1188.40        20.07 o                         
   1  10   3         10.82         15.58         8.40 o                         
   4  10   3       1602.53       1621.34        32.93 o                         
 -13  11   3       2057.96       2099.30        32.26 o                         
 -10  11   3        697.44        778.07        21.99 o                         
  -7  11   3       1919.96       2084.73        29.15 o                         
  -4  11   3       7218.52       7310.57        78.88 o                         
  -1  11   3        472.35        482.95        19.25 o                         
   2  11   3       1579.98       1518.42        30.28 o                         
 -12  12   3        286.27        344.69        16.85 o                         
  -9  12   3       2824.96       2805.93        35.84 o                         
  -6  12   3        312.51        355.98        13.43 o                         
  -3  12   3        148.84        191.11        15.38 o                         
   0  12   3        674.47        715.87        22.05 o                         
 -11  13   3        140.55        185.81        12.61 o                         
  -8  13   3       1643.50       1681.58        31.76 o                         
  -5  13   3       1765.04       1665.03        31.28 o                         
  -2  13   3       1531.45       1497.94        30.45 o                         
 -10  14   3        700.74        707.08        22.27 o                         
  -7  14   3         20.85         39.60        12.48 o                         
  -4  14   3        918.73        848.05        24.43 o                         
  -9  15   3        138.34        102.88        14.86 o                         
  -6  15   3         70.69         53.46        14.10 o                         
  -1   1   4       8374.40       8205.98        35.15 o                         
  -3   2   4        545.75        459.85         7.80 o                         
   0   2   4       9074.23       9499.95        49.57 o                         
  -5   3   4      12051.61      12840.33        38.98 o                         
  -2   3   4         11.79         24.12         3.10 o                         
   1   3   4        487.10        439.96         7.07 o                         
  -7   4   4        513.64        509.15        10.02 o                         
  -4   4   4      13639.92      13863.32        39.93 o                         
  -1   4   4        428.66        505.12         6.33 o                         
   2   4   4        877.13       1059.80        14.48 o                         
  -9   5   4        280.52        288.98         9.31 o                         
  -6   5   4       4438.62       4825.53        28.66 o                         
  -3   5   4        766.30        879.46        11.42 o                         
   0   5   4        324.15        242.67         7.79 o                         
   3   5   4        106.50         85.68         5.85 o                         
 -11   6   4        601.53        620.17        14.01 o                         
  -8   6   4       1714.11       1628.90        18.64 o                         
  -5   6   4       9855.24      11346.01        43.81 o                         
  -2   6   4       1156.61       1220.07        12.22 o                         
   1   6   4        257.50        321.40         9.54 o                         
   4   6   4       1220.55       1206.97        20.81 o                         
 -13   7   4         32.87         57.71        10.65 o                         
 -10   7   4        239.52        198.37         9.10 o                         
  -7   7   4        819.39        921.52        14.13 o                         
  -4   7   4       1122.00       1210.80        14.50 o                         
  -1   7   4        241.31        322.63         9.28 o                         
   2   7   4        458.67        442.66        12.21 o                         
   5   7   4         18.64          5.79         9.25 o                         
 -15   8   4         30.36         52.16        13.64 o                         
 -12   8   4         63.30         77.51         9.64 o                         
  -9   8   4          5.39         12.43         6.79 o                         
  -6   8   4        643.66        598.43        11.78 o                         
  -3   8   4       1297.25       1485.06        22.84 o                         
   0   8   4       2787.57       2993.01        28.09 o                         
   3   8   4         16.26         11.60         7.70 o                         
   6   8   4          5.24          2.67        11.13 o                         
 -14   9   4        367.06        415.11        18.10 o                         
 -11   9   4          4.02         14.43         8.32 o                         
  -8   9   4          9.42          7.30         5.98 o                         
  -5   9   4        275.36        261.74         8.93 o                         
  -2   9   4        728.45        614.89        13.88 o                         
   1   9   4          6.28         10.75         7.44 o                         
   4   9   4         26.70         43.40         9.65 o                         
 -13  10   4        425.83        424.10        16.17 o                         
 -10  10   4        315.55        254.68        13.00 o                         
  -7  10   4          5.07          5.11         6.32 o                         
  -4  10   4         18.65         34.45         6.85 o                         
  -1  10   4        485.53        490.99        14.05 o                         
   2  10   4       2064.92       2043.41        29.37 o                         
   5  10   4        887.92        926.29        32.35 o                         
 -12  11   4        293.31        236.94        13.52 o                         
  -9  11   4        807.78        671.74        17.37 o                         
  -6  11   4        111.53        142.17        10.14 o                         
  -3  11   4        188.13        161.52        11.86 o                         
   0  11   4         10.96         11.86         9.81 o                         
   3  11   4        324.23        267.79        18.60 o                         
 -14  12   4        406.85        370.83        18.72 o                         
 -11  12   4         14.65         -5.34         9.19 o                         
  -8  12   4         80.19         57.24         9.20 o                         
  -5  12   4        706.57        658.12        18.91 o                         
  -2  12   4         11.44          2.59        12.23 o                         
   1  12   4         55.53         68.32        14.42 o                         
 -13  13   4          3.23          8.48        10.95 o                         
 -10  13   4        416.43        357.60        15.63 o                         
  -7  13   4        261.08        192.15        14.99 o                         
  -4  13   4        148.58        188.41        13.73 o                         
  -1  13   4         15.03          6.94        13.03 o                         
 -12  14   4         17.91         46.46        12.62 o                         
  -9  14   4         63.22         75.25        13.43 o                         
  -6  14   4        345.68        318.63        18.46 o                         
  -3  14   4          6.36         -7.82        12.61 o                         
  -8  15   4        548.70        460.67        21.81 o                         
  -5  15   4         12.78         46.62        15.42 o                         
   0   1   5      36254.50      36391.00       181.11 o                         
  -2   2   5      41232.66      41329.55        54.11 o                         
   1   2   5      19551.36      19066.61        43.67 o                         
  -4   3   5      31231.44      30796.57        57.25 o                         
  -1   3   5      48492.74      46193.35        84.46 o                         
   2   3   5      14866.59      14297.25        39.44 o                         
  -6   4   5      19894.88      19968.52        85.06 o                         
  -3   4   5      19711.07      19056.20        46.08 o                         
   0   4   5       4494.30       4015.46        20.84 o                         
   3   4   5      16984.61      16537.32        64.03 o                         
  -8   5   5        819.04        667.19        12.37 o                         
  -5   5   5       7847.08       8128.87        34.66 o                         
  -2   5   5       5886.97       5776.39        26.85 o                         
   1   5   5      15553.38      14197.38        48.80 o                         
   4   5   5       4118.85       4010.11        28.74 o                         
 -10   6   5       2972.02       2989.05        31.50 o                         
  -7   6   5        964.86        831.01        13.16 o                         
  -4   6   5       7574.21       7023.64        37.37 o                         
  -1   6   5       9682.88       9058.04        40.14 o                         
   2   6   5       6454.03       6005.77        37.45 o                         
   5   6   5       5615.90       5838.22        55.21 o                         
 -12   7   5       1141.08       1053.95        19.14 o                         
  -9   7   5       2592.96       2573.55        25.01 o                         
  -6   7   5       6647.76       6693.30        37.13 o                         
  -3   7   5       1187.76        961.97        12.29 o                         
   0   7   5      17355.71      16994.24        60.09 o                         
   3   7   5      16072.27      16911.71       102.62 o                         
   6   7   5       2146.70       2115.62        30.08 o                         
 -14   8   5       2375.59       2275.58        40.31 o                         
 -11   8   5       6812.94       6697.29        55.75 o                         
  -8   8   5       4046.87       3838.96        29.83 o                         
  -5   8   5       6950.17       7379.57        43.22 o                         
  -2   8   5      11941.11      11709.43        50.62 o                         
   1   8   5       4889.45       4790.46        45.21 o                         
   4   8   5       1008.40       1029.16        20.96 o                         
   7   8   5       1253.23       1200.46        32.22 o                         
 -13   9   5        474.85        434.55        16.04 o                         
 -10   9   5       3630.08       3578.06        35.79 o                         
  -7   9   5       5368.41       5584.65        44.02 o                         
  -4   9   5       7874.39       8145.98        54.70 o                         
  -1   9   5       4301.39       4229.03        39.33 o                         
   2   9   5         86.02         86.16         9.57 o                         
   5   9   5       1771.55       1790.73        32.82 o                         
 -12  10   5       1383.81       1466.28        25.83 o                         
  -9  10   5       5618.30       5935.95        48.23 o                         
  -6  10   5       5178.70       5121.08        37.88 o                         
  -3  10   5       3152.90       3208.26        35.20 o                         
   0  10   5        676.25        663.88        19.01 o                         
   3  10   5        147.71        175.87        15.55 o                         
 -14  11   5       1439.31       1298.24        27.06 o                         
 -11  11   5       2350.43       2340.84        34.21 o                         
  -8  11   5       1795.83       1927.01        24.00 o                         
  -5  11   5       5459.60       5619.36        47.77 o                         
  -2  11   5       5118.17       5446.26        49.69 o                         
   1  11   5        159.08        162.78        14.97 o                         
 -13  12   5        254.25        304.24        16.78 o                         
 -10  12   5       3674.79       3710.35        41.95 o                         
  -7  12   5       1899.68       1965.17        32.61 o                         
  -4  12   5       6374.33       6806.38        56.42 o                         
  -1  12   5       1607.35       1679.64        35.05 o                         
   2  12   5        197.68        196.89        18.00 o                         
 -12  13   5        463.17        558.50        19.02 o                         
  -9  13   5       2127.11       2130.38        36.91 o                         
  -6  13   5       1512.29       1417.90        27.89 o                         
  -3  13   5         93.83        168.42        17.41 o                         
   0  13   5        677.20        753.38        27.50 o                         
 -11  14   5        904.35        888.96        25.30 o                         
  -8  14   5        282.80        218.02        16.54 o                         
  -5  14   5        281.50        294.23        16.46 o                         
  -2  14   5       1610.53       1797.10        40.16 o                         
  -7  15   5        165.10        165.50        16.48 o                         
   0   0   6      36346.03      33860.36       100.43 o                         
   1   1   6       3922.19       4207.29        24.74 o                         
  -1   2   6       4875.81       4924.56        26.87 o                         
   2   2   6       2742.09       2743.30        30.10 o                         
  -3   3   6      14103.51      14275.95        39.66 o                         
   0   3   6       1979.29       2093.96        19.05 o                         
   3   3   6       3265.94       3456.72        22.09 o                         
  -5   4   6       6024.07       5710.21        33.46 o                         
  -2   4   6       3579.02       3492.64        21.06 o                         
   1   4   6       1155.75       1106.84        17.40 o                         
   4   4   6        202.79        198.49         7.79 o                         
  -7   5   6         82.20        106.88         9.98 o                         
  -4   5   6       4194.42       3887.73        24.07 o                         
  -1   5   6       4822.13       4909.88        26.67 o                         
   2   5   6         66.42         84.24         4.64 o                         
   5   5   6         92.34         85.33         7.51 o                         
  -9   6   6         19.80         13.96         5.77 o                         
  -6   6   6       7395.34       7205.52        36.06 o                         
  -3   6   6         16.34         28.54         3.97 o                         
   0   6   6        510.94        625.71        11.08 o                         
   3   6   6       2596.62       2630.27        26.63 o                         
   6   6   6       3501.97       3569.35        38.99 o                         
 -11   7   6        134.03        116.41         8.62 o                         
  -8   7   6        120.90         71.95         6.39 o                         
  -5   7   6       1044.18        856.73        12.88 o                         
  -2   7   6       1577.03       1482.08        15.46 o                         
   1   7   6       3105.13       2981.96        26.75 o                         
   4   7   6       3956.24       3999.98        36.76 o                         
   7   7   6        252.07        239.00        16.71 o                         
 -13   8   6        136.86        159.06        14.90 o                         
 -10   8   6        874.32        886.61        16.52 o                         
  -7   8   6       1026.20        892.57        14.85 o                         
  -4   8   6        607.10        592.09        10.99 o                         
  -1   8   6       1556.90       1463.42        18.44 o                         
   2   8   6        220.88        200.20        10.14 o                         
   5   8   6        208.10        208.13        13.78 o                         
 -15   9   6        142.72        158.29        16.63 o                         
 -12   9   6         25.31          6.76        10.45 o                         
  -9   9   6        159.45        173.99         8.92 o                         
  -6   9   6       2205.24       2096.81        23.27 o                         
  -3   9   6        196.18        140.27         9.36 o                         
   0   9   6        514.31        475.24        13.32 o                         
   3   9   6         23.57         21.81         9.42 o                         
   6   9   6        766.88        772.20        30.91 o                         
 -14  10   6        131.68        100.47        12.84 o                         
 -11  10   6       1031.09        970.02        30.90 o                         
  -8  10   6        123.58        131.87         8.55 o                         
  -5  10   6        179.40        176.35         9.25 o                         
  -2  10   6       2358.47       2288.90        30.98 o                         
   1  10   6        641.97        669.31        20.24 o                         
   4  10   6          6.44         -1.69        13.39 o                         
 -13  11   6        159.08        185.56        13.34 o                         
 -10  11   6        117.80        119.66        10.48 o                         
  -7  11   6        286.59        286.15        10.91 o                         
  -4  11   6       6718.94       6938.96        57.06 o                         
  -1  11   6       2842.76       2864.46        37.53 o                         
   2  11   6        406.14        422.84        20.92 o                         
 -12  12   6        109.50         77.77        14.49 o                         
  -9  12   6         24.31         22.18         8.95 o                         
  -6  12   6        835.09        781.63        20.45 o                         
  -3  12   6        510.98        527.83        18.32 o                         
   0  12   6        217.96        216.26        17.03 o                         
 -11  13   6       1497.95       1432.48        29.66 o                         
  -8  13   6        623.49        547.05        21.13 o                         
  -5  13   6        738.49        774.89        22.08 o                         
  -2  13   6        101.05        102.34        14.74 o                         
 -10  14   6         29.18         41.94        13.15 o                         
  -7  14   6        308.93        344.85        19.00 o                         
  -4  14   6        216.19        202.59        17.33 o                         
  -9  15   6        759.25        797.90        27.31 o                         
  -6  15   6        677.49        563.17        24.24 o                         
  -1   1   7       3241.73       3507.59        28.99 o                         
  -3   2   7      19470.58      19278.16        63.63 o                         
   0   2   7         97.29         33.49         3.53 o                         
  -5   3   7      11581.01      11666.81        38.39 o                         
  -2   3   7         36.50         33.72         3.13 o                         
   1   3   7      19313.26      19184.86        48.87 o                         
  -7   4   7       2653.76       2882.68        22.52 o                         
  -4   4   7      13252.79      14071.85        42.65 o                         
  -1   4   7      19425.24      19731.28        56.47 o                         
   2   4   7       9889.70      10366.96        37.41 o                         
  -9   5   7        378.39        347.46        10.12 o                         
  -6   5   7       3549.98       3608.78        25.03 o                         
  -3   5   7       2196.45       2312.47        17.50 o                         
   0   5   7       1602.00       1497.78        16.27 o                         
   3   5   7       2436.32       2368.94        20.40 o                         
 -11   6   7       3210.84       3182.08        29.65 o                         
  -8   6   7        491.46        479.55        13.31 o                         
  -5   6   7       7241.79       7489.73        36.79 o                         
  -2   6   7         81.48         68.61         7.02 o                         
   1   6   7       6847.82       6886.56        36.56 o                         
   4   6   7       7374.93       7247.55        46.02 o                         
 -13   7   7       1513.63       1555.40        32.63 o                         
 -10   7   7        166.23        169.75         9.03 o                         
  -7   7   7        459.87        482.46        11.15 o                         
  -4   7   7       1681.15       1646.11        16.47 o                         
  -1   7   7       4001.68       3998.78        33.23 o                         
   2   7   7         26.35         30.93         7.08 o                         
   5   7   7        285.60        245.87        13.34 o                         
 -15   8   7        511.06        550.93        23.74 o                         
 -12   8   7         25.26         26.98         9.90 o                         
  -9   8   7        720.27        807.28        15.51 o                         
  -6   8   7       5026.58       5292.54        33.49 o                         
  -3   8   7        276.53        260.34         8.67 o                         
   0   8   7         15.56          8.90         6.64 o                         
   3   8   7        949.02        995.18        22.01 o                         
   6   8   7        695.08        781.73        23.10 o                         
 -14   9   7         53.67         62.39        12.87 o                         
 -11   9   7       1071.67        989.43        18.90 o                         
  -8   9   7       2373.62       2447.09        26.84 o                         
  -5   9   7       1602.76       1498.12        18.08 o                         
  -2   9   7       1884.23       1846.48        26.33 o                         
   1   9   7         23.67         39.11         8.74 o                         
   4   9   7        132.54        115.65        29.63 o                         
 -13  10   7        338.87        333.30        15.15 o                         
 -10  10   7        250.60        225.14        11.41 o                         
  -7  10   7         95.35        141.56         8.84 o                         
  -4  10   7       2182.34       2164.67        29.34 o                         
  -1  10   7       8504.56       8909.12        61.19 o                         
   2  10   7         77.22         58.88        12.99 o                         
 -12  11   7       3048.57       2862.13        36.22 o                         
  -9  11   7         71.81         79.21         9.69 o                         
  -6  11   7        950.24        882.20        18.14 o                         
  -3  11   7       5129.25       5352.94        52.69 o                         
   0  11   7        748.51        689.42        28.64 o                         
   3  11   7          2.62          7.11        13.84 o                         
 -11  12   7       1092.34        945.75        25.90 o                         
  -8  12   7         61.70         72.99         9.37 o                         
  -5  12   7        451.34        411.94        20.57 o                         
  -2  12   7         80.91         60.76        10.88 o                         
   1  12   7        466.67        470.99        23.05 o                         
 -13  13   7        965.00        943.58        26.54 o                         
 -10  13   7        625.79        651.29        26.39 o                         
  -7  13   7        268.29        249.94        20.58 o                         
  -4  13   7        675.25        591.94        20.26 o                         
  -1  13   7        587.21        618.83        25.31 o                         
  -9  14   7        324.54        350.68        19.70 o                         
  -6  14   7        781.00        817.13        23.95 o                         
  -3  14   7         30.81         41.05        14.78 o                         
  -8  15   7       1992.82       2090.08        41.14 o                         
   0   1   8      19401.01      18631.65        71.64 o                         
  -2   2   8      23000.16      22798.91        64.45 o                         
   1   2   8      16906.21      15569.39        52.82 o                         
  -4   3   8       3100.20       2689.35        18.20 o                         
  -1   3   8      17047.42      16953.14        81.36 o                         
   2   3   8      24625.94      24389.88        77.32 o                         
  -6   4   8      11917.07      11965.24        43.52 o                         
  -3   4   8       8843.62       8811.60        32.18 o                         
   0   4   8       5271.01       4777.63        26.24 o                         
   3   4   8       4677.56       4538.29        26.81 o                         
  -8   5   8        155.73        164.93         7.56 o                         
  -5   5   8       2242.60       1999.12        19.80 o                         
  -2   5   8         28.62         78.77         5.30 o                         
   1   5   8        891.59        554.04         8.33 o                         
   4   5   8      11978.54      11958.00        56.35 o                         
 -10   6   8       5316.18       5462.08        41.95 o                         
  -7   6   8       1124.93        883.08        14.23 o                         
  -4   6   8        260.87        187.37         9.99 o                         
  -1   6   8       3388.49       3058.80        30.92 o                         
   2   6   8       3002.23       2638.51        24.39 o                         
   5   6   8       5494.71       5895.01        53.65 o                         
 -12   7   8      10143.06      10431.79        62.03 o                         
  -9   7   8        619.43        622.44        13.73 o                         
  -6   7   8      12178.14      12326.22        72.33 o                         
  -3   7   8       8274.90       8203.60        40.93 o                         
   0   7   8       1429.59       1282.95        23.82 o                         
   3   7   8         16.44         25.16         9.04 o                         
   6   7   8        856.80        896.52        23.49 o                         
 -14   8   8       1595.18       1429.75        48.29 o                         
 -11   8   8         70.63         85.97         9.01 o                         
  -8   8   8       2347.49       2229.52        31.84 o                         
  -5   8   8       6740.99       6970.74        51.07 o                         
  -2   8   8       3940.97       3913.46        35.11 o                         
   1   8   8         83.97         78.26         8.97 o                         
   4   8   8       1013.98       1067.13        24.08 o                         
 -13   9   8       1354.79       1296.13        30.45 o                         
 -10   9   8       4176.41       4336.32        39.31 o                         
  -7   9   8       3303.26       3304.37        29.07 o                         
  -4   9   8       3994.27       4100.52        33.89 o                         
  -1   9   8      17602.60      18417.98        94.15 o                         
   2   9   8       2508.70       2534.64        52.33 o                         
   5   9   8        275.10        265.13        18.01 o                         
 -12  10   8         85.62         92.11        10.69 o                         
  -9  10   8        477.14        509.82        13.84 o                         
  -6  10   8        905.09        961.49        20.33 o                         
  -3  10   8      12236.04      12747.27        73.21 o                         
   0  10   8       6754.71       7140.45       103.74 o                         
   3  10   8        103.40        122.30        15.05 o                         
 -14  11   8         10.80          6.59        14.16 o                         
 -11  11   8       4943.56       5180.52        53.22 o                         
  -8  11   8       2611.65       2698.53        31.50 o                         
  -5  11   8       1422.99       1555.29        26.74 o                         
  -2  11   8       1820.09       1926.86        30.61 o                         
   1  11   8        420.51        445.39        21.07 o                         
 -13  12   8       3448.67       3327.65        44.44 o                         
 -10  12   8       2608.45       2663.37        92.81 o                         
  -7  12   8        224.16        210.33        13.27 o                         
  -4  12   8         14.78         -4.57        10.11 o                         
  -1  12   8        341.15        346.02        19.53 o                         
 -12  13   8       1092.32       1103.25        29.62 o                         
  -9  13   8        412.35        429.36        19.66 o                         
  -6  13   8        518.66        490.02        18.64 o                         
  -3  13   8        287.38        304.47        19.54 o                         
 -11  14   8        768.20        772.44        26.45 o                         
  -8  14   8       5492.42       5453.43        81.75 o                         
  -5  14   8       1669.54       1496.98        41.15 o                         
   0   0   9       7729.82       7492.06        48.66 o                         
   1   1   9        439.50        554.54         8.38 o                         
  -1   2   9         16.68         45.92         4.17 o                         
   2   2   9      24395.43      25287.60        71.26 o                         
  -3   3   9       3450.00       3493.72        27.61 o                         
   0   3   9        104.42        159.33         5.71 o                         
   3   3   9       8193.88       8771.39        39.03 o                         
  -5   4   9       8501.32       8178.73        44.60 o                         
  -2   4   9         61.68        113.64         5.96 o                         
   1   4   9       5240.71       5639.22        54.64 o                         
   4   4   9         46.23         33.35         5.36 o                         
  -7   5   9       3202.61       3205.80        25.12 o                         
  -4   5   9        423.60        337.93         7.92 o                         
  -1   5   9       3312.44       3499.45        22.62 o                         
   2   5   9        601.50        689.03        12.23 o                         
   5   5   9        255.78        239.91         9.53 o                         
  -9   6   9        136.20        126.46         7.60 o                         
  -6   6   9        516.74        452.65        10.40 o                         
  -3   6   9       3016.77       2998.32        24.47 o                         
   0   6   9         93.54         72.61         8.12 o                         
   3   6   9       2269.82       2183.63        28.03 o                         
   6   6   9        226.12        217.55        13.72 o                         
 -11   7   9       5458.62       5482.06        40.22 o                         
  -8   7   9        371.10        353.68        10.66 o                         
  -5   7   9      12500.43      13197.22        76.36 o                         
  -2   7   9       1428.41       1546.45        17.53 o                         
   1   7   9       3324.29       3068.49        37.32 o                         
   4   7   9        265.97        239.64        13.59 o                         
   7   7   9        706.82        677.86        21.96 o                         
 -13   8   9        540.40        523.29        19.00 o                         
 -10   8   9       1631.34       1607.91        22.22 o                         
  -7   8   9         13.23         14.60         5.96 o                         
  -4   8   9         49.67         76.74         7.51 o                         
  -1   8   9       2433.02       2541.98        35.02 o                         
   2   8   9        241.50        229.34        15.30 o                         
   5   8   9         35.76         23.05        12.67 o                         
 -12   9   9        210.13        206.28        11.31 o                         
  -9   9   9        288.72        303.11        11.22 o                         
  -6   9   9         75.10        106.35         8.31 o                         
  -3   9   9       1923.04       1841.80        28.31 o                         
   0   9   9       4746.45       4984.89        54.80 o                         
   3   9   9        401.61        340.92        19.54 o                         
 -14  10   9         17.88          1.90        13.01 o                         
 -11  10   9        222.01        212.63        13.10 o                         
  -8  10   9        136.45        127.70         8.99 o                         
  -5  10   9         98.20        119.61         8.63 o                         
  -2  10   9       1175.51       1190.05        25.73 o                         
   1  10   9        418.46        403.09        19.81 o                         
   4  10   9         17.39         21.12        14.47 o                         
 -13  11   9        261.23        234.12        15.35 o                         
 -10  11   9       2207.08       2043.06        33.29 o                         
  -7  11   9         99.19         99.09        10.32 o                         
  -4  11   9       1255.75       1302.03        25.08 o                         
  -1  11   9          3.61         10.84        12.43 o                         
   2  11   9         18.96          8.98        13.38 o                         
 -12  12   9       3072.79       3041.80        42.50 o                         
  -9  12   9        735.53        739.70        19.01 o                         
  -6  12   9        167.36        177.18        12.99 o                         
  -3  12   9         28.28         22.11        12.05 o                         
   0  12   9         99.55         96.79        15.58 o                         
 -11  13   9         78.01         60.35        11.98 o                         
  -8  13   9         78.41        110.35        11.98 o                         
  -5  13   9        478.05        469.46        18.58 o                         
  -2  13   9          3.71         -0.74        13.41 o                         
 -10  14   9         81.10         78.45        16.65 o                         
  -7  14   9       1508.82       1531.21        31.27 o                         
  -4  14   9         28.28         39.93        14.92 o                         
  -1   1  10       2208.95       2809.25        18.15 o                         
  -3   2  10      53243.48      54687.43       120.02 o                         
   0   2  10       2747.76       2101.08        19.95 o                         
  -5   3  10      18150.82      18347.39        49.00 o                         
  -2   3  10       2374.98       2068.29        18.07 o                         
   1   3  10      12235.03      11424.81        56.57 o                         
  -7   4  10        871.30        743.58        12.28 o                         
  -4   4  10       1907.93       1732.42        19.09 o                         
  -1   4  10         21.13        128.49         5.42 o                         
   2   4  10       8415.62       7852.06        44.37 o                         
  -9   5  10       4094.10       3940.19        29.95 o                         
  -6   5  10      13161.81      14178.36        50.93 o                         
  -3   5  10       5615.13       5602.19        25.87 o                         
   0   5  10       3035.76       2590.57        25.81 o                         
   3   5  10        304.11        257.27         9.27 o                         
 -11   6  10       3521.80       3440.29        40.30 o                         
  -8   6  10       3218.10       3366.67        27.86 o                         
  -5   6  10       1244.07       1328.25        16.90 o                         
  -2   6  10      19786.06      20746.95       103.50 o                         
   1   6  10       4214.13       4399.03        33.53 o                         
   4   6  10       1338.32       1324.44        24.75 o                         
 -13   7  10       2020.03       2014.39        33.94 o                         
 -10   7  10       6376.64       6438.53        42.17 o                         
  -7   7  10        942.48        990.04        16.86 o                         
  -4   7  10       5294.12       5529.14        39.33 o                         
  -1   7  10       8320.53       8449.85        90.03 o                         
   2   7  10        294.54        281.35        11.88 o                         
   5   7  10       1000.82        992.81        23.64 o                         
 -12   8  10       2298.47       2248.32        30.68 o                         
  -9   8  10        143.19        154.97         8.94 o                         
  -6   8  10        225.78        228.24         8.77 o                         
  -3   8  10       1414.03       1257.83        17.79 o                         
   0   8  10      13755.51      14359.39        83.15 o                         
   3   8  10       1520.57       1423.59        30.76 o                         
   6   8  10        665.15        679.95        25.55 o                         
 -14   9  10         98.54        101.74        14.63 o                         
 -11   9  10         56.09         39.85         8.00 o                         
  -8   9  10          9.28         11.87         6.69 o                         
  -5   9  10        934.57        884.46        17.83 o                         
  -2   9  10       7451.30       7672.37        55.24 o                         
   1   9  10        425.04        401.71        18.57 o                         
   4   9  10       1277.37       1299.23        32.29 o                         
 -13  10  10        960.25        884.73        26.08 o                         
 -10  10  10       3525.84       3622.13        36.15 o                         
  -7  10  10       6320.21       6369.78        46.43 o                         
  -4  10  10        209.01        218.50        11.96 o                         
  -1  10  10        923.99        990.09        28.55 o                         
   2  10  10        403.63        381.83        20.70 o                         
 -12  11  10        300.21        261.81        15.20 o                         
  -9  11  10       5087.12       5243.23        47.87 o                         
  -6  11  10         60.20         87.74        10.83 o                         
  -3  11  10        203.19        226.81        15.82 o                         
   0  11  10        939.50        915.31        27.34 o                         
 -11  12  10       3051.23       3124.74        46.10 o                         
  -8  12  10       2804.42       2751.26        33.90 o                         
  -5  12  10       1507.01       1678.67        29.80 o                         
  -2  12  10        225.78        259.61        17.62 o                         
   1  12  10        217.31        221.99        18.86 o                         
 -10  13  10        601.15        581.84        20.48 o                         
  -7  13  10       1097.45       1160.71        26.43 o                         
  -4  13  10        669.98        767.54        25.94 o                         
  -1  13  10        598.43        532.20        24.48 o                         
  -9  14  10        101.68        113.70        15.26 o                         
  -6  14  10        829.14        888.74        28.41 o                         
   0   1  11       9935.01       9546.73        34.62 o                         
  -2   2  11       5228.61       4940.05        25.56 o                         
   1   2  11      40339.50      43157.70        90.83 o                         
  -4   3  11      30346.38      32449.28        67.34 o                         
  -1   3  11       2184.57       2904.80        29.80 o                         
   2   3  11         34.43         87.05         6.14 o                         
  -6   4  11       1884.05       1697.03        17.30 o                         
  -3   4  11       5639.17       5629.31        38.76 o                         
   0   4  11      10976.69      11013.93        54.69 o                         
   3   4  11       1257.87       1438.99        19.00 o                         
  -8   5  11       3765.92       3644.73        33.09 o                         
  -5   5  11      14988.31      15011.56        61.78 o                         
  -2   5  11      13005.12      13514.09        65.35 o                         
   1   5  11        462.72        417.38        17.32 o                         
   4   5  11        345.82        380.44        12.04 o                         
 -10   6  11       7705.30       8017.38        58.78 o                         
  -7   6  11       7114.17       7069.03        44.21 o                         
  -4   6  11        370.80        361.54         8.39 o                         
  -1   6  11       4592.60       4407.92        27.14 o                         
   2   6  11        461.90        458.85        13.54 o                         
   5   6  11       4025.67       4242.69        49.71 o                         
 -12   7  11        564.79        558.37        18.84 o                         
  -9   7  11       2092.75       2086.06        25.03 o                         
  -6   7  11         86.47         48.40         5.82 o                         
  -3   7  11        362.92        360.80        10.36 o                         
   0   7  11       2882.86       2771.59        35.84 o                         
   3   7  11       1291.03       1353.42        24.33 o                         
   6   7  11       1224.31       1117.73        29.81 o                         
 -14   8  11          3.27        -12.60        13.55 o                         
 -11   8  11       2583.78       2777.67        35.11 o                         
  -8   8  11         77.81         62.05         7.11 o                         
  -5   8  11        195.72        174.98         9.15 o                         
  -2   8  11       4508.03       4448.75        37.56 o                         
   1   8  11       1666.40       1667.52        31.14 o                         
   4   8  11       1080.01       1111.49        29.10 o                         
 -13   9  11        438.28        414.57        20.24 o                         
 -10   9  11        342.68        400.06        13.26 o                         
  -7   9  11        165.75        156.30         9.80 o                         
  -4   9  11        329.09        360.31        11.72 o                         
  -1   9  11      10329.08      10584.53        98.88 o                         
   2   9  11        588.45        641.09        22.84 o                         
   5   9  11        310.21        276.98        19.59 o                         
 -12  10  11        757.10        700.20        21.38 o                         
  -9  10  11       2788.08       2810.47        57.43 o                         
  -6  10  11       6090.39       6408.24        48.86 o                         
  -3  10  11        436.98        422.09        15.53 o                         
   0  10  11        169.36        183.81        15.23 o                         
   3  10  11       1616.71       1677.74        49.58 o                         
 -11  11  11         66.74         94.60        11.87 o                         
  -8  11  11       2438.19       2442.05        31.39 o                         
  -5  11  11        619.62        655.89        20.05 o                         
  -2  11  11       2609.63       2732.15        47.11 o                         
   1  11  11          7.09         -5.46        13.57 o                         
 -13  12  11         57.62         55.55        15.48 o                         
 -10  12  11        486.36        545.48        21.32 o                         
  -7  12  11       1753.11       1727.90        31.22 o                         
  -4  12  11       1183.75       1144.67        29.49 o                         
  -1  12  11         38.54         24.42        14.86 o                         
 -12  13  11        522.09        577.88        23.65 o                         
  -9  13  11       1234.11       1239.86        31.02 o                         
  -6  13  11        205.88        207.84        17.53 o                         
  -3  13  11         57.02         68.10        15.50 o                         
  -8  14  11          3.69         11.91        14.06 o                         
  -5  14  11        457.94        433.45        22.82 o                         
   0   0  12        392.84        337.74        13.50 o                         
   1   1  12       8443.37       9249.65        46.00 o                         
  -1   2  12       3024.78       3277.73        21.54 o                         
   2   2  12        599.90        485.48        10.62 o                         
  -3   3  12       2135.65       2222.39        19.58 o                         
   0   3  12       2620.17       2752.72        22.11 o                         
   3   3  12        823.57        961.95        15.67 o                         
  -5   4  12       7748.54       7913.96        36.71 o                         
  -2   4  12         61.37         61.30         4.57 o                         
   1   4  12      12756.41      14011.29        51.58 o                         
   4   4  12         38.88         45.48         6.99 o                         
  -7   5  12       4966.60       4845.32        31.49 o                         
  -4   5  12       3042.61       3170.34        23.30 o                         
  -1   5  12       9512.12      10453.81        49.80 o                         
   2   5  12       5136.99       5306.85        34.86 o                         
   5   5  12        673.80        553.58        17.10 o                         
  -9   6  12        180.37        207.49        10.52 o                         
  -6   6  12       9834.27      10066.31        72.91 o                         
  -3   6  12         81.23         70.72         6.36 o                         
   0   6  12         76.00         44.57         7.17 o                         
   3   6  12       1528.41       1505.26        24.45 o                         
   6   6  12        172.81        161.83        13.04 o                         
 -11   7  12        114.73         97.65        10.00 o                         
  -8   7  12         85.41         81.83         7.43 o                         
  -5   7  12       5726.88       6098.23        40.02 o                         
  -2   7  12       4884.62       5091.30        32.96 o                         
   1   7  12         27.73         17.13        10.30 o                         
   4   7  12        895.19        890.76        25.12 o                         
   7   7  12        225.59        174.72        16.53 o                         
 -13   8  12          9.60         -2.27        11.27 o                         
 -10   8  12        336.94        299.66        11.70 o                         
  -7   8  12       1427.69       1406.57        19.30 o                         
  -4   8  12       2008.12       2029.21        24.04 o                         
  -1   8  12          5.95         -2.51        10.26 o                         
   2   8  12        446.59        417.18        18.74 o                         
   5   8  12          3.27        -10.36        13.51 o                         
 -12   9  12        113.61        100.09        11.50 o                         
  -9   9  12          4.95         11.98         7.53 o                         
  -6   9  12         34.88         35.01         7.75 o                         
  -3   9  12        134.16        101.48         9.14 o                         
   0   9  12        158.10        135.93        13.58 o                         
   3   9  12       2127.49       2082.86        39.36 o                         
 -11  10  12          4.26          3.10         9.73 o                         
  -8  10  12          4.50          3.42         8.46 o                         
  -5  10  12          4.79          7.70         7.72 o                         
  -2  10  12       3141.37       3067.57        43.32 o                         
   1  10  12        226.48        234.90        17.87 o                         
 -13  11  12          6.75         42.50        13.98 o                         
 -10  11  12          6.71         20.59         9.59 o                         
  -7  11  12        588.03        528.36        15.96 o                         
  -4  11  12        290.05        267.87        16.80 o                         
  -1  11  12        147.89        180.35        16.44 o                         
   2  11  12        666.76        581.66        25.33 o                         
 -12  12  12        113.44        125.86        14.68 o                         
  -9  12  12        262.10        233.39        13.33 o                         
  -6  12  12          3.73         -1.43        10.31 o                         
  -3  12  12        313.40        325.36        18.79 o                         
   0  12  12        260.12        248.31        18.97 o                         
 -11  13  12        232.10        246.37        16.65 o                         
  -8  13  12        746.18        765.85        22.95 o                         
  -5  13  12         98.66        108.64        14.73 o                         
  -2  13  12         94.47         61.79        15.34 o                         
  -7  14  12         38.28         20.30        14.31 o                         
  -1   1  13      11943.92      11473.26        41.66 o                         
  -3   2  13         70.61         30.01         4.41 o                         
   0   2  13      17713.73      16832.12        69.67 o                         
  -5   3  13      10433.50      10484.49        48.87 o                         
  -2   3  13       5608.96       5289.80        28.78 o                         
   1   3  13      10671.47      10317.24        50.29 o                         
  -7   4  13      11720.94      12024.88        64.02 o                         
  -4   4  13       6231.16       6280.69        39.26 o                         
  -1   4  13      26607.71      27437.24        66.33 o                         
   2   4  13       2849.64       2447.83        24.20 o                         
  -9   5  13       1251.24       1205.36        27.32 o                         
  -6   5  13       3445.89       3401.21        26.51 o                         
  -3   5  13       8299.32       7819.05        74.03 o                         
   0   5  13      35210.09      35629.48       143.01 o                         
   3   5  13       1833.49       1781.80        23.63 o                         
 -11   6  13       1834.59       1884.78        31.57 o                         
  -8   6  13      10449.47      10870.78        57.15 o                         
  -5   6  13        120.47        135.16         6.87 o                         
  -2   6  13      14111.33      13601.69       100.41 o                         
   1   6  13        832.77        641.17        15.05 o                         
   4   6  13        856.59        905.36        21.15 o                         
 -13   7  13        399.60        430.65        18.57 o                         
 -10   7  13       1043.26       1104.54        22.35 o                         
  -7   7  13      13756.17      14353.34        67.86 o                         
  -4   7  13        257.26        216.14         9.36 o                         
  -1   7  13       8227.50       8074.66        64.63 o                         
   2   7  13       2104.14       2162.50        35.29 o                         
   5   7  13       5264.93       5664.47        84.99 o                         
 -12   8  13       3980.63       3962.91        45.96 o                         
  -9   8  13       1788.88       1856.41        23.67 o                         
  -6   8  13        376.74        429.78        12.93 o                         
  -3   8  13      15960.69      16351.53        83.47 o                         
   0   8  13        116.14         96.22        15.48 o                         
   3   8  13       4534.09       4781.33        56.05 o                         
   6   8  13          3.94         -4.39        14.23 o                         
 -11   9  13       2012.21       2059.82        45.08 o                         
  -8   9  13       5071.80       5447.97        43.78 o                         
  -5   9  13        222.70        189.66        10.69 o                         
  -2   9  13       7930.75       8204.12        87.60 o                         
   1   9  13       4899.01       4957.74        65.10 o                         
   4   9  13        307.62        390.18        21.54 o                         
 -13  10  13       1117.90       1121.04        30.46 o                         
 -10  10  13       1708.81       1780.21        36.67 o                         
  -7  10  13       2090.46       2059.61        29.66 o                         
  -4  10  13       2361.80       2436.43        41.87 o                         
  -1  10  13        500.00        525.90        21.06 o                         
   2  10  13       5566.10       5978.62        73.87 o                         
 -12  11  13        381.43        407.04        21.94 o                         
  -9  11  13       2681.73       2730.31        38.86 o                         
  -6  11  13       2846.88       2875.24        52.84 o                         
  -3  11  13       2040.76       2209.55        39.80 o                         
   0  11  13         17.56         43.16        13.96 o                         
 -11  12  13        698.25        710.15        22.83 o                         
  -8  12  13       1851.41       1816.00        31.85 o                         
  -5  12  13       1512.05       1659.60        34.84 o                         
  -2  12  13       2718.88       2714.56        46.50 o                         
 -10  13  13       1812.32       1840.65        40.75 o                         
  -7  13  13       2038.43       2092.14        39.41 o                         
  -4  13  13       1657.39       1713.48        37.81 o                         
  -6  14  13        600.22        657.81        26.48 o                         
   0   1  14       2311.90       2425.79        20.16 o                         
  -2   2  14       4582.38       4876.49        30.05 o                         
   1   2  14        858.28       1060.97        15.37 o                         
  -4   3  14          9.94         36.33         4.97 o                         
  -1   3  14       7694.98       8914.68        41.46 o                         
   2   3  14         57.51         50.20         6.27 o                         
  -6   4  14        110.41        111.68         8.10 o                         
  -3   4  14        642.41        696.01        11.56 o                         
   0   4  14         15.32         11.62         5.56 o                         
   3   4  14        173.90        177.47         9.06 o                         
  -8   5  14       4024.48       4118.38        35.92 o                         
  -5   5  14        519.93        446.09        14.96 o                         
  -2   5  14       3935.41       4074.75        29.37 o                         
   1   5  14        113.44        127.26         9.03 o                         
   4   5  14        110.46        138.68        10.67 o                         
 -10   6  14       1001.08       1016.33        23.38 o                         
  -7   6  14       3671.80       3624.69        31.46 o                         
  -4   6  14       2404.12       2296.64        28.49 o                         
  -1   6  14        659.82        746.02        16.41 o                         
   2   6  14        832.49        853.58        22.55 o                         
   5   6  14        437.06        398.93        24.07 o                         
 -12   7  14        536.42        465.99        19.56 o                         
  -9   7  14       1627.23       1529.37        24.16 o                         
  -6   7  14       1941.58       1884.21        25.45 o                         
  -3   7  14       3357.14       3468.34        43.87 o                         
   0   7  14          6.08          1.71         9.73 o                         
   3   7  14        119.76        122.24        17.45 o                         
   6   7  14        813.05        698.89        26.40 o                         
 -11   8  14         30.19         37.40         9.67 o                         
  -8   8  14       4250.71       3970.79        35.15 o                         
  -5   8  14       2990.15       2953.97        34.20 o                         
  -2   8  14        307.59        291.65        14.85 o                         
   1   8  14       1563.98       1499.86        31.09 o                         
   4   8  14       1595.93       1590.66        35.50 o                         
 -13   9  14         38.14         28.29        13.11 o                         
 -10   9  14          6.77          7.30         9.12 o                         
  -7   9  14        189.25        192.38        12.90 o                         
  -4   9  14       1808.87       1750.76        28.99 o                         
  -1   9  14       3220.10       3383.58        52.25 o                         
   2   9  14       1487.25       1571.09        34.44 o                         
 -12  10  14          9.45          8.31        11.53 o                         
  -9  10  14        371.46        361.02        14.65 o                         
  -6  10  14        409.36        374.10        13.75 o                         
  -3  10  14       2227.30       2179.58        37.31 o                         
   0  10  14        220.92        235.22        19.72 o                         
   3  10  14        464.00        482.82        23.95 o                         
 -11  11  14         19.09         20.70        11.49 o                         
  -8  11  14        103.98         77.35        10.18 o                         
  -5  11  14        120.59        143.30        15.61 o                         
  -2  11  14         38.11         48.01        13.69 o                         
   1  11  14       1955.42       1875.10        40.41 o                         
 -10  12  14        183.35        204.83        13.15 o                         
  -7  12  14        295.29        291.71        15.58 o                         
  -4  12  14        664.76        572.81        26.57 o                         
  -1  12  14         17.80         23.14        14.56 o                         
  -9  13  14         84.38         87.84        13.09 o                         
  -6  13  14       1031.02        932.57        28.82 o                         
  -3  13  14         58.47         13.13        14.65 o                         
   0   0  15        270.93        454.79        16.96 o                         
   1   1  15        330.88        240.44         7.63 o                         
  -1   2  15         23.25         26.80         4.83 o                         
   2   2  15         21.89         24.52         9.44 o                         
  -3   3  15       1718.05       1550.95        18.29 o                         
   0   3  15       1112.88        923.29        12.30 o                         
   3   3  15       2069.44       2030.24        23.96 o                         
  -5   4  15       2601.61       2434.39        24.66 o                         
  -2   4  15       7614.61       7758.72        36.55 o                         
   1   4  15       2364.59       2114.78        22.66 o                         
   4   4  15       1457.79       1417.69        21.76 o                         
  -7   5  15        698.86        713.60        15.90 o                         
  -4   5  15       5930.39       5749.45        33.54 o                         
  -1   5  15       9778.20       9913.26        71.33 o                         
   2   5  15       2707.86       2930.36        28.29 o                         
   5   5  15        224.96        231.10        13.22 o                         
  -9   6  15       6991.82       7034.33        50.10 o                         
  -6   6  15         29.73         35.41         6.93 o                         
  -3   6  15       2781.15       2710.30        26.73 o                         
   0   6  15       3738.96       3965.46        42.89 o                         
   3   6  15        892.20       1005.67        29.77 o                         
   6   6  15         25.86         23.05        12.75 o                         
 -11   7  15        665.78        627.06        17.93 o                         
  -8   7  15       5618.12       5654.03        43.39 o                         
  -5   7  15        122.21        149.91         9.77 o                         
  -2   7  15        100.48        120.51         9.53 o                         
   1   7  15        784.99        787.31        22.47 o                         
   4   7  15        185.72        212.55        16.38 o                         
 -13   8  15        474.27        527.58        24.60 o                         
 -10   8  15        918.67        930.95        20.87 o                         
  -7   8  15        125.25         99.68         8.81 o                         
  -4   8  15       4810.09       4672.02        44.82 o                         
  -1   8  15        250.16        281.28        15.73 o                         
   2   8  15        395.21        356.64        19.02 o                         
   5   8  15       2231.66       2287.62        43.50 o                         
 -12   9  15        314.74        304.28        15.39 o                         
  -9   9  15       3949.73       3878.83        38.96 o                         
  -6   9  15        663.54        611.50        16.18 o                         
  -3   9  15        879.24        859.89        23.63 o                         
   0   9  15        260.31        289.16        19.55 o                         
   3   9  15        176.83        207.18        17.29 o                         
 -11  10  15        677.60        753.55        35.82 o                         
  -8  10  15        925.14        874.90        19.92 o                         
  -5  10  15        929.92        891.30        24.77 o                         
  -2  10  15        889.59        778.90        24.85 o                         
   1  10  15       3573.25       3638.49        57.91 o                         
 -10  11  15        429.34        440.03        17.36 o                         
  -7  11  15        131.87        130.94        10.87 o                         
  -4  11  15       1781.20       1828.87        45.98 o                         
  -1  11  15         10.46         -4.45        13.92 o                         
  -9  12  15         11.15         15.12        10.27 o                         
  -6  12  15       1433.69       1528.37        33.76 o                         
  -3  12  15        162.78        217.49        17.77 o                         
  -8  13  15        284.34        284.32        18.96 o                         
  -5  13  15        445.68        522.83        23.70 o                         
  -1   1  16      10596.89      10532.34        48.68 o                         
  -3   2  16       4106.35       4116.98        33.81 o                         
   0   2  16       9748.63       9727.90        42.11 o                         
  -5   3  16        501.53        419.18        11.89 o                         
  -2   3  16      15498.23      15862.80        57.25 o                         
   1   3  16       8088.24       7884.76        44.04 o                         
  -7   4  16       1889.54       1987.42        25.15 o                         
  -4   4  16       4111.52       4102.84        30.36 o                         
  -1   4  16      14821.62      14711.38        83.85 o                         
   2   4  16       5678.04       5621.02        39.40 o                         
  -9   5  16       6711.67       6928.16        49.49 o                         
  -6   5  16        765.67        765.90        14.67 o                         
  -3   5  16       6867.37       6940.95        35.81 o                         
   0   5  16       7673.79       7209.80        49.15 o                         
   3   5  16       2150.20       2208.86        26.61 o                         
 -11   6  16        138.68        143.66        13.49 o                         
  -8   6  16       2130.13       2231.95        28.45 o                         
  -5   6  16       4550.28       4542.94        41.50 o                         
  -2   6  16       3953.64       3768.02        36.43 o                         
   1   6  16       4431.36       4410.91        64.20 o                         
   4   6  16       2928.66       3015.86        44.04 o                         
 -13   7  16        526.73        422.06        24.06 o                         
 -10   7  16       6399.35       6373.88        53.82 o                         
  -7   7  16        101.88        110.29         8.83 o                         
  -4   7  16       2495.97       2385.98        28.30 o                         
  -1   7  16       4484.78       4332.63        47.30 o                         
   2   7  16       2478.19       2340.57        38.53 o                         
   5   7  16         28.70         39.48        13.69 o                         
 -12   8  16        238.99        256.82        15.45 o                         
  -9   8  16       8124.94       8310.44        56.49 o                         
  -6   8  16        813.02        821.98        17.89 o                         
  -3   8  16       2320.42       2366.66        33.13 o                         
   0   8  16       4520.84       4274.67        50.71 o                         
   3   8  16        558.19        614.13        24.84 o                         
 -11   9  16       1879.20       2003.74        30.95 o                         
  -8   9  16       2422.15       2483.31        31.37 o                         
  -5   9  16       6152.82       6322.77        60.52 o                         
  -2   9  16        129.21         93.58        12.28 o                         
   1   9  16       1500.08       1463.97        33.23 o                         
   4   9  16       1164.36       1205.57        34.38 o                         
 -10  10  16       1732.05       1750.00        32.13 o                         
  -7  10  16         68.35        101.83        10.14 o                         
  -4  10  16       3536.14       3853.83        49.37 o                         
  -1  10  16        666.76        657.24        24.05 o                         
   2  10  16         43.07         74.77        15.81 o                         
 -12  11  16       1052.25       1089.94        30.87 o                         
  -9  11  16        158.34        124.10        11.77 o                         
  -6  11  16       1800.68       1922.57        38.28 o                         
  -3  11  16        280.31        298.81        18.55 o                         
   0  11  16       2077.68       2048.46        42.11 o                         
 -11  12  16        764.42        872.71        28.05 o                         
  -8  12  16       1262.03       1207.86        33.39 o                         
  -5  12  16       2038.67       2021.82        39.82 o                         
  -2  12  16         67.43         85.76        15.69 o                         
  -7  13  16       3307.12       3377.25        51.55 o                         
  -4  13  16        388.64        371.05        22.35 o                         
   0   1  17        273.05        257.27         9.13 o                         
  -2   2  17         82.10         58.80         5.79 o                         
   1   2  17        570.98        652.39        16.46 o                         
  -4   3  17        373.11        433.43        10.33 o                         
  -1   3  17        515.74        545.29        14.48 o                         
   2   3  17        103.77        104.30         7.84 o                         
  -6   4  17        164.99        168.77         9.47 o                         
  -3   4  17        115.78        126.00         7.01 o                         
   0   4  17         65.66         78.89         7.16 o                         
   3   4  17         83.16         81.94         8.28 o                         
  -8   5  17         38.58         51.23         8.45 o                         
  -5   5  17         66.98         42.95         6.21 o                         
  -2   5  17        310.02        303.90        10.09 o                         
   1   5  17        679.77        559.11        16.07 o                         
   4   5  17         70.33         50.43        10.07 o                         
 -10   6  17        522.78        514.29        16.43 o                         
  -7   6  17        156.57        177.46        10.01 o                         
  -4   6  17        112.84        113.37         8.43 o                         
  -1   6  17        221.91        162.14        11.43 o                         
   2   6  17         40.70         12.77        10.76 o                         
   5   6  17          4.85         -1.39        12.73 o                         
 -12   7  17        539.76        553.98        23.17 o                         
  -9   7  17        648.36        577.59        16.89 o                         
  -6   7  17        417.47        409.73        14.17 o                         
  -3   7  17        266.88        251.01        12.29 o                         
   0   7  17         18.12         16.75        10.33 o                         
   3   7  17        291.14        268.17        17.04 o                         
   6   7  17         93.16         66.11        15.15 o                         
 -11   8  17         56.65         31.64         9.90 o                         
  -8   8  17        466.59        476.80        17.17 o                         
  -5   8  17        761.93        778.97        17.42 o                         
  -2   8  17         55.77         38.97        11.18 o                         
   1   8  17         51.18         74.03        13.07 o                         
   4   8  17         92.14         81.48        15.48 o                         
 -10   9  17        270.17        230.30        15.92 o                         
  -7   9  17         59.69         50.84         9.02 o                         
  -4   9  17        367.88        329.81        15.59 o                         
  -1   9  17         62.61         41.43        12.22 o                         
   2   9  17         64.11         64.89        14.07 o                         
 -12  10  17        256.99        250.30        16.72 o                         
  -9  10  17         11.87        -10.75        10.75 o                         
  -6  10  17        112.53        148.27        14.42 o                         
  -3  10  17       1045.33       1043.21        31.00 o                         
   0  10  17         89.31         90.18        14.72 o                         
 -11  11  17        120.11         96.75        14.17 o                         
  -8  11  17         47.17         40.30        10.24 o                         
  -5  11  17        461.60        424.59        20.38 o                         
  -2  11  17         83.35         58.18        17.86 o                         
 -10  12  17        134.43        111.34        13.71 o                         
  -7  12  17        867.64        908.24        31.87 o                         
  -4  12  17         85.53         66.82        14.23 o                         
  -6  13  17        137.25        187.32        18.17 o                         
   0   0  18       3924.17       3605.67        48.98 o                         
   1   1  18       8450.74       8277.17        67.95 o                         
  -1   2  18       3631.26       3628.22        28.15 o                         
   2   2  18       4588.95       4565.23        36.30 o                         
  -3   3  18       4579.53       4556.96        31.65 o                         
   0   3  18       9448.45       9208.70        53.64 o                         
   3   3  18       6938.24       6949.76        46.45 o                         
  -5   4  18       3025.69       2932.85        32.82 o                         
  -2   4  18      12263.25      12125.62        50.41 o                         
   1   4  18       8048.20       7923.87        73.14 o                         
   4   4  18       1362.99       1465.53        23.60 o                         
  -7   5  18       5830.08       5907.69        46.45 o                         
  -4   5  18       7708.73       7770.80        48.32 o                         
  -1   5  18      10935.22      10640.22        61.89 o                         
   2   5  18       4516.62       4721.57        44.29 o                         
   5   5  18       1165.26       1174.37        29.15 o                         
  -9   6  18       3143.67       3043.39        35.23 o                         
  -6   6  18       2449.84       2426.62        26.63 o                         
  -3   6  18       5698.18       5399.61        39.34 o                         
   0   6  18       9238.60       9497.59        79.85 o                         
   3   6  18       3691.40       3611.87        51.88 o                         
   6   6  18        353.21        375.85        20.97 o                         
 -11   7  18       1483.48       1507.96        30.12 o                         
  -8   7  18        816.90        809.25        18.74 o                         
  -5   7  18       2402.87       2446.01        28.84 o                         
  -2   7  18       5552.84       5510.94        50.52 o                         
   1   7  18       5430.30       5399.21        64.79 o                         
   4   7  18       1493.46       1529.52        35.20 o                         
 -10   8  18       5025.14       5072.71        47.34 o                         
  -7   8  18       2662.35       2769.98        36.25 o                         
  -4   8  18       3066.62       2990.78        36.54 o                         
  -1   8  18       1931.67       1977.48        35.50 o                         
   2   8  18       1481.07       1530.91        37.48 o                         
 -12   9  18       1894.04       1890.73        39.13 o                         
  -9   9  18       3156.40       3383.03        47.49 o                         
  -6   9  18       2478.98       2489.32        31.37 o                         
  -3   9  18         10.47         28.04        11.16 o                         
   0   9  18        824.63        904.60        27.46 o                         
   3   9  18        335.21        301.41        20.62 o                         
 -11  10  18       1696.07       1714.20        37.73 o                         
  -8  10  18       1764.45       1753.17        28.52 o                         
  -5  10  18       2075.14       2112.74        41.33 o                         
  -2  10  18        529.10        555.33        22.35 o                         
   1  10  18       1237.67       1182.15        36.61 o                         
 -10  11  18        107.54        102.24        13.35 o                         
  -7  11  18       2645.95       2575.85        59.16 o                         
  -4  11  18       2226.26       2370.10        46.33 o                         
  -1  11  18       1498.60       1620.79        38.24 o                         
  -9  12  18       1657.91       1727.41        52.09 o                         
  -6  12  18       1893.81       2072.72        41.61 o                         
  -3  12  18        680.88        713.04        27.33 o                         
  -1   1  19       2920.87       2793.58        26.76 o                         
  -3   2  19        180.68        111.87         7.83 o                         
   0   2  19         10.41         23.79         5.97 o                         
  -5   3  19        497.53        427.38        13.06 o                         
  -2   3  19       5255.59       5300.04        44.41 o                         
   1   3  19       1079.60       1137.60        25.68 o                         
  -7   4  19        130.92        109.41         9.35 o                         
  -4   4  19       1871.18       1898.78        21.81 o                         
  -1   4  19       3003.23       2794.28        28.20 o                         
   2   4  19         20.51         33.73         7.86 o                         
  -9   5  19         12.59         22.15         9.24 o                         
  -6   5  19          6.85         13.21         7.56 o                         
  -3   5  19        108.14         86.43         9.18 o                         
   0   5  19        219.53        187.67        12.54 o                         
   3   5  19        609.45        547.81        17.63 o                         
 -11   6  19        739.26        692.26        25.21 o                         
  -8   6  19         27.44         10.29         9.92 o                         
  -5   6  19         98.09         98.92         9.12 o                         
  -2   6  19        559.45        477.40        15.73 o                         
   1   6  19       2932.71       2582.08        37.27 o                         
   4   6  19        739.30        658.07        23.93 o                         
 -10   7  19        258.18        286.97        14.85 o                         
  -7   7  19         80.59         66.31        10.21 o                         
  -4   7  19         34.47         21.64         8.85 o                         
  -1   7  19        220.91        211.73        12.84 o                         
   2   7  19        643.55        580.03        23.37 o                         
   5   7  19         14.07         19.83        14.38 o                         
 -12   8  19        118.94        108.31        14.78 o                         
  -9   8  19       4114.03       4156.41        50.12 o                         
  -6   8  19       1721.73       1765.94        26.50 o                         
  -3   8  19         86.24         51.03         9.99 o                         
   0   8  19         19.19         31.63        12.02 o                         
   3   8  19         86.86         70.34        14.34 o                         
 -11   9  19       1911.45       1824.00        34.67 o                         
  -8   9  19        315.37        276.64        15.69 o                         
  -5   9  19        338.71        337.64        15.41 o                         
  -2   9  19        216.79        182.64        18.41 o                         
   1   9  19        127.41        155.11        16.23 o                         
 -10  10  19         32.56         44.98        12.51 o                         
  -7  10  19        353.08        347.13        16.48 o                         
  -4  10  19        889.24        884.43        26.77 o                         
  -1  10  19        280.40        265.86        18.86 o                         
  -9  11  19         33.08         32.46        11.91 o                         
  -6  11  19       2444.05       2452.69        42.47 o                         
  -3  11  19        129.00         71.34        14.75 o                         
  -8  12  19         31.31         47.81        14.30 o                         
  -5  12  19         84.54         88.26        15.21 o                         
   0   1  20        121.51        158.80         8.04 o                         
  -2   2  20         22.08         43.11         6.44 o                         
   1   2  20       1534.37       1480.79        21.91 o                         
  -4   3  20        271.26        276.54        11.20 o                         
  -1   3  20       9237.38       9207.32        70.58 o                         
   2   3  20        676.54        712.09        16.43 o                         
  -6   4  20        525.85        550.68        15.21 o                         
  -3   4  20       9686.92       9627.75        56.48 o                         
   0   4  20       2499.34       2437.61        27.74 o                         
   3   4  20        121.75        138.29        10.56 o                         
  -8   5  20        341.15        300.58        16.78 o                         
  -5   5  20        694.17        694.70        16.50 o                         
  -2   5  20         95.91         82.34         9.77 o                         
   1   5  20       2488.47       2288.73        32.03 o                         
   4   5  20        793.18        713.93        23.83 o                         
 -10   6  20        395.14        392.89        21.47 o                         
  -7   6  20         14.69          4.91         8.35 o                         
  -4   6  20        886.48        887.14        18.23 o                         
  -1   6  20        774.66        824.67        20.47 o                         
   2   6  20       1657.28       1668.68        33.44 o                         
   5   6  20        588.26        551.81        23.97 o                         
 -12   7  20         55.58         66.48        15.00 o                         
  -9   7  20        779.55        765.04        20.78 o                         
  -6   7  20       6396.68       6342.70        51.03 o                         
  -3   7  20        400.27        367.77        15.36 o                         
   0   7  20         12.86         22.02        11.39 o                         
   3   7  20        107.98        142.30        15.02 o                         
 -11   8  20        810.13        863.65        27.40 o                         
  -8   8  20       4383.21       4456.12        52.01 o                         
  -5   8  20        901.04        870.82        22.01 o                         
  -2   8  20        145.86         75.41        12.09 o                         
   1   8  20         82.02        134.64        15.05 o                         
 -10   9  20        700.20        669.93        22.31 o                         
  -7   9  20        762.50        743.05        21.48 o                         
  -4   9  20        390.66        374.14        18.68 o                         
  -1   9  20        534.06        525.13        22.35 o                         
   2   9  20        344.30        376.38        21.88 o                         
  -9  10  20        486.25        438.42        19.09 o                         
  -6  10  20        772.78        748.62        22.10 o                         
  -3  10  20        154.39        148.36        15.80 o                         
   0  10  20        277.82        297.37        19.80 o                         
  -8  11  20         18.13         20.35        15.30 o                         
  -5  11  20       1438.51       1413.61        34.40 o                         
  -2  11  20        136.77        176.96        17.86 o                         
  -7  12  20         26.88        -10.16        14.84 o                         
   0   0  21        393.38        364.65        19.76 o                         
   1   1  21       1309.44       1399.91        19.47 o                         
  -1   2  21      15320.79      15740.64        71.99 o                         
   2   2  21      11280.27      11758.69        61.96 o                         
  -3   3  21        380.18        376.30        12.77 o                         
   0   3  21      17404.32      17885.07        74.65 o                         
   3   3  21       1467.71       1481.34        23.80 o                         
  -5   4  21         10.46         38.36         9.12 o                         
  -2   4  21       3607.26       3822.61        38.86 o                         
   1   4  21       9037.80       8896.76        61.23 o                         
   4   4  21       4384.24       4202.45        48.60 o                         
  -7   5  21         10.38         23.06         8.78 o                         
  -4   5  21        408.58        466.97        12.83 o                         
  -1   5  21       2584.51       2455.01        45.90 o                         
   2   5  21       4156.63       3864.33        46.40 o                         
   5   5  21       2959.92       2866.29        45.56 o                         
  -9   6  21        846.73        908.83        21.66 o                         
  -6   6  21       2604.36       2666.01        35.74 o                         
  -3   6  21       5270.71       5360.32        51.60 o                         
   0   6  21       3088.55       2931.37        40.05 o                         
   3   6  21       1031.67       1008.99        29.57 o                         
 -11   7  21       2303.18       2189.05        41.61 o                         
  -8   7  21       7552.16       8272.36        77.68 o                         
  -5   7  21      13197.18      13360.16        83.51 o                         
  -2   7  21        332.21        314.46        20.30 o                         
   1   7  21       1509.97       1553.88        33.82 o                         
   4   7  21       1419.56       1425.64        35.51 o                         
 -10   8  21       1121.09       1182.49        27.91 o                         
  -7   8  21       4707.19       4667.97        64.56 o                         
  -4   8  21         88.05         86.12        11.31 o                         
  -1   8  21       1553.68       1537.97        38.71 o                         
   2   8  21        913.42        841.23        28.12 o                         
  -9   9  21        195.14        215.08        15.21 o                         
  -6   9  21       4841.15       4833.26        50.43 o                         
  -3   9  21       3289.89       3152.11        51.05 o                         
   0   9  21       1388.40       1318.55        33.75 o                         
  -8  10  21        314.12        339.42        21.91 o                         
  -5  10  21        408.39        420.75        22.57 o                         
  -2  10  21        990.54        877.55        28.81 o                         
  -7  11  21         71.76         71.28        14.02 o                         
  -4  11  21       1513.98       1707.73        38.47 o                         
  -1   1  22        335.32        275.92        11.13 o                         
  -3   2  22       1868.32       1870.44        23.00 o                         
   0   2  22       7670.51       7509.07        55.71 o                         
  -5   3  22          5.49         12.82         8.03 o                         
  -2   3  22       5868.95       5766.27        47.05 o                         
   1   3  22         38.54         29.11        10.91 o                         
  -7   4  22         25.77         22.05         8.85 o                         
  -4   4  22      11095.97      11488.47        87.81 o                         
  -1   4  22         76.04         74.37         9.33 o                         
   2   4  22         23.64         16.31        12.70 o                         
  -9   5  22        258.99        252.33        16.43 o                         
  -6   5  22        300.23        270.83        12.59 o                         
  -3   5  22         87.33         66.13        10.14 o                         
   0   5  22        126.29        111.29        12.22 o                         
   3   5  22         13.92         17.84        11.16 o                         
 -11   6  22          2.72         18.85        13.86 o                         
  -8   6  22        375.33        373.86        15.36 o                         
  -5   6  22        398.02        372.30        16.52 o                         
  -2   6  22         20.66         17.64         9.86 o                         
   1   6  22       1203.20       1053.05        27.54 o                         
   4   6  22        630.49        677.52        25.40 o                         
 -10   7  22         93.05         93.17        15.06 o                         
  -7   7  22       1865.32       1852.68        31.87 o                         
  -4   7  22       3638.13       3758.40        42.74 o                         
  -1   7  22        215.96        207.32        13.53 o                         
   2   7  22         24.71         34.80        14.21 o                         
  -9   8  22       1681.18       1552.50        31.34 o                         
  -6   8  22        370.83        393.11        19.38 o                         
  -3   8  22        420.22        440.71        17.70 o                         
   0   8  22          6.09         -0.75        13.37 o                         
  -8   9  22         37.98         29.72        11.19 o                         
  -5   9  22        387.24        446.67        18.27 o                         
  -2   9  22         56.38         55.05        13.57 o                         
   1   9  22         56.89         63.13        15.36 o                         
  -7  10  22         78.11         41.97        14.93 o                         
  -4  10  22        544.58        495.75        22.55 o                         
  -1  10  22         61.20         86.64        16.53 o                         
  -6  11  22        674.58        614.98        27.07 o                         
   0   1  23      11561.01      11691.95        60.27 o                         
  -2   2  23       5779.96       5619.36        46.41 o                         
   1   2  23       2658.87       2677.69        33.53 o                         
  -4   3  23        525.87        500.59        19.33 o                         
  -1   3  23         27.77         14.32         8.13 o                         
   2   3  23       3371.73       3264.29        35.40 o                         
  -6   4  23       3083.56       2934.70        34.47 o                         
  -3   4  23       2046.98       1868.23        23.93 o                         
   0   4  23       2664.18       2828.07        39.73 o                         
   3   4  23       4354.95       4425.73        59.90 o                         
  -8   5  23       3314.25       3291.78        42.21 o                         
  -5   5  23       6945.72       6902.82        56.75 o                         
  -2   5  23       7753.57       7885.60        64.44 o                         
   1   5  23       1125.38       1252.81        28.97 o                         
   4   5  23       2170.88       2261.11        84.48 o                         
 -10   6  23        282.91        256.32        18.24 o                         
  -7   6  23       4353.22       4431.30        80.80 o                         
  -4   6  23       1364.31       1391.70        26.74 o                         
  -1   6  23       2701.16       2674.48        44.46 o                         
   2   6  23        458.58        532.09        21.98 o                         
  -9   7  23        199.81        194.85        16.05 o                         
  -6   7  23       1433.90       1483.83        28.77 o                         
  -3   7  23       6946.46       7435.65        64.99 o                         
   0   7  23        894.23        916.67        27.10 o                         
   3   7  23       2080.15       1994.08        41.12 o                         
  -8   8  23         18.25         -0.14        12.38 o                         
  -5   8  23       4916.97       5113.28        51.96 o                         
  -2   8  23        327.79        296.01        18.91 o                         
   1   8  23        238.81        266.11        19.65 o                         
  -7   9  23       1513.46       1516.72        34.79 o                         
  -4   9  23        370.61        327.66        19.45 o                         
  -1   9  23        350.40        398.74        21.29 o                         
  -6  10  23       2261.57       2410.49        49.68 o                         
  -3  10  23        159.03        148.06        19.75 o                         
   0   0  24      18129.47      18985.86       146.51 o                         
   1   1  24       3776.46       3778.51        33.91 o                         
  -1   2  24        403.78        443.25        13.28 o                         
   2   2  24        411.10        328.56        15.39 o                         
  -3   3  24        327.78        362.59        13.48 o                         
   0   3  24        175.61        150.72        10.59 o                         
   3   3  24       2232.87       2213.00        39.19 o                         
  -5   4  24        121.01        152.87        11.38 o                         
  -2   4  24         95.19         49.49         9.82 o                         
   1   4  24          8.83         -2.50        11.65 o                         
   4   4  24        757.40        802.47        23.03 o                         
  -7   5  24       2004.15       1915.27        35.11 o                         
  -4   5  24        121.28        166.73        13.28 o                         
  -1   5  24       1115.48       1031.66        24.28 o                         
   2   5  24       3146.29       3118.96        41.24 o                         
   5   5  24         58.74         92.23        20.56 o                         
  -9   6  24         85.30        105.07        15.06 o                         
  -6   6  24        284.20        281.31        16.08 o                         
  -3   6  24        166.63        166.96        13.24 o                         
   0   6  24        421.37        427.43        17.22 o                         
   3   6  24       1019.03        954.84        29.42 o                         
  -8   7  24         48.59         37.31        11.98 o                         
  -5   7  24          7.67         25.62        12.31 o                         
  -2   7  24       2872.73       2727.99        38.92 o                         
   1   7  24         13.76          8.73        13.47 o                         
  -7   8  24        382.85        454.35        21.51 o                         
  -4   8  24       2391.49       2321.13        36.72 o                         
  -1   8  24        215.64        178.87        16.61 o                         
  -6   9  24        695.43        755.86        26.64 o                         
  -3   9  24         50.33         47.52        18.37 o                         
  -5  10  24       1025.55        982.74        32.50 o                         
  -1   1  25       2823.37       2631.43        41.27 o                         
  -3   2  25        517.74        438.13        15.33 o                         
   0   2  25         47.45         42.26         8.84 o                         
  -5   3  25          6.43         11.84         8.83 o                         
  -2   3  25       2470.57       2249.47        29.12 o                         
   1   3  25         47.19         60.34        10.20 o                         
  -7   4  25        791.14        654.92        21.19 o                         
  -4   4  25        674.67        678.26        20.70 o                         
  -1   4  25        633.89        596.01        19.11 o                         
   2   4  25        508.48        495.84        18.69 o                         
  -9   5  25         39.69         67.00        17.72 o                         
  -6   5  25        355.78        369.96        16.85 o                         
  -3   5  25        451.68        418.52        17.08 o                         
   0   5  25        536.58        467.52        21.95 o                         
   3   5  25       1222.33       1231.53        31.71 o                         
  -8   6  25         22.44         29.68        13.27 o                         
  -5   6  25        172.84        235.26        16.88 o                         
  -2   6  25        321.00        299.26        15.81 o                         
   1   6  25        728.45        785.11        26.11 o                         
  -7   7  25        239.86        271.03        19.69 o                         
  -4   7  25         78.53         87.05        12.17 o                         
  -1   7  25          6.27         -0.51        13.94 o                         
   2   7  25        303.95        349.42        21.44 o                         
  -6   8  25        370.03        388.64        24.60 o                         
  -3   8  25       1283.81       1389.27        36.96 o                         
   0   8  25         79.40         93.05        15.64 o                         
  -5   9  25        208.08        197.10        22.13 o                         
  -2   9  25        124.35        113.38        16.08 o                         
   0   1  26       2350.94       2496.35        29.48 o                         
  -2   2  26       1991.28       1969.19        45.49 o                         
   1   2  26       2477.47       2571.82        33.99 o                         
  -4   3  26       3410.74       3405.33        41.77 o                         
  -1   3  26        257.80        292.49        13.68 o                         
   2   3  26       1100.68       1145.66        25.71 o                         
  -6   4  26        933.81        954.41        22.25 o                         
  -3   4  26       2359.28       2195.09        37.87 o                         
   0   4  26        544.33        587.03        19.89 o                         
   3   4  26       2533.49       2413.58        38.04 o                         
  -8   5  26       2054.56       1938.51        38.91 o                         
  -5   5  26       1682.96       1797.01        31.93 o                         
  -2   5  26        852.12        894.96        23.67 o                         
   1   5  26       1544.45       1597.08        31.13 o                         
  -7   6  26       1384.22       1393.43        30.03 o                         
  -4   6  26       2544.15       2538.03        42.73 o                         
  -1   6  26        330.77        407.03        18.20 o                         
   2   6  26       3298.54       3406.38        52.16 o                         
  -6   7  26        683.59        683.19        27.26 o                         
  -3   7  26       1388.03       1281.88        28.57 o                         
   0   7  26       1638.14       1696.02        37.36 o                         
  -5   8  26        893.97        842.40        27.50 o                         
  -2   8  26       1764.44       1759.40        38.50 o                         
   0   0  27       2728.20       2889.64        55.92 o                         
   1   1  27        762.22        781.95        19.85 o                         
  -1   2  27        130.07        122.91        10.99 o                         
   2   2  27         39.15         33.53         9.99 o                         
  -3   3  27        488.20        450.65        16.24 o                         
   0   3  27         34.25         37.24        10.37 o                         
   3   3  27         15.71         32.00        12.53 o                         
  -5   4  27        266.75        248.11        15.38 o                         
  -2   4  27          7.16          0.40        11.67 o                         
   1   4  27         55.09         36.68        14.54 o                         
   4   4  27        153.43        128.60        18.33 o                         
  -7   5  27        120.03        142.09        16.81 o                         
  -4   5  27        874.53        726.44        24.89 o                         
  -1   5  27         27.23         24.13        11.78 o                         
   2   5  27         24.72         32.91        16.74 o                         
  -6   6  27         34.38         46.99        14.93 o                         
  -3   6  27         23.14         -2.25        13.08 o                         
   0   6  27         42.47          7.61        12.09 o                         
  -5   7  27         19.22         29.46        13.37 o                         
  -2   7  27        222.41        241.93        16.22 o                         
  -4   8  27        472.09        444.08        25.66 o                         
  -1   1  28       1279.00       1211.76        25.46 o                         
  -3   2  28        370.89        387.61        15.72 o                         
   0   2  28         53.68         54.42        14.00 o                         
  -5   3  28       1008.45        980.84        27.85 o                         
  -2   3  28       1401.36       1433.16        36.12 o                         
   1   3  28        313.24        298.01        16.52 o                         
  -7   4  28        349.67        383.95        20.65 o                         
  -4   4  28       3332.87       3428.22        54.14 o                         
  -1   4  28         66.05         62.55        13.16 o                         
   2   4  28        175.77        186.39        14.93 o                         
  -6   5  28        859.74        869.54        27.87 o                         
  -3   5  28        581.30        687.30        25.09 o                         
   0   5  28         50.99         87.00        14.72 o                         
  -5   6  28        755.63        717.37        25.73 o                         
  -2   6  28        153.67        221.72        17.53 o                         
  -4   7  28        223.94        246.05        18.14 o                         
   0   1  29        392.21        400.07        16.88 o                         
  -2   2  29        740.23        820.71        23.49 o                         
   1   2  29       1141.06       1253.05        27.94 o                         
  -4   3  29       1657.61       1686.59        41.12 o                         
  -1   3  29        872.50        885.03        24.98 o                         
   2   3  29        829.45        791.64        24.17 o                         
  -6   4  29        828.33        757.87        28.89 o                         
  -3   4  29       2453.22       2526.72        55.59 o                         
   0   4  29        358.44        354.85        20.08 o                         
  -5   5  29        696.11        722.51        28.32 o                         
  -2   5  29        171.33        182.61        17.13 o                         
   1   5  29       1669.17       1773.97        38.15 o                         
  -4   6  29       1055.16       1027.46        30.78 o                         
  -1   6  29        589.94        600.32        24.87 o                         
   0   0  30        178.84        163.89        36.07 o                         
   1   1  30         47.25         60.66        10.74 o                         
  -1   2  30         46.34         45.22        13.12 o                         
   2   2  30        137.10        100.72        13.13 o                         
  -3   3  30        123.29        100.94        15.04 o                         
   0   3  30         54.64         54.17        12.78 o                         
  -5   4  30        346.61        361.83        23.63 o                         
  -2   4  30          3.39         24.79        13.96 o                         
   1   4  30        181.44        179.60        15.69 o                         
  -4   5  30        224.34        217.81        18.31 o                         
  -1   5  30          9.64         18.30        14.58 o                         
  -1   1  31        927.44       1026.11        28.30 o                         
  -3   2  31        309.87        265.96        21.10 o                         
   0   2  31        570.64        606.21        24.33 o                         
  -2   3  31        661.23        749.88        26.73 o                         
                                                                                
