# Supplementary material for: Crystal structures of zinc(II) coordination complexes with iso­quinoline N-oxide
Source: Acta Crystallogr E Crystallogr Commun. 2025 Jan 14;81(Pt 2):132–9. doi: 10.1107/S2056989025000180 (PMC11799800; doi:10.1107/S2056989025000180)
Supplement: Supplementary file 6 [file e-81-00132-Vsup6.hkl]

data_V                                                                          
_shelx_title ' x229a_a.res in P-1'                                              
_shelx_refln_list_code          4                                               
_shelx_F_calc_maximum      288.64                                               
_exptl_crystal_F_000       740.00                                               
_reflns_d_resolution_high  0.8302                                               
                                                                                
loop_                                                                           
 _space_group_symop_operation_xyz                                               
 'x, y, z'                                                                      
 '-x, -y, -z'                                                                   
                                                                                
_cell_length_a     9.7360                                                       
_cell_length_b    11.5910                                                       
_cell_length_c    14.6381                                                       
_cell_angle_alpha  74.352                                                       
_cell_angle_beta   74.620                                                       
_cell_angle_gamma  81.633                                                       
                                                                                
_shelx_F_squared_multiplier     1.000                                           
                                                                                
loop_                                                                           
 _refln_index_h                                                                 
 _refln_index_k                                                                 
 _refln_index_l                                                                 
 _refln_F_squared_calc                                                          
 _refln_F_squared_meas                                                          
 _refln_F_squared_sigma                                                         
 _refln_observed_status                                                         
   1   0   0        675.65        488.07       223.12 o                         
   2   0   0       5780.42       6118.07        67.58 o                         
   3   0   0      17245.04      17602.82        96.02 o                         
   4   0   0       2009.51       1826.28        62.65 o                         
   5   0   0       2972.46       3213.08        70.75 o                         
   6   0   0         73.94         52.91         9.45 o                         
   7   0   0        299.73        226.63        34.30 o                         
   8   0   0        182.18        205.81        24.91 o                         
   9   0   0        361.46        419.46        42.05 o                         
  10   0   0        403.11        475.53        54.66 o                         
  11   0   0         38.54         55.84        48.75 o                         
 -11   1   0         37.31        104.85        31.96 o                         
 -10   1   0         30.94         56.10        78.37 o                         
  -9   1   0          0.13          8.25        15.23 o                         
  -8   1   0        231.80        262.71        23.09 o                         
  -7   1   0        256.32        277.14        22.15 o                         
  -6   1   0         16.29          8.94         8.75 o                         
  -5   1   0        286.45        277.36        17.62 o                         
  -4   1   0         34.89         28.91         8.21 o                         
  -3   1   0         49.30         48.51         9.76 o                         
  -2   1   0       3228.27       3135.12        70.88 o                         
  -1   1   0       1286.73       1234.70        30.88 o                         
   1   1   0       1645.07       1731.08        27.77 o                         
   2   1   0       1187.21       1177.87        30.80 o                         
   3   1   0          6.39          0.80         3.86 o                         
   4   1   0         71.07         74.35         8.63 o                         
   5   1   0        266.44        250.00        23.49 o                         
   6   1   0        252.91        203.41        22.13 o                         
   7   1   0        515.94        510.52        48.27 o                         
   8   1   0        577.22        546.74        42.16 o                         
   9   1   0        193.18        194.87        30.20 o                         
  10   1   0         60.00         22.45        59.02 o                         
  11   1   0        122.84         69.60        32.53 o                         
 -11   2   0          6.73          5.60        57.43 o                         
 -10   2   0        193.40        184.73        32.32 o                         
  -9   2   0        307.14        316.63        27.91 o                         
  -8   2   0        236.95        221.31        23.08 o                         
  -7   2   0         39.08         36.38        13.02 o                         
  -6   2   0          9.51         12.07         9.52 o                         
  -5   2   0          6.49         12.42         8.81 o                         
  -4   2   0         15.65         48.20        17.70 o                         
  -3   2   0        425.73        406.52        20.43 o                         
  -2   2   0        848.35        766.83        24.63 o                         
  -1   2   0       2127.49       2233.59        88.87 o                         
   0   2   0       1693.77       1729.95        23.71 o                         
   1   2   0       5597.13       6063.27        91.48 o                         
   2   2   0       7732.81       8377.49        86.88 o                         
   3   2   0        820.75        845.78        32.25 o                         
   4   2   0        625.08        522.64        29.80 o                         
   5   2   0       8046.22       8779.20       127.29 o                         
   6   2   0       1977.35       1965.67        86.87 o                         
   7   2   0        192.39        257.17        78.46 o                         
   8   2   0        486.16        393.39        37.46 o                         
   9   2   0        848.37        858.55        96.73 o                         
  10   2   0        249.69        222.22        32.15 o                         
  11   2   0         84.91         54.63        25.37 o                         
 -10   3   0        157.37        151.92        22.90 o                         
  -9   3   0         49.00         32.59        15.10 o                         
  -8   3   0         22.98         20.58        13.58 o                         
  -7   3   0         16.63         -4.59        10.66 o                         
  -6   3   0        124.85        117.19        15.16 o                         
  -5   3   0        283.83        225.25        24.18 o                         
  -4   3   0         36.58         37.16         8.68 o                         
  -3   3   0         24.78         14.93         6.60 o                         
  -2   3   0       1472.23       1652.92        44.21 o                         
  -1   3   0      32481.21      34727.36       193.11 o                         
   0   3   0       3368.19       3678.18        42.34 o                         
   1   3   0      34461.45      39110.50       181.57 o                         
   2   3   0         69.93         94.99         7.72 o                         
   3   3   0       1473.02       1443.20        93.96 o                         
   4   3   0       1224.65       1315.06        47.96 o                         
   5   3   0        732.63        837.32        41.64 o                         
   6   3   0        957.67        940.41        47.80 o                         
   7   3   0        382.39        432.80        37.97 o                         
   8   3   0        123.44        120.62        24.12 o                         
   9   3   0         13.05        -19.81        28.30 o                         
  10   3   0         13.95         91.08        32.44 o                         
  11   3   0         98.12        139.93        35.98 o                         
 -10   4   0          4.22         15.77        18.19 o                         
  -9   4   0        289.69        274.87        28.70 o                         
  -8   4   0        472.77        538.33        53.51 o                         
  -7   4   0        142.27        113.12        16.63 o                         
  -6   4   0          8.20          1.72        12.29 o                         
  -5   4   0        374.61        414.78        23.89 o                         
  -4   4   0       3297.60       3223.32        57.80 o                         
  -3   4   0       3330.91       3309.29        52.79 o                         
  -2   4   0         88.95         97.86        10.13 o                         
  -1   4   0        654.45        710.44        21.93 o                         
   0   4   0       1153.69       1225.30        38.58 o                         
   1   4   0        525.32        571.48        20.29 o                         
   2   4   0         54.36         52.14         7.39 o                         
   3   4   0         35.72         25.89         9.99 o                         
   4   4   0        282.97        287.93        24.96 o                         
   5   4   0       1158.82       1204.67        82.73 o                         
   6   4   0        769.74        831.36        46.71 o                         
   7   4   0        640.68        625.55        45.16 o                         
   8   4   0         38.03          9.18        17.53 o                         
   9   4   0        282.67        312.97        39.50 o                         
  10   4   0        255.29        264.23        39.08 o                         
  11   4   0          9.16        -26.79        26.79 o                         
 -10   5   0        171.93        192.66        28.50 o                         
  -9   5   0        228.51        260.36        29.54 o                         
  -8   5   0         39.95         11.29        18.66 o                         
  -7   5   0        538.04        529.21        31.77 o                         
  -6   5   0        409.44        436.53        27.51 o                         
  -5   5   0       1018.92        949.49        38.57 o                         
  -4   5   0        288.63        265.32        23.52 o                         
  -3   5   0        405.84        356.30        19.81 o                         
  -2   5   0       2348.81       2322.95        45.14 o                         
  -1   5   0       1014.67        955.74        29.15 o                         
   0   5   0        157.08        153.48        12.83 o                         
   1   5   0        136.99        142.35        14.25 o                         
   2   5   0        282.66        303.08        17.37 o                         
   3   5   0         36.29         66.25         9.51 o                         
   4   5   0       2879.88       2952.99        42.13 o                         
   5   5   0        439.37        419.42        32.71 o                         
   6   5   0         41.24         55.85        16.67 o                         
   7   5   0        350.25        387.53        37.41 o                         
   8   5   0        337.50        387.14        39.27 o                         
   9   5   0         86.43        101.53        25.87 o                         
  10   5   0         12.57         42.83        27.10 o                         
  -9   6   0         30.64         26.47        17.45 o                         
  -8   6   0        431.81        415.89        34.27 o                         
  -7   6   0        100.99        105.40        16.41 o                         
  -6   6   0        534.55        487.53        35.90 o                         
  -5   6   0         96.83        114.89        15.24 o                         
  -4   6   0       2439.99       2401.71        55.26 o                         
  -3   6   0       4598.70       4819.40        74.43 o                         
  -2   6   0       1661.63       1638.66        41.86 o                         
  -1   6   0       3745.05       4242.19        65.32 o                         
   0   6   0      17967.53      20474.02       171.91 o                         
   1   6   0       3717.42       3977.22        91.43 o                         
   2   6   0       2275.61       2203.12        79.51 o                         
   3   6   0       1507.99       1482.82        40.84 o                         
   4   6   0          9.32         24.88         6.67 o                         
   5   6   0        751.27        745.44        45.24 o                         
   6   6   0       2077.08       2182.04       141.21 o                         
   7   6   0        368.87        403.17        99.95 o                         
   8   6   0         48.64         37.65        19.37 o                         
   9   6   0         49.56         65.84        28.94 o                         
  10   6   0        100.18        104.17        30.05 o                         
  -9   7   0         22.21         73.08        31.67 o                         
  -8   7   0         78.43         86.31        21.01 o                         
  -7   7   0          1.30         -6.64        15.45 o                         
  -6   7   0        193.76        205.32        21.62 o                         
  -5   7   0        507.30        509.99        29.93 o                         
  -4   7   0        831.63        834.51        35.20 o                         
  -3   7   0        146.11        139.13        15.12 o                         
  -2   7   0        441.41        421.34        24.28 o                         
  -1   7   0        599.20        594.41        27.75 o                         
   0   7   0        560.47        586.39        27.73 o                         
   1   7   0        304.65        309.96        21.16 o                         
   2   7   0        142.11        129.09        17.87 o                         
   3   7   0        731.35        776.04        34.41 o                         
   4   7   0       1907.79       1935.45        61.34 o                         
   5   7   0        885.29        855.67        62.88 o                         
   6   7   0          6.09          7.59        16.25 o                         
   7   7   0          2.02         -8.92        32.48 o                         
   8   7   0        221.17        207.13        37.39 o                         
   9   7   0        224.32        199.86        33.69 o                         
  10   7   0         36.47         34.31        24.55 o                         
  -8   8   0        108.43        124.57        31.53 o                         
  -7   8   0        221.28        224.67        36.80 o                         
  -6   8   0          1.87         -3.65        13.49 o                         
  -5   8   0         16.22         34.46        13.42 o                         
  -4   8   0         41.28         38.71        12.97 o                         
  -3   8   0        325.15        340.47        32.40 o                         
  -2   8   0        430.60        434.34        35.34 o                         
  -1   8   0        156.29        126.67        16.77 o                         
   0   8   0         41.63         33.44        10.63 o                         
   1   8   0        502.72        474.64        34.71 o                         
   2   8   0       1593.13       1721.95        51.86 o                         
   3   8   0       1428.85       1445.83        47.04 o                         
   4   8   0        277.96        306.53        56.75 o                         
   5   8   0       1555.06       1614.11        72.95 o                         
   6   8   0        463.84        380.16        40.14 o                         
   7   8   0        279.37        283.18        37.42 o                         
   8   8   0         78.63        159.66        32.38 o                         
   9   8   0         87.46         33.70        23.56 o                         
  -7   9   0         35.26         21.83        22.86 o                         
  -6   9   0          0.83         -9.40        31.62 o                         
  -5   9   0        353.80        372.99        34.80 o                         
  -4   9   0        247.35        244.19        23.53 o                         
  -3   9   0          9.25         16.85        11.77 o                         
  -2   9   0          6.13         -6.20        12.14 o                         
  -1   9   0         39.88         30.27        15.27 o                         
   0   9   0        357.87        435.91        28.79 o                         
   1   9   0          5.22         -1.51        14.34 o                         
   2   9   0        122.54        118.75        21.75 o                         
   3   9   0        463.54        491.34        30.38 o                         
   4   9   0         81.60         62.85        37.39 o                         
   5   9   0        339.75        352.30        38.39 o                         
   6   9   0         11.68          0.02        20.66 o                         
   7   9   0         17.44         19.77        21.08 o                         
   8   9   0         22.68         32.27        25.22 o                         
  -6  10   0        129.56        112.54        29.78 o                         
  -5  10   0         21.88         23.15        18.95 o                         
  -4  10   0          0.89         -0.16        17.97 o                         
  -3  10   0         84.60         89.55        15.79 o                         
  -2  10   0        257.48        279.32        23.85 o                         
  -1  10   0        113.91        109.35        16.60 o                         
   0  10   0          7.98         14.59        13.91 o                         
   1  10   0         38.25         47.54        13.97 o                         
   2  10   0        706.39        704.54        48.25 o                         
   3  10   0        469.35        528.26        34.28 o                         
   4  10   0        280.28        285.45        24.65 o                         
   5  10   0        148.44        127.77        32.89 o                         
   6  10   0         82.69        102.52        28.43 o                         
   7  10   0         42.89         43.11        25.28 o                         
   8  10   0         49.50         73.06        29.49 o                         
  -5  11   0        113.47         90.81        27.01 o                         
  -4  11   0        212.88        139.05        25.38 o                         
  -3  11   0        206.83        200.67        32.56 o                         
  -2  11   0          3.31         -3.63        13.76 o                         
  -1  11   0        200.59        202.65        23.23 o                         
   0  11   0        527.30        574.54        56.59 o                         
   1  11   0        706.18        744.96        51.34 o                         
   2  11   0         39.07         26.34        13.68 o                         
   3  11   0          3.66         -1.32        13.07 o                         
   4  11   0        815.88        807.19        43.46 o                         
   5  11   0         71.04         64.83        51.48 o                         
   6  11   0         14.46          0.42        30.49 o                         
   7  11   0          3.64        -31.18        32.39 o                         
  -4  12   0          0.04          8.80        24.70 o                         
  -3  12   0        139.09        142.66        31.57 o                         
  -2  12   0        163.05        138.80        37.53 o                         
  -1  12   0        192.64        197.19        25.64 o                         
   0  12   0         54.87         66.70        19.50 o                         
   1  12   0         50.51         58.55        42.62 o                         
   2  12   0        777.77        828.04        57.48 o                         
   3  12   0         66.75         55.11        18.40 o                         
   4  12   0         89.55         78.56        28.06 o                         
   5  12   0         62.50         35.33        60.56 o                         
  -2  13   0         74.23         35.42        25.99 o                         
  -1  13   0         24.17         46.55        29.85 o                         
   0  13   0        238.28        231.95        50.93 o                         
   1  13   0        506.77        462.45        37.57 o                         
   2  13   0        265.85        267.55        36.20 o                         
   3  13   0         29.08         25.28        23.35 o                         
  -2 -13   1         97.60         65.31        24.65 o                         
  -1 -13   1         65.42         79.43        26.66 o                         
   0 -13   1        252.98        283.85        33.97 o                         
   1 -13   1         51.48         13.69        37.07 o                         
  -5 -12   1         38.11         24.35        23.70 o                         
  -4 -12   1         43.16          6.27        54.93 o                         
  -3 -12   1        425.11        475.70        37.09 o                         
  -2 -12   1        565.45        573.67        55.75 o                         
  -1 -12   1        397.33        358.11        45.17 o                         
   0 -12   1        439.03        431.42        34.36 o                         
   1 -12   1        912.90        877.28        46.12 o                         
   2 -12   1        265.13        278.96        27.87 o                         
   3 -12   1        137.06        104.66        55.25 o                         
   4 -12   1         31.94         52.70        41.16 o                         
  -6 -11   1          5.31         46.37        30.99 o                         
  -5 -11   1        162.09        155.02        34.90 o                         
  -4 -11   1         48.44          8.90        19.23 o                         
  -3 -11   1          1.90         -1.78        16.89 o                         
  -2 -11   1         58.77         47.80        19.85 o                         
  -1 -11   1        230.36        220.27        31.15 o                         
   0 -11   1        255.20        265.72        26.44 o                         
   1 -11   1        155.77        191.02        22.64 o                         
   2 -11   1         19.87         23.16        14.27 o                         
   3 -11   1        214.34        171.66        31.81 o                         
   4 -11   1        143.24        162.00        37.85 o                         
   5 -11   1         31.56         20.44        23.76 o                         
  -7 -10   1         30.95         51.65        27.91 o                         
  -6 -10   1        100.02         83.03        28.40 o                         
  -5 -10   1          2.87         -1.06        18.86 o                         
  -4 -10   1         80.39         76.23        16.84 o                         
  -3 -10   1         75.18        100.48        17.97 o                         
  -2 -10   1        148.34        130.92        27.55 o                         
  -1 -10   1        148.16        153.41        19.80 o                         
   0 -10   1        108.72        116.54        19.19 o                         
   1 -10   1         33.70         35.68        14.75 o                         
   2 -10   1        606.58        548.42        34.01 o                         
   3 -10   1        136.50        144.44        20.85 o                         
   4 -10   1          0.11          7.75        12.62 o                         
   5 -10   1         18.98         71.99        17.42 o                         
   6 -10   1         83.52         56.82        27.31 o                         
  -8  -9   1         26.09         -3.91        37.98 o                         
  -7  -9   1          0.05        -27.49        27.49 o                         
  -6  -9   1        223.45        211.05        33.72 o                         
  -5  -9   1         28.10         48.17        24.81 o                         
  -4  -9   1         51.89         29.75        12.38 o                         
  -3  -9   1        825.22        875.36        39.19 o                         
  -2  -9   1          4.39         -0.89        11.35 o                         
  -1  -9   1        354.26        413.34        29.24 o                         
   0  -9   1       5748.50       6222.71       120.48 o                         
   1  -9   1       1528.89       1526.95        59.32 o                         
   2  -9   1          4.26         -7.83        10.10 o                         
   3  -9   1        154.34        123.93        17.86 o                         
   4  -9   1        129.91        126.14        20.84 o                         
   5  -9   1         89.86         72.28        17.41 o                         
   6  -9   1         10.48         -6.43        13.86 o                         
   7  -9   1          0.57        -21.21        21.50 o                         
  -9  -8   1          6.45         19.42        24.46 o                         
  -8  -8   1        111.45        128.26        29.24 o                         
  -7  -8   1        418.20        463.36        45.61 o                         
  -6  -8   1        376.54        376.89        40.12 o                         
  -5  -8   1         84.81         86.64        25.26 o                         
  -4  -8   1        336.93        308.98        22.22 o                         
  -3  -8   1        275.65        248.94        23.76 o                         
  -2  -8   1       2262.03       2293.56        72.21 o                         
  -1  -8   1        680.94        681.26        33.06 o                         
   0  -8   1        107.77         86.49        17.22 o                         
   1  -8   1         83.03         83.45        14.07 o                         
   2  -8   1        606.29        685.56        50.39 o                         
   3  -8   1        368.28        345.65        32.53 o                         
   4  -8   1         64.67         39.30        12.69 o                         
   5  -8   1         29.85          7.95        12.31 o                         
   6  -8   1         74.33         76.36        15.74 o                         
   7  -8   1        423.44        405.80        32.59 o                         
   8  -8   1         40.13         79.91        27.30 o                         
  -9  -7   1        317.64        346.59        45.94 o                         
  -8  -7   1        338.11        300.88        39.82 o                         
  -7  -7   1         54.63         65.31        35.80 o                         
  -6  -7   1        158.35         82.07        45.25 o                         
  -5  -7   1       1928.70       1991.64        77.37 o                         
  -4  -7   1        790.14        797.41        31.66 o                         
  -3  -7   1        302.63        306.79        23.89 o                         
  -2  -7   1        145.69        128.80        15.05 o                         
  -1  -7   1          2.55          7.24         8.01 o                         
   0  -7   1        176.84        148.70        15.25 o                         
   1  -7   1        297.49        297.16        20.55 o                         
   2  -7   1        965.35        980.28        35.51 o                         
   3  -7   1        105.30         89.39        13.53 o                         
   4  -7   1        514.50        446.87        26.61 o                         
   5  -7   1        548.55        518.88        31.64 o                         
   6  -7   1        354.31        368.58        28.21 o                         
   7  -7   1         66.58        100.47        20.76 o                         
   8  -7   1        111.88        106.14        20.65 o                         
   9  -7   1        120.59        106.86        28.85 o                         
 -10  -6   1        119.48        119.38        27.49 o                         
  -9  -6   1         66.76        123.92        30.85 o                         
  -8  -6   1          0.83         10.06        26.26 o                         
  -7  -6   1        435.64        508.16        58.70 o                         
  -6  -6   1       1990.05       2030.75       100.09 o                         
  -5  -6   1         46.48         15.40        16.04 o                         
  -4  -6   1        167.75        167.97        13.86 o                         
  -3  -6   1         40.96         32.29         8.76 o                         
  -2  -6   1       1785.54       1809.96        45.35 o                         
  -1  -6   1      20964.03      23599.71       160.54 o                         
   0  -6   1         47.97         61.02        11.04 o                         
   1  -6   1       4707.49       5238.88        74.93 o                         
   2  -6   1        555.55        601.85        26.43 o                         
   3  -6   1       3194.70       3290.43        61.50 o                         
   4  -6   1       2790.01       2835.84        76.50 o                         
   5  -6   1        273.38        279.95        21.87 o                         
   6  -6   1        463.12        441.90        28.39 o                         
   7  -6   1        458.98        442.72        38.20 o                         
   8  -6   1        580.92        631.48        46.47 o                         
   9  -6   1         60.13         63.11        21.24 o                         
 -10  -5   1         63.25         69.07        20.71 o                         
  -9  -5   1          1.70         19.65        21.24 o                         
  -8  -5   1         55.63        110.64        34.07 o                         
  -7  -5   1         49.74         55.45        19.04 o                         
  -6  -5   1         15.60          8.09        17.13 o                         
  -5  -5   1        742.65        754.47        43.55 o                         
  -4  -5   1        797.08        695.39        22.12 o                         
  -3  -5   1       1013.19        937.26        28.92 o                         
  -2  -5   1          4.54          0.64         6.65 o                         
  -1  -5   1        402.52        378.70        19.37 o                         
   0  -5   1        891.30        837.65        27.89 o                         
   1  -5   1          7.10          5.20         7.00 o                         
   2  -5   1        168.02        153.73        26.71 o                         
   3  -5   1         61.76         50.66         9.53 o                         
   4  -5   1        679.66        592.47        34.01 o                         
   5  -5   1       1087.61       1073.94        38.63 o                         
   6  -5   1        321.52        280.06        33.60 o                         
   7  -5   1        109.55         97.43        18.42 o                         
   8  -5   1         57.98         55.72        16.15 o                         
   9  -5   1        146.39        154.53        24.00 o                         
  10  -5   1        117.74        120.46        21.49 o                         
 -10  -4   1        129.76        121.12        48.84 o                         
  -9  -4   1        142.03        185.62        34.98 o                         
  -8  -4   1         43.47         22.03        20.72 o                         
  -7  -4   1        230.36        220.04        31.26 o                         
  -6  -4   1       1132.39       1013.04       102.50 o                         
  -5  -4   1       1835.73       1767.78        63.84 o                         
  -4  -4   1          9.29         -2.81         3.63 o                         
  -3  -4   1        264.14        231.72        27.65 o                         
  -2  -4   1        213.91        199.10        13.27 o                         
  -1  -4   1         70.02         96.33        12.53 o                         
   0  -4   1         27.45         21.10         7.09 o                         
   1  -4   1       1523.14       1658.24        34.58 o                         
   2  -4   1          2.54         -1.17         7.24 o                         
   3  -4   1       1084.51       1018.58        30.76 o                         
   4  -4   1       4274.54       4538.08        69.22 o                         
   5  -4   1        451.38        470.03        25.35 o                         
   6  -4   1         93.21         58.79        12.23 o                         
   7  -4   1        260.66        277.50        23.41 o                         
   8  -4   1        483.53        499.47        31.85 o                         
   9  -4   1        197.54        178.84        34.64 o                         
  10  -4   1         33.97         32.77        17.08 o                         
 -10  -3   1         61.90         81.08        25.05 o                         
  -9  -3   1        111.52         91.97        24.52 o                         
  -8  -3   1        217.87        270.64        33.33 o                         
  -7  -3   1        240.80        280.82        35.44 o                         
  -6  -3   1         25.95         35.52        25.08 o                         
  -5  -3   1       2156.22       2246.28        87.28 o                         
  -4  -3   1         25.81         55.29        11.36 o                         
  -3  -3   1         13.56         21.95         6.01 o                         
  -2  -3   1        411.79        421.67        16.15 o                         
  -1  -3   1       3319.59       3461.66        76.08 o                         
   0  -3   1      83311.48      89796.62      1007.11 o                         
   1  -3   1      16726.08      17980.00       125.56 o                         
   2  -3   1         52.07         81.51        10.62 o                         
   3  -3   1         86.67         84.15        10.82 o                         
   4  -3   1         92.87        120.63        15.86 o                         
   5  -3   1       2706.74       2375.23        76.55 o                         
   6  -3   1        132.18        134.34        15.48 o                         
   7  -3   1        115.63         63.34        17.02 o                         
   8  -3   1         59.68         41.50        16.49 o                         
   9  -3   1        118.50         90.53        19.16 o                         
  10  -3   1        119.22        155.69        32.13 o                         
 -11  -2   1          0.86        -29.20        29.20 o                         
 -10  -2   1         88.45        100.61        29.75 o                         
  -9  -2   1        290.40        282.09        35.18 o                         
  -8  -2   1         55.84         71.96        44.21 o                         
  -7  -2   1         51.78         40.74        24.85 o                         
  -6  -2   1        418.35        403.25        32.99 o                         
  -5  -2   1       3769.44       3706.17        50.74 o                         
  -4  -2   1       3003.98       3021.90        77.74 o                         
  -3  -2   1       2938.79       2896.14        61.49 o                         
  -2  -2   1         91.81         72.47         6.85 o                         
  -1  -2   1       4881.04       5015.52        47.74 o                         
   0  -2   1      10277.14      10753.68        62.86 o                         
   1  -2   1       2070.91       1998.85        27.52 o                         
   2  -2   1       1061.69        961.52        22.37 o                         
   3  -2   1       4936.94       4828.44        73.57 o                         
   4  -2   1       5365.03       5358.87       126.89 o                         
   5  -2   1          3.84         12.92         8.13 o                         
   6  -2   1        211.51        227.34        27.24 o                         
   7  -2   1         28.31         22.11        13.78 o                         
   8  -2   1         47.98         31.50        14.16 o                         
   9  -2   1         88.09        127.23        22.05 o                         
  10  -2   1          3.88         28.55        20.27 o                         
  11  -2   1         10.67         46.32        25.71 o                         
 -11  -1   1        308.45        354.85        46.46 o                         
 -10  -1   1         42.64         73.89        23.99 o                         
  -9  -1   1        115.05        105.12        24.12 o                         
  -8  -1   1       1867.44       1829.72        75.79 o                         
  -7  -1   1       1481.84       1488.37        41.79 o                         
  -6  -1   1        458.15        464.09        21.99 o                         
  -5  -1   1        135.87        186.00        20.76 o                         
  -4  -1   1       1965.72       1796.37        85.13 o                         
  -3  -1   1       1225.26       1215.06        34.07 o                         
  -2  -1   1         57.81         53.59         5.77 o                         
  -1  -1   1        756.52        786.84        16.56 o                         
   0  -1   1        170.88        162.31         8.36 o                         
   1  -1   1       2330.83       2011.74        80.42 o                         
   2  -1   1      14029.02      13467.14        88.64 o                         
   3  -1   1       7338.28       7108.68        81.98 o                         
   4  -1   1        101.00        110.40        11.09 o                         
   5  -1   1       5264.16       5771.54        75.59 o                         
   6  -1   1        202.76        154.08        15.04 o                         
   7  -1   1         82.20         86.84        16.46 o                         
   8  -1   1          4.59          1.00        11.97 o                         
   9  -1   1         70.03         92.38        24.41 o                         
  10  -1   1         97.71        149.47        45.75 o                         
  11  -1   1        169.34        214.35        35.56 o                         
 -11   0   1        218.66        269.86        43.14 o                         
 -10   0   1        367.48        451.69        44.32 o                         
  -9   0   1        421.87        400.46        41.07 o                         
  -8   0   1          3.88        -10.99        10.99 o                         
  -7   0   1         60.34         22.98        15.08 o                         
  -6   0   1        948.36        933.47        52.77 o                         
  -5   0   1       1760.60       1723.02        40.11 o                         
  -4   0   1        234.40        240.51        18.97 o                         
  -3   0   1         80.23         73.46         8.15 o                         
  -2   0   1       7379.26       8056.74        56.63 o                         
  -1   0   1      15584.85      14753.51        73.28 o                         
   1   0   1        171.09        133.75         5.73 o                         
   2   0   1      20011.68      20113.88       141.29 o                         
   3   0   1          9.46         12.48         5.51 o                         
   4   0   1       4657.01       4269.69        55.77 o                         
   5   0   1      15381.14      16500.13       149.73 o                         
   6   0   1          1.06         -0.63         8.04 o                         
   7   0   1        470.36        397.95        25.29 o                         
   8   0   1        789.86        783.17        34.57 o                         
   9   0   1        549.48        516.96       101.86 o                         
  10   0   1        193.73        301.47        73.37 o                         
  11   0   1          1.89        -16.56        27.19 o                         
 -11   1   1         35.46         54.46        39.80 o                         
 -10   1   1        296.38        358.35        43.55 o                         
  -9   1   1          0.81         -9.93        15.15 o                         
  -8   1   1          9.87        -11.96        12.89 o                         
  -7   1   1        556.80        626.92        31.23 o                         
  -6   1   1        706.36        701.58        42.51 o                         
  -5   1   1        818.11        762.09        28.87 o                         
  -4   1   1         57.66         53.78        10.24 o                         
  -3   1   1        436.59        416.23        17.86 o                         
  -2   1   1        673.77        647.08        17.47 o                         
  -1   1   1       3056.77       2875.72        40.97 o                         
   0   1   1          0.03         -1.29         3.41 o                         
   1   1   1        961.28        998.06        20.21 o                         
   2   1   1       8809.39       8928.99        48.73 o                         
   3   1   1       3438.59       3429.42        37.51 o                         
   4   1   1        810.82        880.21        30.78 o                         
   5   1   1       2751.12       2914.20        53.05 o                         
   6   1   1        570.57        490.01        22.03 o                         
   7   1   1        550.23        532.16        28.57 o                         
   8   1   1        295.27        286.15        37.75 o                         
   9   1   1         14.34         13.08        21.31 o                         
  10   1   1         85.85         44.24        22.26 o                         
  11   1   1        133.71         98.47        36.89 o                         
 -10   2   1         67.44         81.55        39.53 o                         
  -9   2   1        691.49        708.55        39.32 o                         
  -8   2   1        545.07        541.62        32.94 o                         
  -7   2   1         99.27        100.55        14.58 o                         
  -6   2   1         83.29         93.52        12.71 o                         
  -5   2   1        774.21        788.48        36.75 o                         
  -4   2   1        347.73        333.58        18.90 o                         
  -3   2   1        489.35        504.46        24.22 o                         
  -2   2   1       3141.13       3020.21        57.38 o                         
  -1   2   1       1258.27       1202.68        27.81 o                         
   0   2   1        224.40        215.54        12.43 o                         
   1   2   1        919.04        871.08        17.50 o                         
   2   2   1        219.63        260.80        15.68 o                         
   3   2   1       3033.28       3252.09        93.64 o                         
   4   2   1       2566.11       2828.68        64.29 o                         
   5   2   1        244.22        213.26        11.33 o                         
   6   2   1        221.52        169.04        11.19 o                         
   7   2   1        299.05        258.30        27.40 o                         
   8   2   1        137.40        189.39        44.93 o                         
   9   2   1       1132.12       1043.28       130.21 o                         
  10   2   1        586.62        540.52        49.43 o                         
  11   2   1         95.03         85.96        30.12 o                         
 -10   3   1         71.49         79.74        22.14 o                         
  -9   3   1          2.17         -8.27        15.04 o                         
  -8   3   1        267.92        231.04        22.65 o                         
  -7   3   1         45.67         52.35        17.07 o                         
  -6   3   1        670.45        676.02        31.30 o                         
  -5   3   1        155.78        135.27        16.52 o                         
  -4   3   1        491.86        466.11        23.52 o                         
  -3   3   1        522.16        554.85        21.64 o                         
  -2   3   1        344.16        398.81        16.51 o                         
  -1   3   1       3587.41       3946.47        71.65 o                         
   0   3   1       7917.11       9033.27        81.95 o                         
   1   3   1       1992.91       2119.10        61.28 o                         
   2   3   1          8.12         12.74         4.79 o                         
   3   3   1       5425.97       5995.35        88.33 o                         
   4   3   1       2036.02       2160.54        58.86 o                         
   5   3   1         35.98         66.73        41.43 o                         
   6   3   1       1542.48       1581.24        60.72 o                         
   7   3   1        586.94        520.26        38.07 o                         
   8   3   1        302.32        303.53        32.06 o                         
   9   3   1          1.93         -6.78        17.92 o                         
  10   3   1         20.47        -25.03        25.03 o                         
  11   3   1        176.02        210.50        36.10 o                         
 -10   4   1         11.22         24.03        17.95 o                         
  -9   4   1         51.07         73.72        18.47 o                         
  -8   4   1        839.48        854.79        41.69 o                         
  -7   4   1        972.11       1028.17        59.61 o                         
  -6   4   1         10.62         -1.13        10.62 o                         
  -5   4   1        361.46        344.46        32.68 o                         
  -4   4   1       3570.89       3445.09        70.98 o                         
  -3   4   1       3545.69       3563.30        64.07 o                         
  -2   4   1         87.99         92.69         9.41 o                         
  -1   4   1       1454.24       1511.65        35.00 o                         
   0   4   1       5928.77       6377.84        80.55 o                         
   1   4   1       5383.43       6527.30       160.74 o                         
   2   4   1         77.62         86.90        12.80 o                         
   3   4   1        244.62        235.70        14.44 o                         
   4   4   1       2135.94       2092.59        61.31 o                         
   5   4   1        618.52        587.64        35.84 o                         
   6   4   1          4.35          7.10        12.40 o                         
   7   4   1         93.16        104.34        24.85 o                         
   8   4   1          0.88        -15.36        15.36 o                         
   9   4   1         35.86         12.75        22.18 o                         
  10   4   1        123.87        192.13        34.79 o                         
  11   4   1        125.42        160.61        35.63 o                         
 -10   5   1        189.77        181.77        25.54 o                         
  -9   5   1        291.75        278.44        29.95 o                         
  -8   5   1          2.64         20.94        18.92 o                         
  -7   5   1        500.26        480.53        31.68 o                         
  -6   5   1        383.51        370.11        26.44 o                         
  -5   5   1       1336.30       1330.37        42.60 o                         
  -4   5   1        163.27        144.87        14.09 o                         
  -3   5   1        992.30        981.49        40.32 o                         
  -2   5   1       4232.22       4301.61        65.58 o                         
  -1   5   1       3618.78       3978.78        67.76 o                         
   0   5   1       2327.88       2428.23        43.94 o                         
   1   5   1          0.98         -2.31         7.08 o                         
   2   5   1        677.19        690.52        24.42 o                         
   3   5   1       2577.48       2732.99        47.54 o                         
   4   5   1       1146.91       1236.25        31.10 o                         
   5   5   1        820.73        989.75        48.76 o                         
   6   5   1          1.08         23.97        15.99 o                         
   7   5   1        330.13        344.70        33.22 o                         
   8   5   1        666.72        665.90        50.25 o                         
   9   5   1         26.96         64.56        21.66 o                         
  10   5   1         29.52         73.32        48.02 o                         
  11   5   1         55.21         49.87        54.57 o                         
  -9   6   1        255.38        256.54        28.44 o                         
  -8   6   1         19.56         20.16        20.69 o                         
  -7   6   1         15.27          3.74        14.15 o                         
  -6   6   1        344.88        354.32        31.19 o                         
  -5   6   1        431.82        424.10        25.59 o                         
  -4   6   1       1384.15       1322.90        39.88 o                         
  -3   6   1        921.61        936.06        32.06 o                         
  -2   6   1        105.56         96.75        11.67 o                         
  -1   6   1       1354.71       1367.61        36.51 o                         
   0   6   1        275.68        247.33        18.96 o                         
   1   6   1       2633.87       2662.32        81.44 o                         
   2   6   1       1686.83       1726.64        42.35 o                         
   3   6   1        447.40        499.23        22.84 o                         
   4   6   1        334.27        395.24        28.58 o                         
   5   6   1       4601.83       4896.10       111.74 o                         
   6   6   1       3032.49       2894.10       129.67 o                         
   7   6   1        435.91        439.48        40.15 o                         
   8   6   1         16.66         25.98        17.22 o                         
   9   6   1         90.98         45.64        23.94 o                         
  10   6   1         45.70         28.25        22.26 o                         
  -9   7   1        130.86        167.12        35.79 o                         
  -8   7   1       1256.51       1328.48       176.96 o                         
  -7   7   1        481.08        440.66        31.59 o                         
  -6   7   1        383.25        490.81        38.62 o                         
  -5   7   1        689.50        673.73        33.99 o                         
  -4   7   1        533.63        519.51        26.62 o                         
  -3   7   1         23.43         30.20        10.83 o                         
  -2   7   1        932.63        925.72        38.17 o                         
  -1   7   1        670.53        649.97        28.04 o                         
   0   7   1        867.60        896.96        32.90 o                         
   1   7   1        630.14        701.03        37.18 o                         
   2   7   1         49.07         55.85        10.33 o                         
   3   7   1       1273.18       1354.80        53.33 o                         
   4   7   1       3138.70       3285.34        63.21 o                         
   5   7   1        204.79        235.69        29.99 o                         
   6   7   1         12.52        -11.25        47.52 o                         
   7   7   1        279.24        271.48        33.72 o                         
   8   7   1        329.06        337.68        37.47 o                         
   9   7   1         11.07         19.00        20.89 o                         
  10   7   1         99.44         70.32        21.72 o                         
  -8   8   1        124.81        100.09        32.65 o                         
  -7   8   1         85.16         80.39        26.80 o                         
  -6   8   1         56.19         48.34        13.02 o                         
  -5   8   1         64.75         50.38        13.35 o                         
  -4   8   1        327.62        285.38        22.70 o                         
  -3   8   1        282.80        296.73        21.79 o                         
  -2   8   1         12.52          8.94        10.66 o                         
  -1   8   1         16.49         15.88         9.26 o                         
   0   8   1          5.94         14.65         9.49 o                         
   1   8   1         68.01         59.18        12.48 o                         
   2   8   1        306.92        292.53        27.19 o                         
   3   8   1        664.20        721.29        33.18 o                         
   4   8   1        403.73        438.03        27.25 o                         
   5   8   1        220.12        276.93        31.88 o                         
   6   8   1        572.71        627.55        48.04 o                         
   7   8   1        772.67        808.03        58.10 o                         
   8   8   1          0.39         22.55        21.49 o                         
   9   8   1        209.93        215.28        40.22 o                         
  -7   9   1         55.52         62.26        26.92 o                         
  -6   9   1          2.32        -20.94        20.94 o                         
  -5   9   1        385.81        396.48        59.20 o                         
  -4   9   1        321.44        300.84        23.61 o                         
  -3   9   1         30.57         15.67        16.63 o                         
  -2   9   1         37.00         39.38        11.52 o                         
  -1   9   1         44.94         43.77        11.41 o                         
   0   9   1        761.92        798.02        42.92 o                         
   1   9   1        307.35        327.05        30.74 o                         
   2   9   1         64.06         65.27        14.26 o                         
   3   9   1         16.25          8.92        12.79 o                         
   4   9   1        748.03        798.62        48.92 o                         
   5   9   1        910.64        849.32        55.63 o                         
   6   9   1          3.48         20.46        35.98 o                         
   7   9   1        135.83        127.86        48.16 o                         
   8   9   1        182.87        126.30        29.23 o                         
   9   9   1          9.61          5.46        47.75 o                         
  -6  10   1         34.58         16.88        21.47 o                         
  -5  10   1         22.09         17.87        26.76 o                         
  -4  10   1        275.18        299.95        38.17 o                         
  -3  10   1        341.80        369.21        33.11 o                         
  -2  10   1        135.29        150.87        19.87 o                         
  -1  10   1          9.42          1.21        11.01 o                         
   0  10   1         34.44         15.17        13.97 o                         
   1  10   1        165.38        199.77        23.15 o                         
   2  10   1        374.97        364.49        28.14 o                         
   3  10   1        508.74        524.23        33.82 o                         
   4  10   1          0.47         21.08        13.98 o                         
   5  10   1        201.55        159.23        29.11 o                         
   6  10   1        128.40         94.69        26.30 o                         
   7  10   1         80.27         95.34        29.92 o                         
   8  10   1          1.24          7.70        23.88 o                         
  -5  11   1        172.47        153.28        46.75 o                         
  -4  11   1        164.43        231.04        49.20 o                         
  -3  11   1        201.55        167.58        29.96 o                         
  -2  11   1          8.62        -13.44        19.04 o                         
  -1  11   1         25.75         25.06        13.60 o                         
   0  11   1        271.79        296.64        28.01 o                         
   1  11   1        577.88        504.30        60.06 o                         
   2  11   1        343.09        335.20        29.53 o                         
   3  11   1        112.00        125.18        21.70 o                         
   4  11   1        500.01        504.77        35.52 o                         
   5  11   1        194.01        246.74        37.53 o                         
   6  11   1        258.66        273.93        40.12 o                         
   7  11   1          0.64          3.49        45.57 o                         
  -4  12   1          1.84          3.93        31.98 o                         
  -3  12   1        310.83        331.32        41.97 o                         
  -2  12   1        102.78        119.01        28.27 o                         
  -1  12   1        326.30        346.61        41.89 o                         
   0  12   1         38.90         26.07        15.65 o                         
   1  12   1        318.98        337.68        34.82 o                         
   2  12   1        617.49        577.13        56.57 o                         
   3  12   1        555.46        561.08        40.85 o                         
   4  12   1        239.41        215.45        40.30 o                         
   5  12   1          6.31         21.08        23.33 o                         
   6  12   1        200.71        211.32        56.52 o                         
  -2  13   1         12.47         22.30        21.90 o                         
  -1  13   1         36.24         56.11        25.10 o                         
   0  13   1        155.20        148.62        32.57 o                         
   1  13   1        214.22        196.63        26.81 o                         
   2  13   1        180.75         86.88        25.25 o                         
   3  13   1          6.99         10.40        18.54 o                         
   4  13   1        112.74        124.78        33.78 o                         
  -4 -12   2          1.56         33.94        24.70 o                         
  -3 -12   2        536.36        553.09        40.23 o                         
  -2 -12   2        140.59        156.54        31.83 o                         
  -1 -12   2          0.99        -17.73        17.73 o                         
   0 -12   2       1472.93       1259.70        76.65 o                         
   1 -12   2        364.45        257.85        28.03 o                         
   2 -12   2        608.67        584.32        44.99 o                         
   3 -12   2        235.21        113.76        41.43 o                         
  -6 -11   2         53.35         13.22        23.52 o                         
  -5 -11   2         47.01         42.52        39.94 o                         
  -4 -11   2          1.74         32.91        22.94 o                         
  -3 -11   2          2.88         -2.57        15.80 o                         
  -2 -11   2        355.97        375.58        31.71 o                         
  -1 -11   2        195.81        237.76        29.50 o                         
   0 -11   2        119.95        122.67        21.18 o                         
   1 -11   2         10.79         20.14        20.57 o                         
   2 -11   2         64.89         82.95        18.37 o                         
   3 -11   2        170.75        194.31        22.78 o                         
   4 -11   2        202.77        191.41        25.98 o                         
   5 -11   2         19.04         45.80        36.16 o                         
  -7 -10   2        104.87        148.60        47.75 o                         
  -6 -10   2         70.65         41.58        29.49 o                         
  -5 -10   2          9.77        -23.39        52.48 o                         
  -4 -10   2         16.65         24.21        18.16 o                         
  -3 -10   2        158.14        193.97        26.90 o                         
  -2 -10   2         23.03         17.54        13.93 o                         
  -1 -10   2        130.41        121.62        21.49 o                         
   0 -10   2          0.59          9.32        11.38 o                         
   1 -10   2        111.04         89.61        16.94 o                         
   2 -10   2        737.78        713.28        40.73 o                         
   3 -10   2         57.74         66.34        16.20 o                         
   4 -10   2         10.26        -15.29        15.29 o                         
   5 -10   2         28.71         -8.09        14.63 o                         
   6 -10   2         71.45         38.89        36.89 o                         
  -8  -9   2        136.98        138.95        92.18 o                         
  -7  -9   2          0.19         60.78        29.34 o                         
  -6  -9   2        420.97        422.21        46.89 o                         
  -5  -9   2        104.69         86.15        23.28 o                         
  -4  -9   2        174.73        211.70        21.06 o                         
  -3  -9   2          1.07         13.10        26.40 o                         
  -2  -9   2        436.52        457.29        32.07 o                         
  -1  -9   2       4071.73       4390.72        88.77 o                         
   0  -9   2        375.63        322.32        32.15 o                         
   1  -9   2        765.42        658.75        35.92 o                         
   2  -9   2       1289.12       1268.99        51.07 o                         
   3  -9   2        169.80        164.46        22.09 o                         
   4  -9   2        226.93        233.18        23.03 o                         
   5  -9   2        205.80        211.28        23.99 o                         
   6  -9   2         41.59         14.55        14.99 o                         
   7  -9   2         22.10         -9.92        16.86 o                         
  -8  -8   2         63.01         54.68        24.35 o                         
  -7  -8   2        307.89        275.00        33.13 o                         
  -6  -8   2        582.72        636.52        51.96 o                         
  -5  -8   2        162.85        204.75        43.21 o                         
  -4  -8   2         16.09         22.16        11.72 o                         
  -3  -8   2       1240.77       1272.03        45.59 o                         
  -2  -8   2       1660.72       1660.70        51.99 o                         
  -1  -8   2        427.30        423.31        26.90 o                         
   0  -8   2          4.90         -5.28        10.36 o                         
   1  -8   2          6.57          5.02         9.77 o                         
   2  -8   2        320.19        333.05        26.29 o                         
   3  -8   2        234.20        200.05        24.40 o                         
   4  -8   2         70.00         80.21        14.60 o                         
   5  -8   2         12.13         -4.72        12.32 o                         
   6  -8   2         17.85         26.46        14.74 o                         
   7  -8   2        231.75        255.21        35.37 o                         
   8  -8   2         94.75        105.38        28.16 o                         
  -9  -7   2        148.39        154.44        35.74 o                         
  -8  -7   2        215.15        201.65        35.75 o                         
  -7  -7   2        130.53         87.87        31.58 o                         
  -6  -7   2         18.19         41.76        18.19 o                         
  -5  -7   2        969.37        956.79        57.40 o                         
  -4  -7   2       2187.91       2293.00        53.81 o                         
  -3  -7   2        995.68        984.48        55.12 o                         
  -2  -7   2        339.13        342.46        22.84 o                         
  -1  -7   2       2403.36       2484.65        58.35 o                         
   0  -7   2       1991.26       2055.15        52.25 o                         
   1  -7   2       1346.27       1323.70        42.15 o                         
   2  -7   2         20.35         28.49        15.41 o                         
   3  -7   2        476.26        476.76        26.87 o                         
   4  -7   2       1343.09       1435.21        46.57 o                         
   5  -7   2         65.77         65.79        15.11 o                         
   6  -7   2        138.40        116.80        30.81 o                         
   7  -7   2          0.38         -4.89        14.11 o                         
   8  -7   2        156.53        199.63        24.30 o                         
   9  -7   2        179.69        195.82        27.45 o                         
  -9  -6   2          1.14         -3.76        24.17 o                         
  -8  -6   2          0.61          7.56        24.95 o                         
  -7  -6   2         37.71         25.36        22.53 o                         
  -6  -6   2        699.01        671.75        48.33 o                         
  -5  -6   2          1.22          6.52        12.91 o                         
  -4  -6   2          8.24         11.21         8.74 o                         
  -3  -6   2       1163.67       1246.27        38.15 o                         
  -2  -6   2       3040.66       3143.06        60.66 o                         
  -1  -6   2       2102.24       2154.04        49.92 o                         
   0  -6   2       9049.22       9972.95       142.81 o                         
   1  -6   2       7720.06       8356.47       148.69 o                         
   2  -6   2          4.77          6.30         9.57 o                         
   3  -6   2        661.13        607.69        48.99 o                         
   4  -6   2       3133.27       3300.41        65.39 o                         
   5  -6   2          5.03          6.66        11.17 o                         
   6  -6   2        241.09        228.42        22.16 o                         
   7  -6   2        362.68        332.04        28.12 o                         
   8  -6   2        455.99        484.50        35.17 o                         
   9  -6   2         52.08         75.69        20.00 o                         
 -10  -5   2          8.14         -2.84        22.66 o                         
  -9  -5   2         32.10         46.65        23.79 o                         
  -8  -5   2         14.03         26.03        19.49 o                         
  -7  -5   2         45.99         63.76        20.75 o                         
  -6  -5   2         23.14         47.91        18.98 o                         
  -5  -5   2        277.26        245.47        28.92 o                         
  -4  -5   2        763.29        683.76        24.85 o                         
  -3  -5   2       1835.78       1872.22        42.85 o                         
  -2  -5   2        159.94        151.93        13.88 o                         
  -1  -5   2        500.39        454.19        26.52 o                         
   0  -5   2       1194.63       1144.86        33.42 o                         
   1  -5   2       1022.56       1002.89        30.48 o                         
   2  -5   2        507.92        496.92        28.88 o                         
   3  -5   2         55.10         39.84        12.50 o                         
   4  -5   2       2926.18       2803.01       102.55 o                         
   5  -5   2       1319.58       1379.51        43.64 o                         
   6  -5   2        560.01        518.69        47.61 o                         
   7  -5   2         67.86         49.62        11.68 o                         
   8  -5   2        191.60        180.23        22.58 o                         
   9  -5   2        287.43        277.26        28.49 o                         
  10  -5   2         58.47         67.09        28.53 o                         
 -10  -4   2         87.48         94.45        28.67 o                         
  -9  -4   2         60.53         68.97        21.05 o                         
  -8  -4   2         77.73         80.10        25.17 o                         
  -7  -4   2         39.79         30.29        33.98 o                         
  -6  -4   2        349.93        336.76        78.10 o                         
  -5  -4   2       1002.54       1006.58        49.96 o                         
  -4  -4   2         30.12         28.99         6.30 o                         
  -3  -4   2       1092.64       1105.32        33.06 o                         
  -2  -4   2       2436.12       2467.10        47.42 o                         
  -1  -4   2       1196.15       1080.97        30.21 o                         
   0  -4   2         58.11         98.33        13.24 o                         
   1  -4   2        197.39        179.75        25.65 o                         
   2  -4   2       1882.08       1947.66        38.64 o                         
   3  -4   2       2085.87       1933.63        41.52 o                         
   4  -4   2        365.61        329.16        20.51 o                         
   5  -4   2        720.56        669.35        31.07 o                         
   6  -4   2        120.94         98.61        13.32 o                         
   7  -4   2        247.36        249.95        31.89 o                         
   8  -4   2        320.42        317.43        26.88 o                         
   9  -4   2         25.48          6.17        23.00 o                         
  10  -4   2          1.57         23.86        27.81 o                         
 -10  -3   2          0.05         -6.80        21.15 o                         
  -9  -3   2        135.53        118.67        29.44 o                         
  -8  -3   2         49.54         32.12        18.49 o                         
  -7  -3   2        581.82        550.51        43.13 o                         
  -6  -3   2         19.46         17.63        13.04 o                         
  -5  -3   2       2792.56       2719.13        77.47 o                         
  -4  -3   2        620.08        555.30        24.15 o                         
  -3  -3   2         87.35         77.13        10.30 o                         
  -2  -3   2        132.35        129.74        10.22 o                         
  -1  -3   2       1470.95       1600.34        31.67 o                         
   0  -3   2       1769.79       1852.16        32.62 o                         
   1  -3   2      10577.94      10814.18       116.01 o                         
   2  -3   2       2515.19       2563.80        69.10 o                         
   3  -3   2       2927.40       2656.69        96.91 o                         
   4  -3   2        226.55        259.37        16.95 o                         
   5  -3   2       7087.97       7226.39        91.43 o                         
   6  -3   2        527.38        476.22        26.91 o                         
   7  -3   2         70.41         49.22        12.89 o                         
   8  -3   2        124.31        131.77        18.37 o                         
   9  -3   2        216.09        249.61        39.07 o                         
  10  -3   2        129.17        133.66        21.71 o                         
 -10  -2   2        757.91        897.65        62.64 o                         
  -9  -2   2        267.23        263.05        62.74 o                         
  -8  -2   2        321.23        331.43        39.30 o                         
  -7  -2   2       1167.26       1144.25        57.53 o                         
  -6  -2   2       2469.47       2463.70        77.61 o                         
  -5  -2   2       3118.96       2895.62        55.88 o                         
  -4  -2   2        163.41        158.34        11.70 o                         
  -3  -2   2        122.98        100.35         8.28 o                         
  -2  -2   2        279.93        260.97        12.32 o                         
  -1  -2   2        274.75        241.00        13.31 o                         
   0  -2   2        466.11        457.89        22.38 o                         
   1  -2   2       3817.63       3457.43       191.91 o                         
   2  -2   2        218.65        203.03        13.61 o                         
   3  -2   2       3753.23       3629.26        49.28 o                         
   4  -2   2       9912.56       9964.09       119.95 o                         
   5  -2   2        451.43        368.59        20.59 o                         
   6  -2   2         25.19         28.16        14.04 o                         
   7  -2   2        514.16        450.58        38.97 o                         
   8  -2   2        447.83        507.95        38.79 o                         
   9  -2   2         12.24         24.32        24.34 o                         
  10  -2   2          3.42          0.05        18.19 o                         
  11  -2   2         31.04         45.45        22.65 o                         
 -10  -1   2        195.72        188.83        33.31 o                         
  -9  -1   2         61.66         17.04        21.11 o                         
  -8  -1   2        647.15        674.07        47.46 o                         
  -7  -1   2        749.99        784.94        31.32 o                         
  -6  -1   2       1589.98       1533.16        42.03 o                         
  -5  -1   2         10.55         15.41         7.68 o                         
  -4  -1   2       3820.19       3699.32        67.92 o                         
  -3  -1   2       5722.17       5793.27        58.48 o                         
  -2  -1   2        938.08        872.60        23.92 o                         
  -1  -1   2        170.69        155.96         8.66 o                         
   0  -1   2       1404.46       1369.62        23.38 o                         
   1  -1   2       3187.55       2908.87        81.23 o                         
   2  -1   2       2712.87       2595.92        32.07 o                         
   3  -1   2       4201.05       4062.32        88.68 o                         
   4  -1   2       1868.01       2136.75        41.37 o                         
   5  -1   2          4.10         10.73        11.86 o                         
   6  -1   2        129.34        110.49        14.80 o                         
   7  -1   2        835.23        806.24        45.65 o                         
   8  -1   2         16.18         44.60        16.29 o                         
   9  -1   2        203.27        238.11        23.76 o                         
  10  -1   2        119.35        125.59        28.56 o                         
  11  -1   2        148.48        213.24        37.16 o                         
 -10   0   2        101.85         74.67        38.16 o                         
  -9   0   2        123.12        156.17        33.80 o                         
  -8   0   2         12.54         15.76        12.29 o                         
  -7   0   2        177.50        182.60        17.49 o                         
  -6   0   2       3197.15       3188.65        76.10 o                         
  -5   0   2       4910.65       4761.39       105.90 o                         
  -4   0   2         87.27         83.33        10.44 o                         
  -3   0   2        607.55        611.78        20.49 o                         
  -2   0   2          3.69          8.63         5.16 o                         
  -1   0   2       4415.44       4361.59        90.09 o                         
   0   0   2        297.13        331.24        10.62 o                         
   1   0   2       2216.29       1966.51        31.00 o                         
   2   0   2         24.40         19.83         4.73 o                         
   3   0   2       3310.77       3573.50        80.02 o                         
   4   0   2      10979.87      11237.96       132.70 o                         
   5   0   2       5661.24       5742.96        91.85 o                         
   6   0   2         90.73         58.60        15.23 o                         
   7   0   2         28.61         36.26        13.04 o                         
   8   0   2        592.27        617.55        30.93 o                         
   9   0   2        558.12        577.32        32.82 o                         
  10   0   2        374.87        330.80        40.11 o                         
  11   0   2          0.07         -2.05        56.29 o                         
 -10   1   2        146.07        107.28        24.96 o                         
  -9   1   2         18.30         -7.72        17.33 o                         
  -8   1   2        717.69        731.48        35.95 o                         
  -7   1   2       1089.27       1054.97        48.27 o                         
  -6   1   2          3.66          1.88         9.05 o                         
  -5   1   2        262.39        267.12        23.04 o                         
  -4   1   2         27.13         13.60         6.96 o                         
  -3   1   2         19.70          5.14         6.67 o                         
  -2   1   2         14.74         13.40         5.48 o                         
  -1   1   2        174.80        193.12        14.34 o                         
   0   1   2        105.46         93.31         7.80 o                         
   1   1   2       3399.02       3354.46        75.89 o                         
   2   1   2       5228.39       5222.48        85.01 o                         
   3   1   2       6837.68       6733.17        57.87 o                         
   4   1   2          2.61         10.27         5.54 o                         
   5   1   2        866.95        894.06        26.82 o                         
   6   1   2        418.32        373.29        19.26 o                         
   7   1   2        522.32        578.32        30.17 o                         
   8   1   2         61.04         62.01        13.22 o                         
   9   1   2          0.77          6.96        20.08 o                         
  10   1   2        230.90        162.20        28.55 o                         
  11   1   2        436.72        422.25        48.10 o                         
 -10   2   2         48.78         13.43        24.90 o                         
  -9   2   2        434.87        500.96        35.23 o                         
  -8   2   2        180.89        174.83        20.14 o                         
  -7   2   2         76.10         55.98        16.98 o                         
  -6   2   2          6.45         -7.96        13.40 o                         
  -5   2   2       1215.73       1201.58        36.29 o                         
  -4   2   2       1293.38       1306.34        34.13 o                         
  -3   2   2        116.24        111.35        12.77 o                         
  -2   2   2       1734.46       1777.46        58.03 o                         
  -1   2   2       5475.12       5856.89        91.09 o                         
   0   2   2       7845.69       8721.67       196.45 o                         
   1   2   2        407.65        364.67        12.63 o                         
   2   2   2       1330.62       1561.25        35.85 o                         
   3   2   2       6950.77       7320.01        65.37 o                         
   4   2   2        950.87       1030.80        27.00 o                         
   5   2   2       1378.04       1585.93        32.02 o                         
   6   2   2        160.68        239.58        34.47 o                         
   7   2   2         20.95         45.59        10.30 o                         
   8   2   2        241.29        244.88        32.48 o                         
   9   2   2         62.34        118.07        27.35 o                         
  10   2   2        665.86        612.84        49.82 o                         
  11   2   2         70.71         95.43        29.22 o                         
 -10   3   2        134.06        168.29        31.96 o                         
  -9   3   2         66.15         51.54        16.05 o                         
  -8   3   2          3.27        -10.56        12.94 o                         
  -7   3   2          3.48          0.24        11.64 o                         
  -6   3   2       2195.33       2196.52        69.76 o                         
  -5   3   2        121.46        124.81        14.28 o                         
  -4   3   2          4.28          5.66        11.22 o                         
  -3   3   2         19.24         28.35        10.13 o                         
  -2   3   2        120.51        138.20        17.95 o                         
  -1   3   2      10226.73      11589.16       109.22 o                         
   0   3   2         16.61         35.59         3.73 o                         
   1   3   2       2002.66       2352.44        33.57 o                         
   2   3   2          8.71         22.95         5.98 o                         
   3   3   2        162.83        135.42        13.72 o                         
   4   3   2       2792.98       2715.69        78.54 o                         
   5   3   2        602.53        756.90        38.44 o                         
   6   3   2        623.08        658.35        39.14 o                         
   7   3   2        357.45        362.31        32.00 o                         
   8   3   2        109.88         86.24        27.53 o                         
   9   3   2         19.19          4.42        17.79 o                         
  10   3   2         29.12         32.27        23.55 o                         
  11   3   2        201.56        236.12        39.01 o                         
 -10   4   2        219.37        287.62        31.13 o                         
  -9   4   2        592.22        600.76        47.54 o                         
  -8   4   2       2445.86       2519.33        70.47 o                         
  -7   4   2       1086.04       1154.62        44.97 o                         
  -6   4   2          6.71         13.22        19.39 o                         
  -5   4   2        108.10        111.53        13.41 o                         
  -4   4   2       1322.28       1382.44        40.01 o                         
  -3   4   2       1134.04       1135.91        30.32 o                         
  -2   4   2          0.11          5.78         8.56 o                         
  -1   4   2       1103.32       1132.19        42.19 o                         
   0   4   2       7066.03       7925.55       122.41 o                         
   1   4   2       6248.31       6640.43        76.56 o                         
   2   4   2       1860.32       2077.32        37.79 o                         
   3   4   2         49.04         54.64         8.28 o                         
   4   4   2       2756.68       2895.56       132.03 o                         
   5   4   2        842.17        784.49        40.17 o                         
   6   4   2        200.39        186.14        21.52 o                         
   7   4   2         58.53         52.64        22.44 o                         
   8   4   2        263.08        286.06        33.66 o                         
   9   4   2        114.11        165.49        31.59 o                         
  10   4   2        477.64        472.43        47.18 o                         
  11   4   2          3.76         35.10        24.83 o                         
  -9   5   2        164.04        176.89        23.42 o                         
  -8   5   2         16.17         31.16        14.79 o                         
  -7   5   2        263.17        276.22        23.75 o                         
  -6   5   2         94.71         93.17        15.08 o                         
  -5   5   2       1361.50       1405.05        43.07 o                         
  -4   5   2        297.48        303.77        18.91 o                         
  -3   5   2        482.51        457.96        29.64 o                         
  -2   5   2       3078.71       3133.49        46.49 o                         
  -1   5   2       2654.37       2828.64        43.09 o                         
   0   5   2       1281.68       1423.16        32.23 o                         
   1   5   2         61.04        195.04        19.21 o                         
   2   5   2        160.63        145.26        14.81 o                         
   3   5   2        676.91        679.62        24.79 o                         
   4   5   2          9.76         -5.24         6.59 o                         
   5   5   2        890.69        933.32        52.70 o                         
   6   5   2          7.44         21.48        14.89 o                         
   7   5   2        774.58        888.19        52.51 o                         
   8   5   2        247.19        291.39        34.55 o                         
   9   5   2         73.30         85.76        25.55 o                         
  10   5   2        241.20        161.63        34.05 o                         
  11   5   2         97.21         74.16        25.48 o                         
  -9   6   2        357.88        315.02        86.64 o                         
  -8   6   2          2.16          2.04        14.94 o                         
  -7   6   2        378.05        393.36        28.77 o                         
  -6   6   2        118.42        114.68        15.71 o                         
  -5   6   2        862.11        831.28        39.37 o                         
  -4   6   2       2185.28       2189.22        49.54 o                         
  -3   6   2       1457.54       1426.90        40.93 o                         
  -2   6   2        103.57         92.81        10.90 o                         
  -1   6   2         77.44         83.96        10.23 o                         
   0   6   2       8403.88       9476.25        92.17 o                         
   1   6   2       1809.97       1942.98        43.19 o                         
   2   6   2        207.70        183.88        22.90 o                         
   3   6   2        472.60        485.24        32.47 o                         
   4   6   2         55.17         51.63         9.32 o                         
   5   6   2       2205.68       2431.09        76.53 o                         
   6   6   2       2203.57       2185.83        78.71 o                         
   7   6   2        666.55        625.36        45.22 o                         
   8   6   2         36.89         44.71        17.92 o                         
   9   6   2        397.54        370.27        41.40 o                         
  10   6   2        403.43        400.93        49.93 o                         
  -8   7   2        204.88        242.07        52.75 o                         
  -7   7   2        569.93        500.76        47.90 o                         
  -6   7   2        846.48        907.94        59.01 o                         
  -5   7   2        262.30        280.71        32.85 o                         
  -4   7   2        312.54        321.54        21.47 o                         
  -3   7   2         22.57         11.48         7.02 o                         
  -2   7   2        999.01       1007.70        33.04 o                         
  -1   7   2       1052.98       1059.25        33.28 o                         
   0   7   2        374.81        376.51        20.51 o                         
   1   7   2          4.83         11.43         7.52 o                         
   2   7   2         27.52         15.92         8.35 o                         
   3   7   2        354.34        350.07        22.34 o                         
   4   7   2        319.88        300.21        22.06 o                         
   5   7   2        168.32        141.27        22.62 o                         
   6   7   2          8.86         40.66        17.23 o                         
   7   7   2        455.18        476.73        42.36 o                         
   8   7   2        467.99        489.37        47.02 o                         
   9   7   2        282.05        314.43        41.26 o                         
  10   7   2          3.43         31.03        25.47 o                         
  -8   8   2        524.75        446.08        62.56 o                         
  -7   8   2          4.87         18.70        21.39 o                         
  -6   8   2         23.24         -2.44        39.44 o                         
  -5   8   2         20.89          2.94        17.25 o                         
  -4   8   2        651.65        592.71        54.18 o                         
  -3   8   2       1761.94       1785.03        63.38 o                         
  -2   8   2        143.69        159.06        15.71 o                         
  -1   8   2        300.67        283.28        37.02 o                         
   0   8   2        599.81        634.49        36.70 o                         
   1   8   2        330.02        382.43        23.80 o                         
   2   8   2        120.02        111.09        14.34 o                         
   3   8   2         38.45         52.10        11.59 o                         
   4   8   2         50.28         57.50        13.13 o                         
   5   8   2        421.39        394.50        43.43 o                         
   6   8   2       1343.85       1340.64        68.05 o                         
   7   8   2        421.60        491.40        50.66 o                         
   8   8   2         21.02         14.39        23.94 o                         
   9   8   2         35.26         45.60        23.99 o                         
  10   8   2        329.04        332.22        86.50 o                         
  -7   9   2        123.12         79.03        36.80 o                         
  -6   9   2        163.80        129.13        35.07 o                         
  -5   9   2        327.38        245.92        35.38 o                         
  -4   9   2        542.71        415.49        61.74 o                         
  -3   9   2        182.71        189.66        27.70 o                         
  -2   9   2          9.17         13.22         9.86 o                         
  -1   9   2        165.07        161.08        17.72 o                         
   0   9   2        115.83        164.45        20.88 o                         
   1   9   2         27.55         11.58        16.54 o                         
   2   9   2         27.11         42.35        11.91 o                         
   3   9   2         48.12         24.82        18.54 o                         
   4   9   2        342.82        382.55        26.60 o                         
   5   9   2        506.65        540.19        45.30 o                         
   6   9   2         27.64         54.76        19.82 o                         
   7   9   2         72.09         50.87        19.81 o                         
   8   9   2        447.18        583.01        75.56 o                         
   9   9   2        103.67        122.91        33.34 o                         
  -6  10   2         28.44         22.17        22.80 o                         
  -5  10   2         41.12         17.42        20.51 o                         
  -4  10   2         45.78         27.25        20.59 o                         
  -3  10   2       1077.66       1168.17        87.10 o                         
  -2  10   2        792.63        799.20        59.70 o                         
  -1  10   2         21.86         27.29        13.10 o                         
   0  10   2        144.38        170.27        25.18 o                         
   1  10   2        287.54        273.59        25.40 o                         
   2  10   2        466.46        513.49        31.06 o                         
   3  10   2        204.57        191.96        21.74 o                         
   4  10   2          0.03         32.15        13.18 o                         
   5  10   2        209.28        220.74        36.66 o                         
   6  10   2        407.26        416.21        44.62 o                         
   7  10   2        261.50        282.17        38.49 o                         
   8  10   2         14.43         21.66        21.99 o                         
  -5  11   2        440.86        505.09        50.31 o                         
  -4  11   2        422.03        396.17        60.29 o                         
  -3  11   2        156.88        141.68        54.25 o                         
  -2  11   2        252.74        258.12        41.12 o                         
  -1  11   2        167.68        201.29        32.36 o                         
   0  11   2         53.85         97.40        24.32 o                         
   1  11   2         39.97         49.14        17.31 o                         
   2  11   2         25.04         12.19        13.35 o                         
   3  11   2          1.35         -3.45        17.22 o                         
   4  11   2        135.27        153.38        21.06 o                         
   5  11   2        496.50        512.08        46.15 o                         
   6  11   2        172.08        173.66        32.42 o                         
   7  11   2         14.70         21.14        25.02 o                         
  -4  12   2        106.72         78.67        40.16 o                         
  -3  12   2        950.73        825.44       127.17 o                         
  -2  12   2         40.30         76.62        26.46 o                         
  -1  12   2        129.54        131.86        29.91 o                         
   0  12   2          4.61         33.85        20.26 o                         
   1  12   2        201.22        203.78        34.17 o                         
   2  12   2        631.91        678.61        48.42 o                         
   3  12   2        496.27        519.45        36.57 o                         
   4  12   2        135.45        127.54        23.21 o                         
   5  12   2         15.25         48.11        21.70 o                         
   6  12   2        223.45        316.94        43.94 o                         
  -2  13   2          2.67        -41.35        51.48 o                         
  -1  13   2         82.67        113.15        51.07 o                         
   0  13   2        206.93        185.37        33.45 o                         
   1  13   2        189.84        204.75        43.84 o                         
   2  13   2         10.69         25.32        15.71 o                         
   3  13   2         38.75         64.49        23.34 o                         
   4  13   2        180.73        207.10        36.01 o                         
  -3 -12   3         92.18        107.81        30.48 o                         
  -2 -12   3          4.16         -9.87        17.70 o                         
  -1 -12   3        324.19        254.84        30.50 o                         
   0 -12   3        226.93        141.13        24.20 o                         
   1 -12   3          1.99        -22.32        22.32 o                         
   2 -12   3       1395.10       1430.68        78.10 o                         
   3 -12   3          8.31        -27.35        27.35 o                         
  -5 -11   3        117.12        158.16        69.88 o                         
  -4 -11   3         37.16         14.49        18.17 o                         
  -3 -11   3         31.35         21.47        26.76 o                         
  -2 -11   3        131.88        129.55        21.20 o                         
  -1 -11   3        121.03        119.21        20.91 o                         
   0 -11   3        131.20        118.55        21.37 o                         
   1 -11   3         86.75         69.44        16.50 o                         
   2 -11   3        160.18        165.78        37.16 o                         
   3 -11   3        485.90        487.37        45.07 o                         
   4 -11   3        279.60        303.39        39.25 o                         
   5 -11   3          9.31         73.78        44.98 o                         
  -6 -10   3        119.74        111.46        32.61 o                         
  -5 -10   3         13.69         16.44        45.16 o                         
  -4 -10   3        159.68        195.63        58.52 o                         
  -3 -10   3        242.23        285.69        35.49 o                         
  -2 -10   3         31.77         29.58        17.27 o                         
  -1 -10   3         20.12         14.55        17.07 o                         
   0 -10   3        234.41        201.82        23.47 o                         
   1 -10   3        773.40        758.75        46.09 o                         
   2 -10   3         63.46         58.38        13.97 o                         
   3 -10   3         36.36         23.76        14.50 o                         
   4 -10   3        150.81        140.72        28.17 o                         
   5 -10   3         94.70         96.77        24.25 o                         
   6 -10   3          7.89         -0.99        20.78 o                         
  -7  -9   3         88.56         86.51        25.95 o                         
  -6  -9   3        179.61        166.02        30.80 o                         
  -5  -9   3         47.09         64.61        26.40 o                         
  -4  -9   3        395.95        397.72        28.07 o                         
  -3  -9   3         96.28        110.81        16.37 o                         
  -2  -9   3        119.66        147.09        19.46 o                         
  -1  -9   3        887.54        985.17        43.26 o                         
   0  -9   3        160.37        132.66        22.62 o                         
   1  -9   3       2597.81       2519.11        86.24 o                         
   2  -9   3         88.28         64.95        13.36 o                         
   3  -9   3        232.87        240.68        22.91 o                         
   4  -9   3        708.18        676.23        36.94 o                         
   5  -9   3          7.74          8.59        13.63 o                         
   6  -9   3         10.88        -16.32        18.01 o                         
   7  -9   3          3.22          0.18        30.62 o                         
  -8  -8   3        329.15        334.09        47.50 o                         
  -7  -8   3        468.37        535.51        51.52 o                         
  -6  -8   3        113.46        129.62        42.98 o                         
  -5  -8   3         43.85         56.09        18.27 o                         
  -4  -8   3          6.40          0.82        15.87 o                         
  -3  -8   3        636.65        660.16        33.53 o                         
  -2  -8   3        997.68       1006.92        41.62 o                         
  -1  -8   3        411.13        429.14        27.98 o                         
   0  -8   3          4.50          5.78        10.64 o                         
   1  -8   3        841.23        852.22        37.51 o                         
   2  -8   3       1354.41       1308.97        53.94 o                         
   3  -8   3        280.44        260.30        21.49 o                         
   4  -8   3        216.18        196.02        21.55 o                         
   5  -8   3         38.93         -8.32        15.18 o                         
   6  -8   3         61.90         73.01        17.45 o                         
   7  -8   3         90.34         80.45        18.81 o                         
   8  -8   3          2.39         30.48        22.72 o                         
  -9  -7   3        169.45        252.73        76.55 o                         
  -8  -7   3         20.90         -9.24        21.72 o                         
  -7  -7   3          3.09        -14.59        26.67 o                         
  -6  -7   3          7.44         42.92        18.97 o                         
  -5  -7   3         49.31         53.01        21.04 o                         
  -4  -7   3        215.77        238.16        24.09 o                         
  -3  -7   3        352.69        338.58        22.51 o                         
  -2  -7   3          1.44          2.22         8.65 o                         
  -1  -7   3       1041.78        973.20        49.37 o                         
   0  -7   3       2622.52       2654.24        60.31 o                         
   1  -7   3       1598.88       1684.22        47.51 o                         
   2  -7   3        117.96        105.60        13.57 o                         
   3  -7   3       1007.70       1013.77        40.38 o                         
   4  -7   3        151.60        141.93        16.96 o                         
   5  -7   3         77.95         79.92        20.33 o                         
   6  -7   3        626.80        598.43        69.88 o                         
   7  -7   3          8.33         15.27        13.83 o                         
   8  -7   3        214.27        227.85        25.47 o                         
   9  -7   3         99.76        122.18        78.33 o                         
  -9  -6   3         15.64         -2.77        24.13 o                         
  -8  -6   3         12.35         -3.08        20.93 o                         
  -7  -6   3        355.93        392.68        41.51 o                         
  -6  -6   3        522.78        492.62        42.13 o                         
  -5  -6   3         58.54         83.82        33.76 o                         
  -4  -6   3         34.01         24.15        15.64 o                         
  -3  -6   3        609.64        623.80        28.53 o                         
  -2  -6   3       4170.37       4349.12       103.23 o                         
  -1  -6   3       2160.05       2119.84        50.67 o                         
   0  -6   3          9.74         13.81         7.32 o                         
   1  -6   3        132.97        121.35        13.26 o                         
   2  -6   3       3117.21       3260.41        59.41 o                         
   3  -6   3       1378.75       1303.81        40.17 o                         
   4  -6   3        350.62        334.91        29.39 o                         
   5  -6   3       1119.04       1056.45        56.08 o                         
   6  -6   3         84.45         98.58        23.45 o                         
   7  -6   3        561.45        607.63        60.66 o                         
   8  -6   3        286.37        310.03        31.31 o                         
   9  -6   3         23.20         29.34        22.36 o                         
  -9  -5   3        239.52        352.91        81.55 o                         
  -8  -5   3        517.05        509.90        47.77 o                         
  -7  -5   3        661.82        617.97        47.58 o                         
  -6  -5   3        128.32        111.35        23.57 o                         
  -5  -5   3        132.99         90.69        17.78 o                         
  -4  -5   3         12.03         -0.03         6.82 o                         
  -3  -5   3         33.34          1.45         8.09 o                         
  -2  -5   3         21.31         25.67         7.74 o                         
  -1  -5   3        285.95        278.02        17.65 o                         
   0  -5   3        442.07        431.26        21.35 o                         
   1  -5   3        804.44        750.78        33.08 o                         
   2  -5   3        292.01        248.71        15.64 o                         
   3  -5   3        140.10        129.49        13.83 o                         
   4  -5   3       1218.12       1192.00        38.75 o                         
   5  -5   3        316.62        298.14        22.29 o                         
   6  -5   3        834.16        736.69        36.57 o                         
   7  -5   3         11.42         17.75        12.96 o                         
   8  -5   3        224.81        282.48        30.02 o                         
   9  -5   3        307.58        302.44        33.96 o                         
  10  -5   3        277.50        204.59        31.88 o                         
 -10  -4   3        409.96        453.39        51.77 o                         
  -9  -4   3          1.05        -19.02        19.02 o                         
  -8  -4   3         61.46         54.77        50.48 o                         
  -7  -4   3         23.65         43.21        23.67 o                         
  -6  -4   3        318.48        324.05        32.41 o                         
  -5  -4   3        413.60        430.60        71.97 o                         
  -4  -4   3          0.26          4.92         7.31 o                         
  -3  -4   3        760.56        742.04        31.47 o                         
  -2  -4   3       2068.88       2062.54        46.88 o                         
  -1  -4   3       2019.65       2008.57        41.57 o                         
   0  -4   3        515.77        494.70        20.50 o                         
   1  -4   3         60.07         74.71        14.13 o                         
   2  -4   3        838.04        758.89        24.70 o                         
   3  -4   3       1121.98       1055.26        36.05 o                         
   4  -4   3        175.90        193.08        19.60 o                         
   5  -4   3        733.40        722.59        31.03 o                         
   6  -4   3          6.39         -6.21        11.19 o                         
   7  -4   3       1420.93       1503.47        52.60 o                         
   8  -4   3        544.02        566.10        41.69 o                         
   9  -4   3         57.00         54.63        14.82 o                         
  10  -4   3          0.32         28.42        17.68 o                         
 -10  -3   3         26.68         15.29        22.15 o                         
  -9  -3   3          5.90        -12.32        18.50 o                         
  -8  -3   3         52.67         70.16        22.51 o                         
  -7  -3   3       2708.42       2662.30        90.92 o                         
  -6  -3   3         13.58         27.80        16.94 o                         
  -5  -3   3       1101.24       1126.72        41.38 o                         
  -4  -3   3       1046.52        991.19        28.68 o                         
  -3  -3   3       2652.71       2781.98        88.50 o                         
  -2  -3   3       2288.25       2317.15        42.18 o                         
  -1  -3   3       2421.30       2460.04        41.72 o                         
   0  -3   3       2325.80       2284.36        38.11 o                         
   1  -3   3        414.24        356.86        22.05 o                         
   2  -3   3       1492.86       1590.34        35.60 o                         
   3  -3   3        522.24        482.83        20.69 o                         
   4  -3   3        972.47        965.43        41.32 o                         
   5  -3   3        312.76        256.66        24.70 o                         
   6  -3   3         93.39         83.18        13.12 o                         
   7  -3   3        411.21        458.79        44.12 o                         
   8  -3   3          0.22         11.81        13.39 o                         
   9  -3   3        144.53        110.06        21.94 o                         
  10  -3   3        243.11        282.11        29.18 o                         
 -10  -2   3        528.13        628.44        55.38 o                         
  -9  -2   3        286.46        222.84        34.63 o                         
  -8  -2   3        315.45        301.03        32.79 o                         
  -7  -2   3        791.23        792.74        50.19 o                         
  -6  -2   3         48.79         31.27        16.67 o                         
  -5  -2   3       3343.21       3307.47        55.66 o                         
  -4  -2   3        448.89        436.99        19.27 o                         
  -3  -2   3        302.50        298.46        15.47 o                         
  -2  -2   3       4770.03       4482.53       122.53 o                         
  -1  -2   3       4578.70       4527.61        75.98 o                         
   0  -2   3        190.57        166.09        11.42 o                         
   1  -2   3        212.73        195.02        15.68 o                         
   2  -2   3         80.11         64.86         8.95 o                         
   3  -2   3       1309.94       1315.83        32.42 o                         
   4  -2   3        588.00        562.26        25.89 o                         
   5  -2   3        749.57        729.74        33.69 o                         
   6  -2   3        263.81        286.80        22.88 o                         
   7  -2   3        186.01        186.84        19.14 o                         
   8  -2   3        493.64        531.65        32.30 o                         
   9  -2   3        409.61        430.80        31.51 o                         
  10  -2   3          2.69         22.43        16.11 o                         
  11  -2   3        116.75        136.76        31.13 o                         
 -10  -1   3          1.47          6.29        22.78 o                         
  -9  -1   3         97.75        116.73        27.37 o                         
  -8  -1   3         70.59         79.90        21.01 o                         
  -7  -1   3         29.99         19.26        20.99 o                         
  -6  -1   3        673.80        678.40        28.52 o                         
  -5  -1   3          1.37         -8.07         8.07 o                         
  -4  -1   3        883.08        829.38        27.48 o                         
  -3  -1   3       3845.22       3732.47        52.26 o                         
  -2  -1   3       2847.31       2680.87        41.05 o                         
  -1  -1   3        704.13        657.32        18.92 o                         
   0  -1   3        597.84        583.23        21.88 o                         
   1  -1   3       1626.33       1548.15        36.08 o                         
   2  -1   3       1555.09       1510.23        22.99 o                         
   3  -1   3        199.35        204.64        14.03 o                         
   4  -1   3        125.31        129.11        19.27 o                         
   5  -1   3         13.95         -3.30         8.12 o                         
   6  -1   3       1626.12       1789.52        49.92 o                         
   7  -1   3        172.60        182.14        18.06 o                         
   8  -1   3          3.72          7.25        11.58 o                         
   9  -1   3         46.03         26.79        12.61 o                         
  10  -1   3        450.53        475.59        33.76 o                         
  11  -1   3         77.98         85.60        24.27 o                         
 -10   0   3        135.58        269.33        40.32 o                         
  -9   0   3         17.55         58.25        28.76 o                         
  -8   0   3        506.28        464.94        40.58 o                         
  -7   0   3         34.61         22.07        11.00 o                         
  -6   0   3       5635.98       5821.75        85.78 o                         
  -5   0   3       3293.14       3229.62        59.64 o                         
  -4   0   3       1467.73       1376.91        35.65 o                         
  -3   0   3          0.82         -6.16         6.73 o                         
  -2   0   3        894.61        862.42        23.41 o                         
  -1   0   3      33896.90      33345.59       122.58 o                         
   0   0   3       2651.18       2819.11        37.09 o                         
   1   0   3       1842.05       2046.34        24.71 o                         
   2   0   3       3356.99       3407.94        50.33 o                         
   3   0   3       9738.80       9430.24        87.13 o                         
   4   0   3       9654.43       9608.88       135.69 o                         
   5   0   3        209.22        158.92        13.94 o                         
   6   0   3         12.35         12.05        10.24 o                         
   7   0   3        143.34        158.13        16.90 o                         
   8   0   3        263.99        303.02        22.81 o                         
   9   0   3        318.17        326.00        29.24 o                         
  10   0   3        109.20         87.58        23.38 o                         
  11   0   3          0.19         27.95        22.06 o                         
 -10   1   3         28.70          7.78        28.26 o                         
  -9   1   3        184.31        215.81        31.46 o                         
  -8   1   3       1742.81       1745.98       106.38 o                         
  -7   1   3       2106.18       2046.75        57.74 o                         
  -6   1   3        128.72        124.28        15.33 o                         
  -5   1   3          4.50         -1.21         7.57 o                         
  -4   1   3         72.08         57.26         9.80 o                         
  -3   1   3         18.74          9.52         6.09 o                         
  -2   1   3          7.79         13.34         5.20 o                         
  -1   1   3        160.28        173.25         9.63 o                         
   0   1   3        312.82        344.60        20.29 o                         
   1   1   3        857.75        883.85        18.32 o                         
   2   1   3       3526.12       3559.46        40.47 o                         
   3   1   3       1552.29       1448.26        29.63 o                         
   4   1   3        122.20        104.55        10.72 o                         
   5   1   3        709.67        710.58        25.38 o                         
   6   1   3        867.93        890.69        30.34 o                         
   7   1   3        225.20        216.76        16.93 o                         
   8   1   3          7.39          4.20        17.57 o                         
   9   1   3         49.07         59.78        21.82 o                         
  10   1   3        680.07        631.75        50.49 o                         
  11   1   3         83.07        131.39        28.84 o                         
 -10   2   3        222.89        261.41        66.92 o                         
  -9   2   3        267.46        311.00        28.75 o                         
  -8   2   3          4.39          7.06        14.18 o                         
  -7   2   3         73.72         59.31        13.39 o                         
  -6   2   3         46.62         28.43        10.35 o                         
  -5   2   3       1661.50       1635.00        43.35 o                         
  -4   2   3       1648.12       1644.15        41.69 o                         
  -3   2   3       1405.76       1328.91        53.97 o                         
  -2   2   3         30.73         32.85         6.54 o                         
  -1   2   3        524.58        513.78        17.01 o                         
   0   2   3       6233.65       6357.21        69.16 o                         
   1   2   3       7331.14       7418.70        56.80 o                         
   2   2   3         67.25         95.50        12.18 o                         
   3   2   3       4621.27       4551.60        52.11 o                         
   4   2   3       6409.15       6605.54        66.67 o                         
   5   2   3       4697.28       4983.24        62.34 o                         
   6   2   3         11.34          5.99         7.65 o                         
   7   2   3        706.11        705.21        27.83 o                         
   8   2   3        297.74        331.82        36.71 o                         
   9   2   3        407.00        397.24        47.48 o                         
  10   2   3        787.22        727.04        55.27 o                         
  11   2   3         85.91         55.31        25.78 o                         
 -10   3   3        117.64        181.63        34.56 o                         
  -9   3   3          6.96          5.30        15.95 o                         
  -8   3   3          1.23         14.84        25.22 o                         
  -7   3   3       1522.49       1526.43        50.15 o                         
  -6   3   3       1816.74       1781.53        61.75 o                         
  -5   3   3         90.39        112.99        15.09 o                         
  -4   3   3        676.82        698.17        26.75 o                         
  -3   3   3         70.05         58.01         7.86 o                         
  -2   3   3        950.94       1079.03        23.07 o                         
  -1   3   3        755.49        737.39        30.53 o                         
   0   3   3       3264.44       3616.45       117.49 o                         
   1   3   3          9.80         -4.79         6.54 o                         
   2   3   3        399.32        342.51        19.01 o                         
   3   3   3        267.65        197.78        13.44 o                         
   4   3   3        209.29        185.34        18.01 o                         
   5   3   3         22.83         16.98         5.56 o                         
   6   3   3         48.18         41.41        10.08 o                         
   7   3   3         97.05        110.31        18.21 o                         
   8   3   3         11.51          9.45        19.49 o                         
   9   3   3         18.63         42.71        19.49 o                         
  10   3   3        100.67        108.61        28.62 o                         
  11   3   3        130.15        195.28        59.79 o                         
  -9   4   3        998.24       1020.71        49.92 o                         
  -8   4   3         50.38         35.70        29.34 o                         
  -7   4   3        312.27        271.31        24.75 o                         
  -6   4   3       1264.90       1342.64        78.30 o                         
  -5   4   3       1087.78       1155.71        38.67 o                         
  -4   4   3        842.57        782.43        32.90 o                         
  -3   4   3       2553.05       2774.06        55.88 o                         
  -2   4   3         66.79         67.70         7.06 o                         
  -1   4   3        727.40        798.30        35.16 o                         
   0   4   3       6109.06       6548.64        63.54 o                         
   1   4   3       6377.72       6606.38        73.94 o                         
   2   4   3       1525.68       1552.28        56.44 o                         
   3   4   3          8.60         18.57         9.14 o                         
   4   4   3        430.59        426.42        27.76 o                         
   5   4   3        936.21        935.87        25.63 o                         
   6   4   3        667.81        701.20        41.42 o                         
   7   4   3         76.01         62.70        28.67 o                         
   8   4   3        188.22        172.03        27.50 o                         
   9   4   3        855.09        775.10        79.42 o                         
  10   4   3        391.42        420.64        57.61 o                         
  11   4   3          6.24          5.23        22.04 o                         
  -9   5   3         23.99          4.99        19.60 o                         
  -8   5   3        698.74        676.73        56.19 o                         
  -7   5   3          3.04          7.30        12.89 o                         
  -6   5   3        409.97        401.79        27.11 o                         
  -5   5   3        903.23        926.12        42.88 o                         
  -4   5   3        263.88        298.32        26.35 o                         
  -3   5   3       1150.04       1183.78        31.56 o                         
  -2   5   3       2515.77       2550.14        36.50 o                         
  -1   5   3       2130.47       2250.78        30.84 o                         
   0   5   3        123.03        143.68        10.03 o                         
   1   5   3       1660.49       1799.16        40.30 o                         
   2   5   3       2569.66       2643.41        47.39 o                         
   3   5   3        348.48        321.04        18.32 o                         
   4   5   3         28.39         27.10         6.94 o                         
   5   5   3        119.75        110.28        18.30 o                         
   6   5   3         64.14         52.99        14.98 o                         
   7   5   3         38.67         46.81        15.22 o                         
   8   5   3         67.84         83.42        35.76 o                         
   9   5   3        909.57        813.32        57.74 o                         
  10   5   3         83.70         57.81        21.52 o                         
  11   5   3        173.53        223.13        40.97 o                         
  -9   6   3        192.27        237.66        36.97 o                         
  -8   6   3        262.24        262.96        35.85 o                         
  -7   6   3        597.82        562.92        52.30 o                         
  -6   6   3        102.75         91.29        17.75 o                         
  -5   6   3       1114.87       1127.77        39.33 o                         
  -4   6   3       2440.20       2505.01        51.41 o                         
  -3   6   3        104.63        118.71        11.09 o                         
  -2   6   3         21.27         15.24         7.41 o                         
  -1   6   3        476.69        452.57        24.23 o                         
   0   6   3       4374.72       4652.93       106.18 o                         
   1   6   3       5266.33       5912.97        90.82 o                         
   2   6   3        500.76        536.61        23.95 o                         
   3   6   3        196.85        204.83        15.90 o                         
   4   6   3        239.22        233.63        17.39 o                         
   5   6   3        822.26        841.17        29.93 o                         
   6   6   3        686.90        662.01        72.97 o                         
   7   6   3        339.49        423.18        37.63 o                         
   8   6   3         88.20         87.45        21.89 o                         
   9   6   3        342.51        423.71        43.40 o                         
  10   6   3        303.17        407.75        77.33 o                         
  11   6   3        285.45        304.48        43.50 o                         
  -8   7   3        540.11        514.99        94.55 o                         
  -7   7   3        569.11        405.30        45.58 o                         
  -6   7   3         48.77         44.25        18.70 o                         
  -5   7   3        190.09        173.05        27.80 o                         
  -4   7   3        367.27        365.23        35.71 o                         
  -3   7   3        134.21        125.95        13.01 o                         
  -2   7   3        877.49        888.14        31.14 o                         
  -1   7   3       1401.24       1422.77        40.07 o                         
   0   7   3        932.30        920.76        29.96 o                         
   1   7   3          5.65         22.96         8.27 o                         
   2   7   3       1175.95       1223.23        38.74 o                         
   3   7   3        913.69        917.24        51.97 o                         
   4   7   3        225.44        232.39        18.49 o                         
   5   7   3         16.82         39.66        10.13 o                         
   6   7   3        235.72        248.31        30.35 o                         
   7   7   3        738.40        744.00        52.09 o                         
   8   7   3        586.55        611.39        49.95 o                         
   9   7   3        210.79        254.80        39.25 o                         
  10   7   3          6.53         22.91        24.23 o                         
  -8   8   3        113.35        146.83        33.63 o                         
  -7   8   3         15.05        -13.90        21.03 o                         
  -6   8   3        424.66        364.99        44.02 o                         
  -5   8   3          0.67        -20.83        20.83 o                         
  -4   8   3        360.45        349.31        38.06 o                         
  -3   8   3       2009.67       1576.38       336.43 o                         
  -2   8   3        182.01        151.29        23.03 o                         
  -1   8   3         21.35         26.43         8.61 o                         
   0   8   3       1127.85       1163.78        38.17 o                         
   1   8   3       1626.98       1698.22        46.44 o                         
   2   8   3        468.52        461.94        27.81 o                         
   3   8   3          0.41         -3.85         9.46 o                         
   4   8   3        478.46        477.12        31.37 o                         
   5   8   3        726.12        693.93        35.98 o                         
   6   8   3        523.24        509.54        81.55 o                         
   7   8   3        384.11        402.65        53.20 o                         
   8   8   3         10.43         25.71        19.47 o                         
   9   8   3         45.62         73.51        27.21 o                         
  10   8   3        955.28        997.14        73.64 o                         
  -7   9   3          0.38        -10.01        21.49 o                         
  -6   9   3        345.49        413.37        43.76 o                         
  -5   9   3        455.17        419.87        99.32 o                         
  -4   9   3          1.03         12.56        19.63 o                         
  -3   9   3       1000.41       1010.51        86.82 o                         
  -2   9   3         75.55         72.23        17.54 o                         
  -1   9   3        271.89        290.27        21.10 o                         
   0   9   3        198.15        203.80        19.03 o                         
   1   9   3          0.34         -5.40         9.29 o                         
   2   9   3         18.00         19.09        10.71 o                         
   3   9   3         19.76         12.20        17.21 o                         
   4   9   3          8.72          7.54        10.66 o                         
   5   9   3        135.34        132.66        23.15 o                         
   6   9   3         39.07         90.95        35.03 o                         
   7   9   3         67.82         57.52        35.21 o                         
   8   9   3        464.23        502.18        50.31 o                         
   9   9   3         16.11         39.34        28.60 o                         
  -6  10   3        347.37        323.35        44.26 o                         
  -5  10   3          0.88          8.84        21.75 o                         
  -4  10   3         66.52         66.51        30.85 o                         
  -3  10   3       1487.02       1575.24       113.31 o                         
  -2  10   3        370.08        389.42        58.84 o                         
  -1  10   3        157.67        185.22        28.17 o                         
   0  10   3         18.12         25.69        14.96 o                         
   1  10   3        409.77        437.40        27.75 o                         
   2  10   3        412.09        451.33        44.03 o                         
   3  10   3        268.42        286.46        25.29 o                         
   4  10   3          2.78         13.32        11.88 o                         
   5  10   3        208.10        248.09        32.21 o                         
   6  10   3        434.02        466.57        56.47 o                         
   7  10   3        412.73        476.86        48.63 o                         
   8  10   3         30.94         43.10        24.06 o                         
   9  10   3          2.17        -26.25        26.25 o                         
  -5  11   3        310.75        319.49        77.60 o                         
  -4  11   3        624.63        611.43        58.34 o                         
  -3  11   3         38.63         32.50        21.02 o                         
  -2  11   3        249.97        148.71        28.60 o                         
  -1  11   3        639.06        659.16        56.06 o                         
   0  11   3        571.28        506.93       101.32 o                         
   1  11   3         40.29         61.30        16.54 o                         
   2  11   3         56.94         54.01        16.70 o                         
   3  11   3        457.88        504.58        36.97 o                         
   4  11   3        212.24        237.59        33.47 o                         
   5  11   3         47.16         38.48        20.35 o                         
   6  11   3         42.32         30.62        21.43 o                         
   7  11   3          0.43         -8.40        24.35 o                         
   8  11   3          8.15         -1.94        59.52 o                         
  -4  12   3        507.19        448.49        50.72 o                         
  -3  12   3         45.13         11.58        24.57 o                         
  -2  12   3         53.49         44.85        20.85 o                         
  -1  12   3        332.15        308.54        38.14 o                         
   0  12   3         29.44         31.95        24.96 o                         
   1  12   3        289.15        255.66        40.39 o                         
   2  12   3        160.88        182.91        23.41 o                         
   3  12   3        409.97        405.23        34.20 o                         
   4  12   3          9.46         21.90        17.50 o                         
   5  12   3         74.43        117.57        28.67 o                         
   6  12   3        251.46        267.92        68.79 o                         
   7  12   3        318.64        361.35        47.97 o                         
  -2  13   3          0.09          4.61        23.31 o                         
  -1  13   3         19.96        -23.29        23.29 o                         
   0  13   3        217.42        165.68        33.52 o                         
   1  13   3        210.87        170.03        33.70 o                         
   2  13   3         77.41         81.73        25.62 o                         
   3  13   3        136.42        132.71        24.24 o                         
   4  13   3        630.42        647.57        83.28 o                         
   5  13   3        397.28        547.02        67.88 o                         
  -2 -12   4         14.26         33.84        23.51 o                         
  -1 -12   4         81.68         92.67        26.24 o                         
   0 -12   4          1.48          2.59        44.34 o                         
   1 -12   4        950.17        996.92        65.64 o                         
  -4 -11   4         11.05         -3.34        24.61 o                         
  -3 -11   4         12.23         26.89        17.68 o                         
  -2 -11   4         27.06         37.51        16.76 o                         
  -1 -11   4         43.81         44.87        17.80 o                         
   0 -11   4         83.53         74.40        18.39 o                         
   1 -11   4          0.10         37.91        22.86 o                         
   2 -11   4        171.71        210.66        64.51 o                         
   3 -11   4        304.25        337.00        40.34 o                         
   4 -11   4         59.66         59.27        25.71 o                         
  -6 -10   4        144.37        182.05        37.04 o                         
  -5 -10   4          0.76         19.16        23.47 o                         
  -4 -10   4         59.94         95.30        24.62 o                         
  -3 -10   4        131.36        150.29        21.23 o                         
  -2 -10   4        150.12        144.16        22.63 o                         
  -1 -10   4         96.31         92.69        17.74 o                         
   0 -10   4         42.06         43.20        15.49 o                         
   1 -10   4        627.88        630.60        37.82 o                         
   2 -10   4        273.17        273.09        52.61 o                         
   3 -10   4          5.69        -10.81        18.85 o                         
   4 -10   4          1.03         20.17        17.39 o                         
   5 -10   4         10.58         49.35        21.65 o                         
   6 -10   4        521.00        649.84        77.33 o                         
  -7  -9   4        230.89        251.16        39.53 o                         
  -6  -9   4        599.42        669.23        59.75 o                         
  -5  -9   4          2.71         -6.03        33.48 o                         
  -4  -9   4         77.79         43.38        21.87 o                         
  -3  -9   4          6.00          1.20        13.66 o                         
  -2  -9   4         52.09         53.62        14.44 o                         
  -1  -9   4        257.75        299.46        25.65 o                         
   0  -9   4         80.21         94.08        14.13 o                         
   1  -9   4        112.46         83.18        14.26 o                         
   2  -9   4        281.54        270.81        24.28 o                         
   3  -9   4        393.49        408.28        34.44 o                         
   4  -9   4        220.57        245.96        37.89 o                         
   5  -9   4        127.96        130.14        28.09 o                         
   6  -9   4         15.17        -13.57        21.53 o                         
   7  -9   4         38.55         41.82        38.25 o                         
  -7  -8   4         37.51        -11.05        21.19 o                         
  -6  -8   4        237.95        224.64        34.30 o                         
  -5  -8   4          5.98        -21.42        25.40 o                         
  -4  -8   4         12.06         22.85        21.06 o                         
  -3  -8   4        169.74        213.51        22.52 o                         
  -2  -8   4        315.03        305.48        24.77 o                         
  -1  -8   4        263.12        270.26        23.52 o                         
   0  -8   4          2.81         -0.15        17.27 o                         
   1  -8   4        649.72        701.70        46.36 o                         
   2  -8   4       1474.25       1619.29        69.02 o                         
   3  -8   4        424.47        373.10        39.07 o                         
   4  -8   4          4.65         -2.98        11.96 o                         
   5  -8   4         30.28         16.46        13.78 o                         
   6  -8   4        333.20        357.56        50.25 o                         
   7  -8   4         74.92        108.35        24.19 o                         
   8  -8   4          2.28         18.41        25.66 o                         
  -8  -7   4          2.16         11.49        22.06 o                         
  -7  -7   4         14.09        -23.06        23.06 o                         
  -6  -7   4        221.03        245.14        34.57 o                         
  -5  -7   4        498.09        537.59        45.44 o                         
  -4  -7   4         33.52         32.20        10.66 o                         
  -3  -7   4         46.66         29.03        11.06 o                         
  -2  -7   4        143.82        144.06        15.64 o                         
  -1  -7   4        364.86        343.40        23.75 o                         
   0  -7   4       1127.68       1076.87        48.29 o                         
   1  -7   4        968.79        873.69        35.21 o                         
   2  -7   4          5.38         -0.93         9.03 o                         
   3  -7   4        669.69        666.50        33.82 o                         
   4  -7   4        167.81        179.56        23.90 o                         
   5  -7   4        782.54        655.09       266.60 o                         
   6  -7   4          2.67          0.10        13.48 o                         
   7  -7   4        328.38        305.01        34.62 o                         
   8  -7   4         92.49         89.50        25.89 o                         
  -9  -6   4          4.98         72.21        29.06 o                         
  -8  -6   4        172.93        152.94        26.46 o                         
  -7  -6   4       2226.06       2282.72        95.80 o                         
  -6  -6   4        115.76        141.74        26.93 o                         
  -5  -6   4        196.16        160.77        33.89 o                         
  -4  -6   4         31.65         19.63        13.81 o                         
  -3  -6   4        577.13        583.63        28.87 o                         
  -2  -6   4       1858.93       1809.51        49.22 o                         
  -1  -6   4        383.19        378.10        27.80 o                         
   0  -6   4        112.40        109.81        14.62 o                         
   1  -6   4        194.96        200.70        16.26 o                         
   2  -6   4       2030.23       1942.40        47.94 o                         
   3  -6   4       2386.97       2434.86        85.37 o                         
   4  -6   4          0.53         -2.57        11.07 o                         
   5  -6   4         45.28         57.74        23.99 o                         
   6  -6   4        140.94        110.78        32.98 o                         
   7  -6   4        725.60        774.00        40.70 o                         
   8  -6   4        300.67        344.07        30.02 o                         
   9  -6   4         18.90          2.99        20.26 o                         
  -9  -5   4        120.06        152.05        29.17 o                         
  -8  -5   4         23.51         23.69        37.26 o                         
  -7  -5   4          8.78         13.74        17.19 o                         
  -6  -5   4        608.36        574.44        49.11 o                         
  -5  -5   4        908.97        888.76        52.87 o                         
  -4  -5   4        168.12        183.57        16.11 o                         
  -3  -5   4        246.48        238.20        24.85 o                         
  -2  -5   4        490.64        484.36        39.31 o                         
  -1  -5   4       1981.98       1940.82        50.89 o                         
   0  -5   4       1411.25       1329.30        37.42 o                         
   1  -5   4        361.90        344.25        28.85 o                         
   2  -5   4          9.33          9.00         7.63 o                         
   3  -5   4        643.40        614.86        29.05 o                         
   4  -5   4        186.66        161.20        21.20 o                         
   5  -5   4        163.73        126.96        30.44 o                         
   6  -5   4        173.55        158.39        26.34 o                         
   7  -5   4          0.03         22.25        12.35 o                         
   8  -5   4        227.48        249.59        24.69 o                         
   9  -5   4        545.72        654.88        41.46 o                         
  10  -5   4         78.26         74.71        19.55 o                         
  -9  -4   4          1.78          8.36        29.30 o                         
  -8  -4   4          7.76         13.79        21.13 o                         
  -7  -4   4         75.95         50.10        19.66 o                         
  -6  -4   4        970.26        947.39        54.93 o                         
  -5  -4   4        644.38        625.45        31.79 o                         
  -4  -4   4         97.79         99.54        12.60 o                         
  -3  -4   4        735.48        717.38        28.11 o                         
  -2  -4   4       1910.30       1909.50        45.89 o                         
  -1  -4   4       2355.24       2461.09        47.98 o                         
   0  -4   4        799.93        807.45        26.46 o                         
   1  -4   4          5.41         -0.50         5.85 o                         
   2  -4   4        911.09        875.50        23.70 o                         
   3  -4   4        281.22        255.83        17.04 o                         
   4  -4   4        247.58        265.32        25.50 o                         
   5  -4   4         42.55         37.29        10.20 o                         
   6  -4   4        350.52        380.22        24.83 o                         
   7  -4   4        286.65        214.73        23.91 o                         
   8  -4   4        533.90        509.55        32.30 o                         
   9  -4   4        563.82        604.47        57.58 o                         
  10  -4   4        188.65        187.15        25.88 o                         
 -10  -3   4         92.92        119.12        32.12 o                         
  -9  -3   4         17.45         15.26        21.72 o                         
  -8  -3   4        484.66        448.20        70.97 o                         
  -7  -3   4        343.10        383.64        37.95 o                         
  -6  -3   4        870.90        863.57        50.98 o                         
  -5  -3   4         46.58         40.71        11.91 o                         
  -4  -3   4         16.76         10.08         9.96 o                         
  -3  -3   4         50.40         27.75         8.22 o                         
  -2  -3   4       1278.63       1257.76        41.17 o                         
  -1  -3   4       1929.67       1906.08        39.50 o                         
   0  -3   4         91.63         74.71        11.72 o                         
   1  -3   4        148.81        139.56         9.74 o                         
   2  -3   4         58.77         61.08        12.85 o                         
   3  -3   4        838.67        843.91        37.94 o                         
   4  -3   4       1152.91       1179.14        59.38 o                         
   5  -3   4         16.38         12.69         7.97 o                         
   6  -3   4          6.51         -4.27        10.92 o                         
   7  -3   4          4.19          1.48        10.58 o                         
   8  -3   4         17.03         -8.60        12.15 o                         
   9  -3   4         85.83         84.98        18.07 o                         
  10  -3   4         70.59         80.44        17.58 o                         
 -10  -2   4         36.22         30.12        22.37 o                         
  -9  -2   4         58.15         97.33        29.60 o                         
  -8  -2   4        247.63        238.79        31.66 o                         
  -7  -2   4       1621.67       1654.21       115.45 o                         
  -6  -2   4       2427.05       2414.64        60.79 o                         
  -5  -2   4       1391.45       1385.70        55.28 o                         
  -4  -2   4        325.86        315.54        22.46 o                         
  -3  -2   4        207.65        198.34        21.38 o                         
  -2  -2   4       4067.28       3761.68        60.40 o                         
  -1  -2   4       7356.95       7174.26        77.55 o                         
   0  -2   4       2893.60       2865.40        40.64 o                         
   1  -2   4        333.37        325.87        20.80 o                         
   2  -2   4       1105.32       1070.12        37.97 o                         
   3  -2   4       1739.68       1732.22        37.02 o                         
   4  -2   4        552.53        516.74        21.44 o                         
   5  -2   4         50.16         49.96        13.41 o                         
   6  -2   4         33.40         21.92        13.40 o                         
   7  -2   4        301.41        313.90        23.22 o                         
   8  -2   4        402.11        408.36        41.74 o                         
   9  -2   4        124.84        143.45        19.71 o                         
  10  -2   4         28.00         53.13        16.15 o                         
  11  -2   4         10.74        -29.64        29.64 o                         
 -10  -1   4        189.32        105.77        40.94 o                         
  -9  -1   4        285.14        281.08        38.10 o                         
  -8  -1   4         48.47         98.53        23.69 o                         
  -7  -1   4          9.67         -6.31        39.35 o                         
  -6  -1   4        366.55        345.74        22.58 o                         
  -5  -1   4       1828.67       1817.21        45.73 o                         
  -4  -1   4       2890.38       2987.31        53.99 o                         
  -3  -1   4       2702.31       2732.27        58.48 o                         
  -2  -1   4          3.49         -1.21         6.93 o                         
  -1  -1   4        215.72        178.80        11.53 o                         
   0  -1   4       1044.77        943.62        21.84 o                         
   1  -1   4       1946.12       1839.52        75.51 o                         
   2  -1   4        703.25        711.10        28.30 o                         
   3  -1   4         11.08          5.06         4.87 o                         
   4  -1   4       2417.96       2438.94        44.46 o                         
   5  -1   4       3828.74       4006.05        62.98 o                         
   6  -1   4        629.63        665.70        28.72 o                         
   7  -1   4         91.26         97.46        15.11 o                         
   8  -1   4          2.50         -7.56        10.88 o                         
   9  -1   4        357.49        393.05        29.28 o                         
  10  -1   4        679.87        657.46        39.36 o                         
  11  -1   4        112.47         57.77        23.38 o                         
 -10   0   4         74.55         95.55        30.81 o                         
  -9   0   4         13.25         -2.61        20.69 o                         
  -8   0   4        178.64        202.89        36.80 o                         
  -7   0   4        374.26        323.23        24.88 o                         
  -6   0   4       2414.09       2428.21        57.87 o                         
  -5   0   4        293.28        249.60        18.52 o                         
  -4   0   4         29.51         32.32         7.86 o                         
  -3   0   4        122.33        141.08        12.57 o                         
  -2   0   4        890.86       1136.69        28.80 o                         
  -1   0   4       6926.34       7008.92        62.93 o                         
   0   0   4       1624.02       1578.15        40.67 o                         
   1   0   4       5493.69       4815.78        71.78 o                         
   2   0   4        515.07        455.26        17.89 o                         
   3   0   4       5649.15       5384.51        58.63 o                         
   4   0   4      11983.11      12350.20        98.47 o                         
   5   0   4       2824.23       2804.12        52.13 o                         
   6   0   4         33.43         19.72         7.82 o                         
   7   0   4       1217.45       1216.47        40.37 o                         
   8   0   4        842.42        849.62        41.36 o                         
   9   0   4        135.56        153.18        25.88 o                         
  10   0   4         14.51         52.34        22.83 o                         
  11   0   4         13.42         24.95        20.38 o                         
 -10   1   4          7.53        -12.53        24.86 o                         
  -9   1   4         36.67         14.00        21.35 o                         
  -8   1   4         34.78          5.56        20.56 o                         
  -7   1   4        196.40        206.05        19.81 o                         
  -6   1   4       3032.20       3150.14        97.00 o                         
  -5   1   4       2176.48       2143.76        63.71 o                         
  -4   1   4       1604.44       1696.60        50.13 o                         
  -3   1   4       3273.22       3449.97        54.35 o                         
  -2   1   4        145.95        198.09        43.98 o                         
  -1   1   4          0.24          0.23         5.85 o                         
   0   1   4        122.80        138.57        13.62 o                         
   1   1   4        492.03        502.81        15.79 o                         
   2   1   4       1340.99       1275.01        26.58 o                         
   3   1   4       1123.56       1158.93        28.23 o                         
   4   1   4        171.11        161.05        12.63 o                         
   5   1   4       2601.99       2638.75        76.40 o                         
   6   1   4       2565.26       2374.45        69.98 o                         
   7   1   4        722.53        765.66        31.25 o                         
   8   1   4         12.66         16.14         9.64 o                         
   9   1   4        385.66        355.49        40.23 o                         
  10   1   4        315.27        370.91        44.16 o                         
  11   1   4         75.64         98.24        27.28 o                         
 -10   2   4        104.87         66.84        25.23 o                         
  -9   2   4        138.64        154.50        30.67 o                         
  -8   2   4        177.53        154.84        21.08 o                         
  -7   2   4        232.21        162.78        21.23 o                         
  -6   2   4        539.64        510.89        29.07 o                         
  -5   2   4       1436.78       1486.12        42.75 o                         
  -4   2   4        906.51        908.96        31.23 o                         
  -3   2   4        150.05        130.97        14.87 o                         
  -2   2   4         44.78         48.40         8.51 o                         
  -1   2   4        286.47        306.37        12.85 o                         
   0   2   4         69.00         69.59         9.64 o                         
   1   2   4       1119.91       1189.56        26.01 o                         
   2   2   4       1012.37       1149.84        26.69 o                         
   3   2   4        602.44        624.55        30.28 o                         
   4   2   4       4770.49       4896.78        62.12 o                         
   5   2   4       2405.21       2295.22        45.71 o                         
   6   2   4        781.59        709.09        27.60 o                         
   7   2   4         43.26         47.91        10.06 o                         
   8   2   4        541.65        561.26        27.64 o                         
   9   2   4       1904.48       1788.33        77.13 o                         
  10   2   4          2.17        -21.94        21.94 o                         
  11   2   4        121.09         96.80        40.94 o                         
  -9   3   4          1.86        -13.80        16.71 o                         
  -8   3   4         27.69         35.96        15.15 o                         
  -7   3   4       1208.27       1292.70        47.17 o                         
  -6   3   4        439.81        435.76        26.29 o                         
  -5   3   4         87.99         82.51        14.28 o                         
  -4   3   4       1123.89       1054.22        33.02 o                         
  -3   3   4       2042.69       2301.66        52.90 o                         
  -2   3   4        100.02         85.35         8.73 o                         
  -1   3   4       2322.34       2567.79        57.68 o                         
   0   3   4         11.89          9.37         3.75 o                         
   1   3   4       1356.51       1493.37        28.76 o                         
   2   3   4        166.97        116.73        13.22 o                         
   3   3   4        520.11        467.65        24.85 o                         
   4   3   4        287.86        309.99        19.67 o                         
   5   3   4        302.77        313.76        17.90 o                         
   6   3   4        281.82        218.62        24.35 o                         
   7   3   4         58.07         55.45        11.15 o                         
   8   3   4         91.54         76.64        30.30 o                         
   9   3   4         24.63         10.27        19.04 o                         
  10   3   4          8.88         32.22        60.47 o                         
  11   3   4        238.81        316.25        40.47 o                         
  -9   4   4        561.34        578.85        40.39 o                         
  -8   4   4         20.33         17.93        15.97 o                         
  -7   4   4        772.56        735.18        37.87 o                         
  -6   4   4       1740.73       1859.46        53.69 o                         
  -5   4   4       2262.63       2359.39        58.46 o                         
  -4   4   4       1487.16       1551.61        58.48 o                         
  -3   4   4        258.91        266.95        19.67 o                         
  -2   4   4         87.38         78.98         8.43 o                         
  -1   4   4          7.67          8.43         9.41 o                         
   0   4   4       1256.75       1282.83        42.98 o                         
   1   4   4       2504.85       2715.45        40.94 o                         
   2   4   4        666.58        713.55        23.67 o                         
   3   4   4        283.36        262.86        17.01 o                         
   4   4   4       1655.57       1584.33        37.86 o                         
   5   4   4        606.10        588.64        34.80 o                         
   6   4   4         96.05         98.81        12.07 o                         
   7   4   4          0.12          2.27        15.48 o                         
   8   4   4          2.59          7.35        17.80 o                         
   9   4   4        119.75         86.21        21.15 o                         
  10   4   4        294.84        350.80        38.63 o                         
  11   4   4         87.12         78.68        29.15 o                         
  -9   5   4          8.38         17.62        33.67 o                         
  -8   5   4        269.74        272.56        27.31 o                         
  -7   5   4        106.85         84.81        15.49 o                         
  -6   5   4       1433.41       1406.84        51.05 o                         
  -5   5   4        100.17         80.74        12.94 o                         
  -4   5   4         24.69         31.42         9.17 o                         
  -3   5   4       1250.66       1275.25        29.41 o                         
  -2   5   4        166.20        193.15        29.12 o                         
  -1   5   4       1892.90       2036.00        61.88 o                         
   0   5   4        381.76        351.41        37.89 o                         
   1   5   4       1484.30       1460.81        32.09 o                         
   2   5   4       7615.89       8210.78        83.10 o                         
   3   5   4       5377.21       5655.58        72.88 o                         
   4   5   4         60.23         75.03        17.26 o                         
   5   5   4        429.92        418.60        20.71 o                         
   6   5   4        736.20        723.30        31.80 o                         
   7   5   4        368.51        345.37        34.78 o                         
   8   5   4         11.21          0.55        26.49 o                         
   9   5   4         15.16         52.90        23.82 o                         
  10   5   4        581.01        509.61        49.67 o                         
  11   5   4         45.83         80.92        27.02 o                         
  -9   6   4         50.55         17.11        25.37 o                         
  -8   6   4        137.55        114.76        26.43 o                         
  -7   6   4        225.66        186.61        30.84 o                         
  -6   6   4        124.63         87.14        25.81 o                         
  -5   6   4        840.60        774.95        43.61 o                         
  -4   6   4        353.83        328.20        32.35 o                         
  -3   6   4         96.32        137.38        38.35 o                         
  -2   6   4       2439.02       2756.58        78.29 o                         
  -1   6   4       1402.59       1484.15        55.43 o                         
   0   6   4       6464.07       6752.46       156.30 o                         
   1   6   4       3213.94       3406.79        55.35 o                         
   2   6   4        757.14        869.49        29.88 o                         
   3   6   4        235.03        226.96        16.51 o                         
   4   6   4       1642.10       1661.43        43.06 o                         
   5   6   4       1806.73       1802.82        45.52 o                         
   6   6   4        393.27        343.92        39.98 o                         
   7   6   4         10.87         22.96        21.17 o                         
   8   6   4        432.74        399.30        39.20 o                         
   9   6   4         54.78         78.99        24.72 o                         
  10   6   4        312.57        298.18        38.92 o                         
  11   6   4        348.74        282.26        44.22 o                         
  -8   7   4         24.62         52.36        29.21 o                         
  -7   7   4         90.52         68.29        38.16 o                         
  -6   7   4        798.51        742.26        57.61 o                         
  -5   7   4         69.93         76.55        23.71 o                         
  -4   7   4          1.00         -0.46        26.67 o                         
  -3   7   4       1038.07       1049.32        56.14 o                         
  -2   7   4         10.14          9.11        13.00 o                         
  -1   7   4        575.55        596.36        38.33 o                         
   0   7   4        515.35        548.39        21.38 o                         
   1   7   4          8.47          5.78         7.61 o                         
   2   7   4        603.31        617.28        27.48 o                         
   3   7   4       2459.16       2592.30        99.14 o                         
   4   7   4        741.83        740.03        31.76 o                         
   5   7   4          7.04         14.09         9.96 o                         
   6   7   4        381.88        405.07        37.15 o                         
   7   7   4        795.68        825.03        53.26 o                         
   8   7   4        379.24        410.77        42.53 o                         
   9   7   4        251.21        241.87        35.62 o                         
  10   7   4          0.54         26.23        22.82 o                         
  -8   8   4          6.60          0.72        31.98 o                         
  -7   8   4         23.53         22.58        23.64 o                         
  -6   8   4          0.15         13.89        35.89 o                         
  -5   8   4          6.38        -20.78        20.78 o                         
  -4   8   4         98.46         90.06        26.48 o                         
  -3   8   4         49.39         64.72        19.80 o                         
  -2   8   4        157.77        160.91        25.32 o                         
  -1   8   4         50.20         56.68        16.93 o                         
   0   8   4        464.03        456.35        22.53 o                         
   1   8   4       2006.78       2096.55        49.15 o                         
   2   8   4       1719.15       1832.90        74.01 o                         
   3   8   4          7.21         -1.69         9.29 o                         
   4   8   4        226.30        206.23        19.66 o                         
   5   8   4        767.65        848.49        36.54 o                         
   6   8   4        605.24        685.04        46.31 o                         
   7   8   4         38.05          3.07        17.23 o                         
   8   8   4         53.47         64.88        23.82 o                         
   9   8   4        408.86        365.21        43.68 o                         
  10   8   4        361.49        374.13        46.09 o                         
  -7   9   4          0.78          4.90        22.42 o                         
  -6   9   4        123.62        107.20        28.95 o                         
  -5   9   4        259.41        216.31        54.29 o                         
  -4   9   4          6.98         20.66        38.57 o                         
  -3   9   4        264.04        268.24        35.90 o                         
  -2   9   4        146.57        151.79        27.08 o                         
  -1   9   4       2100.99       2522.98       203.99 o                         
   0   9   4        358.66        348.13        21.74 o                         
   1   9   4          1.98          3.56         8.64 o                         
   2   9   4          3.61         -2.68        13.97 o                         
   3   9   4        543.19        584.11        32.39 o                         
   4   9   4         29.50         17.32        16.93 o                         
   5   9   4          0.97          2.03        13.07 o                         
   6   9   4          7.68         28.23        24.90 o                         
   7   9   4         71.48         75.54        23.68 o                         
   8   9   4        165.13        190.99        33.41 o                         
   9   9   4          5.17         -4.78        21.50 o                         
  -6  10   4         10.16         -3.38        21.87 o                         
  -5  10   4         71.34         59.48        23.25 o                         
  -4  10   4        666.30       1221.15       586.81 o                         
  -3  10   4        138.00         87.33        24.39 o                         
  -2  10   4         20.79         17.73        20.75 o                         
  -1  10   4          5.67         24.79        19.76 o                         
   0  10   4         97.43        127.58        27.09 o                         
   1  10   4        128.49        146.72        17.70 o                         
   2  10   4        513.70        556.30        34.86 o                         
   3  10   4         61.08         58.57        13.21 o                         
   4  10   4         19.59         12.06        14.26 o                         
   5  10   4        180.42        181.90        20.85 o                         
   6  10   4        219.99        240.15        33.52 o                         
   7  10   4        239.29        292.45        36.72 o                         
   8  10   4         15.22         15.03        22.22 o                         
   9  10   4          0.87         55.69        27.47 o                         
  -5  11   4         99.22         65.71        28.74 o                         
  -4  11   4        244.74        176.65        34.15 o                         
  -3  11   4          3.38         13.90        23.08 o                         
  -2  11   4         25.29         26.14        20.47 o                         
  -1  11   4        521.30        483.55        46.81 o                         
   0  11   4        835.09        933.71       156.83 o                         
   1  11   4        624.33        607.39        47.22 o                         
   2  11   4         26.84         23.79        12.99 o                         
   3  11   4        534.87        571.35        47.46 o                         
   4  11   4        626.01        727.61        39.52 o                         
   5  11   4        171.64        194.33        29.32 o                         
   6  11   4         16.82         17.36        18.99 o                         
   7  11   4        188.47        176.05        34.86 o                         
   8  11   4        142.18        101.23        27.22 o                         
  -4  12   4        215.00        183.68        77.87 o                         
  -3  12   4        262.22        259.15        38.07 o                         
  -2  12   4        742.82        766.00       171.65 o                         
  -1  12   4          0.61         25.53        19.12 o                         
   0  12   4        207.40        207.36        31.08 o                         
   1  12   4          7.76          0.28        19.34 o                         
   2  12   4       1230.62       1239.06        50.84 o                         
   3  12   4        170.08        169.84        30.48 o                         
   4  12   4         57.02         23.50        26.10 o                         
   5  12   4        378.23        381.82        42.42 o                         
   6  12   4        276.56        243.72        36.98 o                         
   7  12   4        560.18        507.99        52.14 o                         
  -2  13   4          3.60         31.37        26.73 o                         
  -1  13   4         59.95         88.34        28.39 o                         
   0  13   4         34.18         47.92        40.66 o                         
   1  13   4         78.87         48.34        21.65 o                         
   2  13   4        105.81        118.04        29.48 o                         
   3  13   4         74.48        111.13        42.25 o                         
   4  13   4        233.17        259.36        39.18 o                         
   5  13   4        434.04        455.46        59.93 o                         
  -3 -11   5        109.39        103.52        28.01 o                         
  -2 -11   5        111.13         93.76        33.53 o                         
  -1 -11   5         17.38         23.12        22.08 o                         
   0 -11   5          0.56        -29.37        40.84 o                         
   1 -11   5          8.66          3.60        29.89 o                         
   2 -11   5         55.97         90.74        77.42 o                         
   3 -11   5         78.22         98.56        28.77 o                         
  -5 -10   5        156.82        143.92        30.09 o                         
  -4 -10   5        180.74        226.64        36.99 o                         
  -3 -10   5         64.38         68.47        17.49 o                         
  -2 -10   5          1.91          1.69        16.04 o                         
  -1 -10   5         14.25          0.94        13.74 o                         
   0 -10   5          3.49         13.67        19.00 o                         
   1 -10   5         60.32         54.20        25.40 o                         
   2 -10   5        109.84         82.47        24.84 o                         
   3 -10   5        119.66        132.94        30.35 o                         
   4 -10   5         14.04         18.11        21.77 o                         
   5 -10   5        430.16        524.06        52.45 o                         
  -6  -9   5        213.52        229.91        40.82 o                         
  -5  -9   5         22.96         26.56        20.32 o                         
  -4  -9   5         42.10         70.69        25.62 o                         
  -3  -9   5         93.87         96.30        19.16 o                         
  -2  -9   5        168.04        185.59        22.95 o                         
  -1  -9   5         31.12         37.39        14.23 o                         
   0  -9   5         21.06         40.47        14.43 o                         
   1  -9   5         43.58         27.03        11.04 o                         
   2  -9   5        160.97        168.23        25.12 o                         
   3  -9   5        380.52        396.24        39.26 o                         
   4  -9   5         84.61         74.25        32.44 o                         
   5  -9   5         37.61         51.86        21.86 o                         
   6  -9   5          6.87         -3.08        21.29 o                         
  -7  -8   5        433.73        441.73        48.85 o                         
  -6  -8   5        815.05        806.90        60.44 o                         
  -5  -8   5        606.11        533.80        48.25 o                         
  -4  -8   5        258.48        220.18        25.21 o                         
  -3  -8   5        699.74        709.97        36.69 o                         
  -2  -8   5          5.43         13.17        11.95 o                         
  -1  -8   5         14.84         18.81        12.42 o                         
   0  -8   5         21.66          5.06        10.58 o                         
   1  -8   5        168.20        156.26        17.43 o                         
   2  -8   5        400.72        386.36        25.46 o                         
   3  -8   5        229.17        221.75        28.64 o                         
   4  -8   5         82.21         84.37        23.11 o                         
   5  -8   5         33.37         26.30        17.60 o                         
   6  -8   5        222.90        231.81        33.35 o                         
   7  -8   5        128.75        192.50        34.24 o                         
  -8  -7   5         33.05         33.78        48.16 o                         
  -7  -7   5        102.54         72.11        25.15 o                         
  -6  -7   5       1119.22       1163.41        94.96 o                         
  -5  -7   5       1250.54       1234.34       134.53 o                         
  -4  -7   5        475.26        441.01        42.48 o                         
  -3  -7   5        190.00        155.28        18.03 o                         
  -2  -7   5        733.84        713.15        34.95 o                         
  -1  -7   5        979.01        995.71        38.77 o                         
   0  -7   5        747.62        725.37        33.63 o                         
   1  -7   5        134.62        140.79        16.71 o                         
   2  -7   5        231.65        204.40        24.00 o                         
   3  -7   5        810.87        827.46        48.87 o                         
   4  -7   5       1108.74       1143.03        58.69 o                         
   5  -7   5        277.96        309.62        34.06 o                         
   6  -7   5         26.92         -5.42        20.02 o                         
   7  -7   5        142.18        137.48        27.85 o                         
   8  -7   5        315.92        379.72        42.58 o                         
  -8  -6   5        261.47        322.91        44.57 o                         
  -7  -6   5        530.41        553.86        63.92 o                         
  -6  -6   5         11.46         17.38        17.50 o                         
  -5  -6   5         72.52         86.94        20.56 o                         
  -4  -6   5          4.48         19.24         9.96 o                         
  -3  -6   5         46.62         31.77        22.09 o                         
  -2  -6   5       1627.33       1561.60        47.64 o                         
  -1  -6   5         59.25         53.11        11.35 o                         
   0  -6   5          5.17         -3.59         7.89 o                         
   1  -6   5        789.57        775.95        43.17 o                         
   2  -6   5       1768.71       1813.22        66.67 o                         
   3  -6   5        805.03        764.72        28.09 o                         
   4  -6   5         57.83         38.79        12.30 o                         
   5  -6   5         26.05         -7.27        11.65 o                         
   6  -6   5        214.13        250.96        55.02 o                         
   7  -6   5        218.57        269.02        34.90 o                         
   8  -6   5         64.90        102.15        26.35 o                         
   9  -6   5         11.76         -0.31        44.75 o                         
  -9  -5   5        100.56        100.67        33.12 o                         
  -8  -5   5          1.28          1.54        19.43 o                         
  -7  -5   5       1256.12       1110.40        81.01 o                         
  -6  -5   5       1030.69        887.03        57.37 o                         
  -5  -5   5         73.06         33.85        16.05 o                         
  -4  -5   5        126.57        130.29        17.68 o                         
  -3  -5   5         72.04         58.36        10.89 o                         
  -2  -5   5         19.04         11.93        11.97 o                         
  -1  -5   5        545.38        504.53        24.65 o                         
   0  -5   5       1497.12       1455.94        40.07 o                         
   1  -5   5       1529.78       1464.37        44.49 o                         
   2  -5   5         22.01         22.01         6.86 o                         
   3  -5   5        628.58        590.83        24.48 o                         
   4  -5   5        981.41        998.85        51.74 o                         
   5  -5   5        371.46        380.02        34.23 o                         
   6  -5   5         27.59         16.80        13.62 o                         
   7  -5   5        113.91         99.93        16.81 o                         
   8  -5   5        300.33        318.00        27.37 o                         
   9  -5   5        257.39        279.35        36.45 o                         
  10  -5   5         73.42        101.37        26.93 o                         
  -9  -4   5          3.68         15.78        34.67 o                         
  -8  -4   5          2.98         -6.39        31.03 o                         
  -7  -4   5         74.51         94.37        24.65 o                         
  -6  -4   5        924.66        911.71        55.37 o                         
  -5  -4   5         28.71         34.25         9.37 o                         
  -4  -4   5          4.48         -6.64         9.84 o                         
  -3  -4   5        142.78        120.05        14.07 o                         
  -2  -4   5          5.02          9.08         7.65 o                         
  -1  -4   5        417.08        452.28        22.31 o                         
   0  -4   5        287.03        321.94        18.01 o                         
   1  -4   5         63.24         41.92         7.23 o                         
   2  -4   5        660.07        543.14        37.39 o                         
   3  -4   5        730.96        654.17        38.24 o                         
   4  -4   5          1.57          8.11        11.06 o                         
   5  -4   5         48.96         31.03        10.19 o                         
   6  -4   5         61.38         26.07        11.46 o                         
   7  -4   5        327.71        351.48        26.37 o                         
   8  -4   5        210.14        182.81        24.50 o                         
   9  -4   5          7.72          2.18        20.24 o                         
  10  -4   5        203.85        207.89        26.56 o                         
  -9  -3   5        132.23        118.94        30.53 o                         
  -8  -3   5        421.45        454.00        50.75 o                         
  -7  -3   5         14.70        -17.13        17.13 o                         
  -6  -3   5        435.13        467.41        40.71 o                         
  -5  -3   5          8.61          6.91         8.34 o                         
  -4  -3   5         11.81          9.29         7.40 o                         
  -3  -3   5         97.14        116.17        13.54 o                         
  -2  -3   5       1868.63       2114.89        45.89 o                         
  -1  -3   5       3277.78       3294.70        54.99 o                         
   0  -3   5        669.57        641.29        36.35 o                         
   1  -3   5        862.89        747.93        25.34 o                         
   2  -3   5         55.46         49.15        13.70 o                         
   3  -3   5         37.10         53.65         9.48 o                         
   4  -3   5        660.20        678.44        25.37 o                         
   5  -3   5        445.76        439.21        22.55 o                         
   6  -3   5         43.92         42.68        10.83 o                         
   7  -3   5         75.02         85.70        16.21 o                         
   8  -3   5        217.52        258.14        23.06 o                         
   9  -3   5         90.36        103.46        20.40 o                         
  10  -3   5        117.17        163.49        23.95 o                         
  -9  -2   5         25.84         -0.40        21.38 o                         
  -8  -2   5          3.30        -10.51        18.56 o                         
  -7  -2   5        576.55        584.30        45.10 o                         
  -6  -2   5       3246.03       3193.98        83.46 o                         
  -5  -2   5        148.99        153.56        15.77 o                         
  -4  -2   5          6.38          7.01         9.32 o                         
  -3  -2   5       2881.25       2902.99        65.84 o                         
  -2  -2   5       1016.50        855.31        29.23 o                         
  -1  -2   5       2802.20       2689.96        47.37 o                         
   0  -2   5        359.68        319.71        15.95 o                         
   1  -2   5         54.63         31.24        10.19 o                         
   2  -2   5         58.19         52.03        11.90 o                         
   3  -2   5       1071.99        981.68        39.85 o                         
   4  -2   5        638.11        603.34        21.63 o                         
   5  -2   5         37.36         35.58         8.38 o                         
   6  -2   5        247.82        254.56        18.90 o                         
   7  -2   5        773.34        826.41        36.10 o                         
   8  -2   5        441.51        467.46        38.71 o                         
   9  -2   5        108.58        126.27        21.04 o                         
  10  -2   5          1.64         19.12        18.19 o                         
  11  -2   5         24.89         44.25        21.09 o                         
  -9  -1   5        206.62        191.93        32.90 o                         
  -8  -1   5         31.16         33.90        21.94 o                         
  -7  -1   5       1288.31       1273.94        63.76 o                         
  -6  -1   5          9.45         24.34        10.54 o                         
  -5  -1   5        896.04        869.84        35.12 o                         
  -4  -1   5       3321.17       3199.40        67.55 o                         
  -3  -1   5        994.66        915.32        31.79 o                         
  -2  -1   5        209.32        180.13        20.33 o                         
  -1  -1   5       1120.09       1083.65        28.82 o                         
   0  -1   5       3974.95       3828.45        48.23 o                         
   1  -1   5       3002.75       2899.63        41.81 o                         
   2  -1   5       1229.92       1179.69        39.87 o                         
   3  -1   5         71.72         86.66        13.67 o                         
   4  -1   5       1062.95       1077.04        29.24 o                         
   5  -1   5       1876.74       1756.25        42.45 o                         
   6  -1   5       2379.52       2389.72        72.44 o                         
   7  -1   5        250.65        222.91        19.02 o                         
   8  -1   5        106.59        111.18        17.47 o                         
   9  -1   5       1384.71       1459.03        65.20 o                         
  10  -1   5         34.07         35.75        14.49 o                         
  11  -1   5         10.25        -21.01        22.45 o                         
  -9   0   5         23.91         27.11        23.76 o                         
  -8   0   5        101.46        117.04        25.39 o                         
  -7   0   5        225.73        208.76        21.55 o                         
  -6   0   5        484.96        479.35        28.24 o                         
  -5   0   5        322.25        272.61        20.80 o                         
  -4   0   5         34.66         25.36         8.12 o                         
  -3   0   5       1188.87       1379.67        54.05 o                         
  -2   0   5       8060.00       8191.85        81.91 o                         
  -1   0   5      17202.01      18372.69       113.05 o                         
   0   0   5        287.13        283.94        16.02 o                         
   1   0   5       1034.66       1065.25        22.61 o                         
   2   0   5         56.21         83.78        13.48 o                         
   3   0   5       1316.09       1293.55        36.52 o                         
   4   0   5       3046.45       3086.39        50.21 o                         
   5   0   5       1406.00       1436.57        37.81 o                         
   6   0   5          1.62         -9.20        10.47 o                         
   7   0   5       1104.55       1146.68        39.61 o                         
   8   0   5        989.90       1031.92        40.54 o                         
   9   0   5        530.47        567.51        33.32 o                         
  10   0   5        119.73        119.88        19.21 o                         
  11   0   5        151.09        167.18        32.99 o                         
  -9   1   5         21.07         41.86        21.62 o                         
  -8   1   5          5.80         -5.64        16.88 o                         
  -7   1   5       1034.60       1064.16        53.26 o                         
  -6   1   5         43.35         34.30        13.46 o                         
  -5   1   5         43.43         33.96        13.89 o                         
  -4   1   5       1528.29       1545.34        56.46 o                         
  -3   1   5        272.57        224.62        18.47 o                         
  -2   1   5        848.42        809.96        35.76 o                         
  -1   1   5         97.82        107.32        10.17 o                         
   0   1   5         72.77         46.24         8.33 o                         
   1   1   5         34.57         30.35         6.70 o                         
   2   1   5        211.28        194.13        12.32 o                         
   3   1   5        440.87        447.76        19.22 o                         
   4   1   5          5.70          2.80         8.37 o                         
   5   1   5       1287.80       1169.13        35.05 o                         
   6   1   5       2374.51       2350.26        51.71 o                         
   7   1   5       1046.91       1069.90        37.58 o                         
   8   1   5        102.55        100.05        14.24 o                         
   9   1   5        175.68        171.48        18.88 o                         
  10   1   5        672.17        674.07        49.66 o                         
  11   1   5        205.95        256.27        36.83 o                         
  -9   2   5        148.74        177.51        32.38 o                         
  -8   2   5          7.52          1.37        15.12 o                         
  -7   2   5          3.95          9.15        14.14 o                         
  -6   2   5       1345.66       1348.47        45.80 o                         
  -5   2   5        505.57        508.83        27.45 o                         
  -4   2   5         74.49         42.64         9.81 o                         
  -3   2   5        903.39        932.23        30.00 o                         
  -2   2   5         17.39         42.84         7.68 o                         
  -1   2   5        170.64        142.82        10.25 o                         
   0   2   5         24.38         24.21         5.88 o                         
   1   2   5          1.76          4.39         5.25 o                         
   2   2   5         51.89         48.50         7.65 o                         
   3   2   5        471.09        433.69        25.44 o                         
   4   2   5       1110.29       1214.77        33.79 o                         
   5   2   5       1473.99       1577.06        42.79 o                         
   6   2   5         11.71         -1.07         8.91 o                         
   7   2   5        148.70        157.59        15.53 o                         
   8   2   5        161.00        144.10        16.62 o                         
   9   2   5        465.94        449.55        40.41 o                         
  10   2   5         55.31         33.58        17.89 o                         
  11   2   5          6.05         35.06        23.93 o                         
  -9   3   5          6.87         35.84        15.64 o                         
  -8   3   5         10.72         -9.30        17.96 o                         
  -7   3   5        696.16        718.38        57.87 o                         
  -6   3   5        177.82        173.55        18.74 o                         
  -5   3   5          2.76          5.92        10.27 o                         
  -4   3   5         70.71         44.14         9.57 o                         
  -3   3   5         30.19         15.07         7.11 o                         
  -2   3   5       8869.18      10197.46        82.02 o                         
  -1   3   5         75.29         78.91         7.64 o                         
   0   3   5        496.28        426.02        15.63 o                         
   1   3   5        404.14        435.52        21.65 o                         
   2   3   5        482.25        402.41        26.19 o                         
   3   3   5        132.26        102.73        12.06 o                         
   4   3   5        151.92        144.79        14.33 o                         
   5   3   5        323.65        303.86        19.27 o                         
   6   3   5        792.92        749.68        30.00 o                         
   7   3   5        190.18        143.90        19.17 o                         
   8   3   5        105.10         76.54        18.11 o                         
   9   3   5          3.77         44.85        23.06 o                         
  10   3   5         82.22         69.92        20.94 o                         
  11   3   5        195.80        229.41        40.03 o                         
  -9   4   5        266.80        227.09        61.70 o                         
  -8   4   5         40.08         20.49        14.23 o                         
  -7   4   5          2.74         20.07        13.05 o                         
  -6   4   5       1299.99       1209.59        44.33 o                         
  -5   4   5       2512.56       2418.51        82.74 o                         
  -4   4   5       2166.75       2094.21        62.65 o                         
  -3   4   5        361.85        370.39        17.57 o                         
  -2   4   5        373.08        291.91        34.62 o                         
  -1   4   5       3769.06       4103.20       200.09 o                         
   0   4   5        639.96        586.60        14.91 o                         
   1   4   5         11.10         14.34         6.74 o                         
   2   4   5         90.05         74.91        10.03 o                         
   3   4   5       1781.35       1743.13        40.49 o                         
   4   4   5       2004.09       1846.01        43.10 o                         
   5   4   5       1812.68       1759.44        43.95 o                         
   6   4   5         81.90         80.66        11.85 o                         
   7   4   5        131.31        102.16        13.80 o                         
   8   4   5        111.00        145.52        26.90 o                         
   9   4   5        225.04        293.73        36.71 o                         
  10   4   5         61.19         42.20        36.35 o                         
  11   4   5          4.51        -74.25       109.58 o                         
  -9   5   5          9.56         30.09        23.18 o                         
  -8   5   5        112.48        140.89        28.66 o                         
  -7   5   5        495.60        462.18        32.01 o                         
  -6   5   5        459.89        457.79        28.07 o                         
  -5   5   5        146.51        135.14        16.72 o                         
  -4   5   5        394.40        382.04        22.28 o                         
  -3   5   5        373.00        357.32        31.57 o                         
  -2   5   5        688.44        687.72        38.71 o                         
  -1   5   5        439.51        431.53        29.78 o                         
   0   5   5         38.49         32.59        25.08 o                         
   1   5   5        736.32        762.32        24.00 o                         
   2   5   5       3507.34       3692.43        58.70 o                         
   3   5   5       2090.19       2142.82        63.56 o                         
   4   5   5       1804.45       1841.97        55.73 o                         
   5   5   5        393.51        362.06        24.02 o                         
   6   5   5        985.75        960.44        41.51 o                         
   7   5   5        417.63        360.27        35.54 o                         
   8   5   5         39.84          9.89        23.13 o                         
   9   5   5          6.52          5.32        19.04 o                         
  10   5   5        187.92        192.09        46.66 o                         
  11   5   5         61.85         43.80        41.89 o                         
  -8   6   5         77.55         48.97        25.76 o                         
  -7   6   5         10.79          0.19        20.81 o                         
  -6   6   5        140.54        123.97        27.42 o                         
  -5   6   5        563.92        547.02        44.91 o                         
  -4   6   5        498.90        458.77        38.84 o                         
  -3   6   5       2059.28       2196.28        76.30 o                         
  -2   6   5         52.14         67.90        17.77 o                         
  -1   6   5       2445.16       2668.07        76.83 o                         
   0   6   5       4229.94       4445.70       293.72 o                         
   1   6   5       5549.23       5680.18       116.85 o                         
   2   6   5       1666.72       1810.71        43.83 o                         
   3   6   5       4269.94       4734.11        71.65 o                         
   4   6   5       1677.36       1645.15        44.42 o                         
   5   6   5       3928.74       4134.96        70.60 o                         
   6   6   5        838.41        790.65        31.49 o                         
   7   6   5         15.95         14.43        17.55 o                         
   8   6   5        890.63        936.87        57.62 o                         
   9   6   5        255.01        209.97        30.61 o                         
  10   6   5        571.10        585.30        64.33 o                         
  11   6   5         78.66         65.83        64.38 o                         
  -8   7   5         27.76          0.03        23.05 o                         
  -7   7   5          8.83         20.98        25.19 o                         
  -6   7   5        131.92        143.61        33.67 o                         
  -5   7   5        298.49        259.66        37.49 o                         
  -4   7   5          0.43        -25.40        25.40 o                         
  -3   7   5          9.64          4.92        15.45 o                         
  -2   7   5        294.71        298.07        69.69 o                         
  -1   7   5        244.49        238.75        26.47 o                         
   0   7   5         24.06         35.31        13.83 o                         
   1   7   5         69.90         53.93        14.25 o                         
   2   7   5       1316.45       1266.03        38.78 o                         
   3   7   5        444.01        424.14        24.62 o                         
   4   7   5        540.55        557.89        27.99 o                         
   5   7   5         48.62         40.50        11.04 o                         
   6   7   5         58.81         59.33        11.78 o                         
   7   7   5        626.26        620.76        47.38 o                         
   8   7   5        182.48        197.00        47.75 o                         
   9   7   5        123.77        103.93        65.11 o                         
  10   7   5        110.94        148.24        40.48 o                         
  -7   8   5          3.71          7.32        24.36 o                         
  -6   8   5         59.07         41.56        23.66 o                         
  -5   8   5         95.19         92.80        47.48 o                         
  -4   8   5        144.84         95.98        50.79 o                         
  -3   8   5          4.55        -13.16        21.26 o                         
  -2   8   5          0.34         -7.19        21.54 o                         
  -1   8   5         77.43         94.12        19.58 o                         
   0   8   5        183.94        208.47        26.97 o                         
   1   8   5        731.83        752.71        32.80 o                         
   2   8   5        203.96        212.19        21.20 o                         
   3   8   5        198.82        197.98        17.35 o                         
   4   8   5         63.21         83.24        18.29 o                         
   5   8   5        402.98        377.81        25.84 o                         
   6   8   5        370.91        441.26        40.06 o                         
   7   8   5         77.03        126.75        26.20 o                         
   8   8   5         64.42         54.57        24.79 o                         
   9   8   5        326.99        333.89        50.16 o                         
  10   8   5        336.82        297.65        60.70 o                         
  -7   9   5         51.19         53.08        28.31 o                         
  -6   9   5         78.86        102.38        63.02 o                         
  -5   9   5        107.36         18.34        18.58 o                         
  -4   9   5         55.26         37.14        23.22 o                         
  -3   9   5         30.53         12.22        19.64 o                         
  -2   9   5        232.18        201.91        29.27 o                         
  -1   9   5        141.25        160.95        22.69 o                         
   0   9   5        631.18        688.42        67.20 o                         
   1   9   5        953.74        994.41        39.38 o                         
   2   9   5       2075.72       2169.38        55.55 o                         
   3   9   5        200.38        183.98        19.74 o                         
   4   9   5          4.03          9.27        10.98 o                         
   5   9   5          0.39          5.87        11.86 o                         
   6   9   5          5.83          4.87        19.85 o                         
   7   9   5        462.82        511.66        44.43 o                         
   8   9   5         96.36        115.80        29.09 o                         
   9   9   5          0.93        -23.01        23.94 o                         
  -6  10   5         58.02         43.86        32.89 o                         
  -5  10   5         98.88         81.76        31.26 o                         
  -4  10   5        637.97        527.98        77.69 o                         
  -3  10   5        704.60        664.67        54.62 o                         
  -2  10   5        111.23         83.14        25.98 o                         
  -1  10   5        485.30        522.34        45.52 o                         
   0  10   5       1037.65        987.97        60.64 o                         
   1  10   5        845.31        793.96        55.20 o                         
   2  10   5        199.46        194.67        30.89 o                         
   3  10   5         68.85         53.58        16.14 o                         
   4  10   5          1.89         23.77        12.58 o                         
   5  10   5        135.10        114.20        17.92 o                         
   6  10   5        260.18        212.53        30.99 o                         
   7  10   5        182.74        215.72        33.78 o                         
   8  10   5         35.74          9.32        21.42 o                         
   9  10   5         71.41         80.59        29.40 o                         
  -5  11   5        166.57        152.73        36.63 o                         
  -4  11   5         61.69         12.14        29.12 o                         
  -3  11   5         20.11         59.32        23.03 o                         
  -2  11   5        402.14        418.24        95.45 o                         
  -1  11   5        400.62        407.31        42.60 o                         
   0  11   5        187.66        203.48        48.70 o                         
   1  11   5          8.11         13.22        17.07 o                         
   2  11   5          2.12          0.04        11.34 o                         
   3  11   5         14.27         19.31        13.62 o                         
   4  11   5        317.33        364.52        30.27 o                         
   5  11   5        135.88        135.71        25.22 o                         
   6  11   5        561.39        544.39       115.85 o                         
   7  11   5        629.42        655.89        62.11 o                         
   8  11   5        212.45        289.76        74.83 o                         
  -4  12   5        154.53        115.30        35.39 o                         
  -3  12   5        568.22        494.42        51.87 o                         
  -2  12   5        334.36        344.98        58.34 o                         
  -1  12   5         28.27         16.23        23.09 o                         
   0  12   5         46.49         44.18        23.53 o                         
   1  12   5       1181.37       1173.02        68.59 o                         
   2  12   5       2024.53       2007.49        88.76 o                         
   3  12   5        107.34         58.98        22.52 o                         
   4  12   5         27.40         15.46        14.29 o                         
   5  12   5        378.84        397.44        43.86 o                         
   6  12   5        223.73        361.15        44.21 o                         
   7  12   5       1193.07       1335.47        81.92 o                         
  -2  13   5        112.55         74.41        23.73 o                         
  -1  13   5        230.22        270.87        58.65 o                         
   0  13   5        106.87        151.85        42.16 o                         
   1  13   5          9.51         39.18        24.04 o                         
   2  13   5         37.39         19.08        19.74 o                         
   3  13   5          3.14         -8.57        30.76 o                         
   4  13   5         48.97         61.09        24.89 o                         
   5  13   5         58.83         65.50        26.87 o                         
  -2 -11   6        107.58        119.39        28.79 o                         
  -1 -11   6         96.20         64.05        27.53 o                         
   0 -11   6          0.59         -0.62        21.53 o                         
   1 -11   6         52.02         73.92        29.17 o                         
   2 -11   6         55.71         70.58        30.30 o                         
  -4 -10   6        157.96        104.95        29.89 o                         
  -3 -10   6          4.64         -6.68        14.63 o                         
  -2 -10   6          0.61         42.71        35.53 o                         
  -1 -10   6         15.10         42.61        20.78 o                         
   0 -10   6         45.06         64.81        21.09 o                         
   1 -10   6          4.94         42.26        57.52 o                         
   2 -10   6          9.56         23.44        20.65 o                         
   3 -10   6          0.10         -7.89        19.78 o                         
   4 -10   6          3.55        -11.99        35.17 o                         
   5 -10   6         26.05         23.17        24.05 o                         
  -5  -9   6        376.12        319.53        43.83 o                         
  -4  -9   6        313.46        380.00        54.16 o                         
  -3  -9   6          7.69          4.90        13.54 o                         
  -2  -9   6       1144.73       1148.64        49.45 o                         
  -1  -9   6        461.30        464.21        31.59 o                         
   0  -9   6         38.12         49.51        21.85 o                         
   1  -9   6        105.02        119.08        25.17 o                         
   2  -9   6        210.85        211.88        31.35 o                         
   3  -9   6        228.71        232.65        30.98 o                         
   4  -9   6        127.93        134.83        28.19 o                         
   5  -9   6         19.00          6.86        21.10 o                         
   6  -9   6         40.27         37.55        21.70 o                         
  -6  -8   6        216.36        211.38        38.22 o                         
  -5  -8   6          9.86          0.38        18.66 o                         
  -4  -8   6        577.22        597.99        66.88 o                         
  -3  -8   6        766.90        763.92        55.36 o                         
  -2  -8   6        276.95        250.44        24.31 o                         
  -1  -8   6         24.74         39.20        13.66 o                         
   0  -8   6        460.08        448.56        29.06 o                         
   1  -8   6        545.46        508.98        41.50 o                         
   2  -8   6        160.83        164.22        26.44 o                         
   3  -8   6          0.41         18.53        15.93 o                         
   4  -8   6         60.58         88.81        23.41 o                         
   5  -8   6        116.20        107.76        25.36 o                         
   6  -8   6        104.98        120.79        27.35 o                         
   7  -8   6         14.89         52.26        26.53 o                         
  -7  -7   6         37.10         36.69        25.48 o                         
  -6  -7   6        600.01        595.50        54.43 o                         
  -5  -7   6         40.08         20.94        23.26 o                         
  -4  -7   6        178.38        168.49        23.69 o                         
  -3  -7   6         22.59         12.79        11.64 o                         
  -2  -7   6         21.74         25.25        11.81 o                         
  -1  -7   6        524.33        476.43        29.50 o                         
   0  -7   6        998.00        993.38        39.22 o                         
   1  -7   6        233.74        240.75        23.91 o                         
   2  -7   6        139.85        128.74        24.19 o                         
   3  -7   6       1070.39       1040.06        69.19 o                         
   4  -7   6        784.18        789.85        53.13 o                         
   5  -7   6        416.43        449.05        40.40 o                         
   6  -7   6          1.75          6.16        20.25 o                         
   7  -7   6        231.10        263.44        39.16 o                         
   8  -7   6        274.40        305.46        39.48 o                         
  -8  -6   6        164.68        163.55        32.44 o                         
  -7  -6   6        196.58        209.56        36.20 o                         
  -6  -6   6          1.81        -16.57        19.67 o                         
  -5  -6   6        213.86        220.27        32.25 o                         
  -4  -6   6          2.55         -6.05        10.94 o                         
  -3  -6   6        541.74        547.80        30.36 o                         
  -2  -6   6       3038.03       3132.86        68.76 o                         
  -1  -6   6        153.99        112.58        15.85 o                         
   0  -6   6        120.38         94.96        14.67 o                         
   1  -6   6        988.92        943.89        54.79 o                         
   2  -6   6       1584.55       1513.13        63.55 o                         
   3  -6   6        868.90        836.19        48.96 o                         
   4  -6   6         21.72         46.76        16.90 o                         
   5  -6   6        390.80        452.49        40.15 o                         
   6  -6   6        449.33        466.73        42.54 o                         
   7  -6   6         97.81        140.89        27.18 o                         
   8  -6   6          1.98         20.51        21.29 o                         
   9  -6   6          1.78         15.41        36.80 o                         
  -8  -5   6         24.01         18.72        19.33 o                         
  -7  -5   6        106.34         86.08        24.82 o                         
  -6  -5   6        705.10        653.50        50.78 o                         
  -5  -5   6        128.42        111.67        24.53 o                         
  -4  -5   6        127.48        128.24        17.50 o                         
  -3  -5   6         88.93        105.28        18.45 o                         
  -2  -5   6         60.31         60.76        12.42 o                         
  -1  -5   6        241.19        235.55        20.81 o                         
   0  -5   6         19.27         17.79         9.70 o                         
   1  -5   6        144.58        105.98        19.50 o                         
   2  -5   6         34.62         23.31        13.01 o                         
   3  -5   6        247.73        247.14        26.35 o                         
   4  -5   6        428.64        451.99        36.66 o                         
   5  -5   6        365.44        368.72        34.81 o                         
   6  -5   6         48.60         24.75        17.64 o                         
   7  -5   6         41.55         41.75        24.94 o                         
   8  -5   6        195.04        243.01        34.17 o                         
   9  -5   6        334.35        332.98        38.48 o                         
  -8  -4   6         72.64         73.47        25.81 o                         
  -7  -4   6        975.33        886.86        59.84 o                         
  -6  -4   6         24.87         12.05        22.81 o                         
  -5  -4   6          7.76          9.70        10.23 o                         
  -4  -4   6        129.80        131.47        18.82 o                         
  -3  -4   6         22.98         41.91        11.08 o                         
  -2  -4   6        101.00         96.23        12.94 o                         
  -1  -4   6         68.19         59.89        12.33 o                         
   0  -4   6          0.10          4.62         7.02 o                         
   1  -4   6        303.50        275.46        15.02 o                         
   2  -4   6       1047.42        994.12        47.00 o                         
   3  -4   6        353.22        323.01        28.42 o                         
   4  -4   6        128.60        112.00        20.73 o                         
   5  -4   6         17.14         32.10        15.20 o                         
   6  -4   6        240.87        295.42        21.05 o                         
   7  -4   6        186.41        207.37        18.79 o                         
   8  -4   6        148.89        150.80        19.47 o                         
   9  -4   6         76.24         60.03        21.29 o                         
  10  -4   6         10.84        -17.65        21.31 o                         
  -9  -3   6        213.45        225.88        37.99 o                         
  -8  -3   6        545.34        503.66        48.24 o                         
  -7  -3   6          1.17         17.28        17.13 o                         
  -6  -3   6        126.55        146.80        23.65 o                         
  -5  -3   6         81.82        104.00        15.00 o                         
  -4  -3   6        313.47        298.60        25.20 o                         
  -3  -3   6       2738.57       2758.74        71.27 o                         
  -2  -3   6        777.01        761.03        30.31 o                         
  -1  -3   6       5399.98       5843.82        81.91 o                         
   0  -3   6        866.38        688.66        24.81 o                         
   1  -3   6        215.15        199.90        11.40 o                         
   2  -3   6         67.60         55.54        23.31 o                         
   3  -3   6        885.86        898.20        43.11 o                         
   4  -3   6         79.79         77.51        34.21 o                         
   5  -3   6         48.39         64.86        10.16 o                         
   6  -3   6          2.33          1.15        12.18 o                         
   7  -3   6         34.88         36.64        15.49 o                         
   8  -3   6         76.33         75.63        13.91 o                         
   9  -3   6        184.87        214.89        22.85 o                         
  10  -3   6        266.62        321.46        30.33 o                         
  -9  -2   6          0.78         -3.05        21.51 o                         
  -8  -2   6         51.72         28.44        19.65 o                         
  -7  -2   6       1032.71        974.47        59.23 o                         
  -6  -2   6        257.82        256.01        21.91 o                         
  -5  -2   6        748.31        723.07        32.61 o                         
  -4  -2   6          3.93          2.51         9.80 o                         
  -3  -2   6        511.10        477.23        25.53 o                         
  -2  -2   6       7346.61       7397.96       108.74 o                         
  -1  -2   6       3728.69       3724.09       109.27 o                         
   0  -2   6         63.47         76.35        13.24 o                         
   1  -2   6       2134.31       2034.25        93.48 o                         
   2  -2   6       3286.22       3307.54        74.47 o                         
   3  -2   6        621.96        590.63        35.21 o                         
   4  -2   6         51.93         40.44         6.38 o                         
   5  -2   6          3.59          6.93         6.36 o                         
   6  -2   6         50.39         59.12        12.26 o                         
   7  -2   6        424.19        474.69        27.11 o                         
   8  -2   6        692.48        713.70        35.88 o                         
   9  -2   6        190.16        221.36        24.07 o                         
  10  -2   6         81.78         88.81        24.41 o                         
  11  -2   6        114.73        145.05        24.29 o                         
  -9  -1   6        196.70        269.52        76.24 o                         
  -8  -1   6         81.56         70.03        29.44 o                         
  -7  -1   6        202.96        184.13        28.02 o                         
  -6  -1   6         31.95         40.58        12.73 o                         
  -5  -1   6          2.17          9.88         9.12 o                         
  -4  -1   6        374.79        407.06        23.90 o                         
  -3  -1   6        666.90        672.13        28.84 o                         
  -2  -1   6       1535.21       1592.96        39.78 o                         
  -1  -1   6        798.22        737.50        26.67 o                         
   0  -1   6       3849.91       3586.99        59.63 o                         
   1  -1   6       4272.29       3942.07        80.72 o                         
   2  -1   6        651.57        630.26        32.21 o                         
   3  -1   6          7.18         14.61        10.74 o                         
   4  -1   6        486.97        493.61        19.91 o                         
   5  -1   6        740.27        747.81        28.36 o                         
   6  -1   6        199.47        217.54        25.70 o                         
   7  -1   6        301.67        300.10        22.67 o                         
   8  -1   6          1.02          7.03        12.04 o                         
   9  -1   6        777.76        837.02        42.99 o                         
  10  -1   6        139.28        140.67        21.57 o                         
  11  -1   6        148.47        204.17        32.28 o                         
  -9   0   6         29.41         45.59        30.17 o                         
  -8   0   6          1.93         19.72        19.43 o                         
  -7   0   6        429.19        424.04        34.13 o                         
  -6   0   6        110.16         97.20        17.32 o                         
  -5   0   6        216.31        214.02        19.93 o                         
  -4   0   6        473.67        510.69        26.08 o                         
  -3   0   6         61.17         76.89        16.57 o                         
  -2   0   6      12445.27      13657.88       113.78 o                         
  -1   0   6       5346.11       4990.86        74.35 o                         
   0   0   6       3215.19       3323.39        48.79 o                         
   1   0   6         25.91         28.77         6.05 o                         
   2   0   6       9335.60       9477.22       208.63 o                         
   3   0   6       1654.95       1607.09        37.49 o                         
   4   0   6        947.01        963.78        37.66 o                         
   5   0   6         21.31         17.19         7.95 o                         
   6   0   6        310.40        290.34        29.97 o                         
   7   0   6       1027.17       1158.81        42.62 o                         
   8   0   6        634.26        668.78        33.37 o                         
   9   0   6        802.28        876.53        41.00 o                         
  10   0   6         27.68          4.67        14.85 o                         
  11   0   6        130.39        116.94        31.38 o                         
  -9   1   6         29.36         12.74        24.66 o                         
  -8   1   6         36.78         79.66        26.81 o                         
  -7   1   6         68.91         47.07        13.12 o                         
  -6   1   6          2.75          7.11        15.29 o                         
  -5   1   6         10.23          4.48         9.00 o                         
  -4   1   6         99.80         95.32        12.59 o                         
  -3   1   6        129.13        133.25        19.12 o                         
  -2   1   6       1315.48       1403.06        41.70 o                         
  -1   1   6       1157.98       1250.50        32.04 o                         
   0   1   6        639.89        651.75        36.34 o                         
   1   1   6         42.09         37.65         7.10 o                         
   2   1   6        581.27        515.85        34.03 o                         
   3   1   6        786.36        806.07        31.98 o                         
   4   1   6          2.05          7.17         8.18 o                         
   5   1   6        294.48        306.74        19.43 o                         
   6   1   6        514.06        494.13        25.74 o                         
   7   1   6        425.88        438.32        28.04 o                         
   8   1   6         23.03         36.77        13.34 o                         
   9   1   6        324.46        317.40        25.51 o                         
  10   1   6        355.14        248.02        31.32 o                         
  11   1   6         46.26         65.13        25.26 o                         
  -9   2   6         65.74         49.06        20.79 o                         
  -8   2   6         24.72         39.97        17.24 o                         
  -7   2   6          0.69        -10.68        13.22 o                         
  -6   2   6        275.87        257.81        21.99 o                         
  -5   2   6        943.33        930.99        36.90 o                         
  -4   2   6        173.56        147.09        14.96 o                         
  -3   2   6         65.50         48.17        11.33 o                         
  -2   2   6       2738.58       2927.75        66.53 o                         
  -1   2   6       1834.03       1744.46        56.34 o                         
   0   2   6        122.19         95.24         9.71 o                         
   1   2   6        169.99        152.80        11.21 o                         
   2   2   6          4.23          8.90         8.66 o                         
   3   2   6        195.35        235.51        14.96 o                         
   4   2   6       1617.05       1645.48        40.78 o                         
   5   2   6         94.41         88.08        11.99 o                         
   6   2   6        171.08        177.16        16.80 o                         
   7   2   6        350.71        295.69        21.36 o                         
   8   2   6        690.38        741.49        34.41 o                         
   9   2   6        670.25        726.25        48.93 o                         
  10   2   6          9.07         22.34        79.51 o                         
  11   2   6         11.93         -2.05        20.84 o                         
  -9   3   6         17.25         22.80        21.39 o                         
  -8   3   6        112.25        103.46        16.88 o                         
  -7   3   6        185.28        194.48        24.64 o                         
  -6   3   6         12.32          2.98        12.63 o                         
  -5   3   6         93.04         89.82        28.88 o                         
  -4   3   6        381.42        367.53        22.31 o                         
  -3   3   6       1999.79       2172.76        46.21 o                         
  -2   3   6        581.54        592.60        22.26 o                         
  -1   3   6          1.02         10.64         5.86 o                         
   0   3   6        493.78        465.58        20.26 o                         
   1   3   6       2039.68       2136.87        57.01 o                         
   2   3   6        200.02        215.93        14.75 o                         
   3   3   6       6041.21       7153.81        81.76 o                         
   4   3   6        371.84        410.82        21.61 o                         
   5   3   6        857.38        861.59        32.12 o                         
   6   3   6        525.76        515.78        26.17 o                         
   7   3   6        362.47        329.26        26.17 o                         
   8   3   6        151.40        134.87        18.66 o                         
   9   3   6          1.03         -2.67        17.05 o                         
  10   3   6        233.30        234.00        55.06 o                         
  11   3   6         34.54          6.52        24.45 o                         
  -9   4   6        123.26        165.62        31.89 o                         
  -8   4   6         36.73         19.58        18.44 o                         
  -7   4   6         91.27         61.69        22.13 o                         
  -6   4   6        420.51        464.96        32.54 o                         
  -5   4   6       1810.75       1693.06        48.16 o                         
  -4   4   6       2130.58       2134.92        48.64 o                         
  -3   4   6       1385.04       1448.67        35.27 o                         
  -2   4   6       1282.47       1285.34        28.43 o                         
  -1   4   6       6151.49       6521.05       107.99 o                         
   0   4   6       6085.26       6343.75        65.76 o                         
   1   4   6        379.49        299.94        19.10 o                         
   2   4   6       2623.52       2788.69        50.26 o                         
   3   4   6       1363.71       1343.98        37.30 o                         
   4   4   6       3220.35       3266.15        60.12 o                         
   5   4   6       1567.64       1536.10        43.35 o                         
   6   4   6        323.89        282.27        20.81 o                         
   7   4   6        444.05        427.32        26.83 o                         
   8   4   6        232.64        250.76        21.39 o                         
   9   4   6        486.99        556.74        47.31 o                         
  10   4   6          0.91         -4.25        21.36 o                         
  11   4   6         21.41         47.61        25.25 o                         
  -8   5   6         56.22         62.17        37.80 o                         
  -7   5   6        216.90        279.16        82.28 o                         
  -6   5   6        304.19        230.52        51.20 o                         
  -5   5   6         14.41         -2.30        17.06 o                         
  -4   5   6        561.97        607.80        42.16 o                         
  -3   5   6       1431.44       1418.55        59.02 o                         
  -2   5   6       1420.13       1390.52        56.22 o                         
  -1   5   6         74.28         75.86        14.19 o                         
   0   5   6        143.32        132.07        21.58 o                         
   1   5   6        648.53        609.77        22.07 o                         
   2   5   6        225.69        192.64        15.11 o                         
   3   5   6       2126.21       2273.86        49.15 o                         
   4   5   6        364.72        326.18        25.50 o                         
   5   5   6         72.72         61.54        11.50 o                         
   6   5   6       1380.81       1379.81        47.52 o                         
   7   5   6       1098.01       1038.33        38.33 o                         
   8   5   6         58.90         40.06        19.11 o                         
   9   5   6          2.07         -9.07        20.15 o                         
  10   5   6        283.54        260.44        36.41 o                         
  11   5   6        136.63        157.81        33.02 o                         
  -8   6   6         45.35         70.11        41.03 o                         
  -7   6   6         28.30         17.05        26.12 o                         
  -6   6   6        311.06        273.06        55.88 o                         
  -5   6   6        645.74        617.22        55.93 o                         
  -4   6   6        213.66        145.65        26.15 o                         
  -3   6   6        122.67         88.64        16.70 o                         
  -2   6   6         73.16         55.81        18.35 o                         
  -1   6   6          3.77          8.60        12.79 o                         
   0   6   6       3014.93       3277.54        83.24 o                         
   1   6   6       6154.41       6766.84       108.53 o                         
   2   6   6       1313.81       1471.79        39.41 o                         
   3   6   6        115.58        129.52        14.09 o                         
   4   6   6       1769.18       1741.90        46.83 o                         
   5   6   6       4028.55       4255.42        74.69 o                         
   6   6   6       2438.09       2478.62       125.58 o                         
   7   6   6        156.54        174.15        72.56 o                         
   8   6   6        514.24        558.75        47.05 o                         
   9   6   6        316.10        400.56        79.24 o                         
  10   6   6        428.85        363.42        43.08 o                         
  11   6   6         43.61         10.80        26.61 o                         
  -8   7   6          1.59          9.53        22.13 o                         
  -7   7   6        144.23        125.73        32.15 o                         
  -6   7   6        162.19        131.85        28.40 o                         
  -5   7   6         33.05         42.75        20.89 o                         
  -4   7   6          0.22         18.31        16.92 o                         
  -3   7   6         72.89         50.68        23.58 o                         
  -2   7   6        104.01        113.11        41.62 o                         
  -1   7   6         63.35         65.96        17.53 o                         
   0   7   6         12.48         22.73        17.54 o                         
   1   7   6        459.27        443.20        22.54 o                         
   2   7   6        859.93        849.08        35.46 o                         
   3   7   6        167.32        152.75        15.52 o                         
   4   7   6        368.45        383.40        23.78 o                         
   5   7   6         36.84         41.30        13.02 o                         
   6   7   6        342.71        333.62        23.40 o                         
   7   7   6        328.70        349.12        49.07 o                         
   8   7   6          4.64        -53.11        67.06 o                         
   9   7   6         12.06          0.15        21.33 o                         
  10   7   6         99.89         83.94        27.39 o                         
  -7   8   6        108.58         36.96        40.94 o                         
  -6   8   6         33.20         -4.97        26.90 o                         
  -5   8   6        356.45        307.49       104.09 o                         
  -4   8   6        552.46        449.26        45.94 o                         
  -3   8   6        125.99        154.03        29.49 o                         
  -2   8   6        115.76         79.11        19.11 o                         
  -1   8   6        304.00        270.27        31.65 o                         
   0   8   6        350.17        363.85        66.24 o                         
   1   8   6         45.19         55.52         9.52 o                         
   2   8   6         92.32         76.05        13.76 o                         
   3   8   6        182.89        168.79        29.72 o                         
   4   8   6        301.86        274.74        22.78 o                         
   5   8   6        326.92        326.74        24.24 o                         
   6   8   6       2003.12       2037.12        57.79 o                         
   7   8   6        632.47        674.54        49.47 o                         
   8   8   6         12.97         28.23        19.53 o                         
   9   8   6        469.69        523.63        49.33 o                         
  10   8   6        196.67        206.94        36.50 o                         
  -6   9   6        222.15        244.26        39.56 o                         
  -5   9   6         61.77         70.42        19.56 o                         
  -4   9   6          7.38          4.36        23.72 o                         
  -3   9   6         30.94         35.64        19.32 o                         
  -2   9   6         34.62         60.74        27.67 o                         
  -1   9   6        217.65        219.98        29.27 o                         
   0   9   6         86.66        125.63        24.31 o                         
   1   9   6        434.41        432.64        45.07 o                         
   2   9   6       1799.85       1881.12        64.42 o                         
   3   9   6        547.41        535.75        46.97 o                         
   4   9   6         92.06        122.48        17.70 o                         
   5   9   6         12.51          4.80        14.13 o                         
   6   9   6        175.53        205.32        26.65 o                         
   7   9   6        858.22        862.57        58.97 o                         
   8   9   6         28.23         35.79        66.47 o                         
   9   9   6         10.25        -19.16        23.64 o                         
  -6  10   6          9.47         20.69        23.68 o                         
  -5  10   6          3.42         47.89        23.58 o                         
  -4  10   6        420.10        356.77        43.42 o                         
  -3  10   6        722.31        749.92        57.63 o                         
  -2  10   6        282.71        232.08        32.15 o                         
  -1  10   6         35.72         52.59        24.31 o                         
   0  10   6       1414.22       1465.88       102.91 o                         
   1  10   6       2214.70       2311.81       101.45 o                         
   2  10   6        460.43        474.61        27.33 o                         
   3  10   6          1.65          0.63        13.88 o                         
   4  10   6        321.49        340.11        27.77 o                         
   5  10   6        202.26        213.40        23.69 o                         
   6  10   6        426.89        422.78        40.38 o                         
   7  10   6         17.61          5.84        21.35 o                         
   8  10   6          3.16          9.28        30.62 o                         
   9  10   6         56.26         95.53        28.15 o                         
  -5  11   6        160.43        199.14        47.98 o                         
  -4  11   6         86.72        110.86        28.40 o                         
  -3  11   6         23.98         41.82        40.12 o                         
  -2  11   6        487.22        556.07        61.43 o                         
  -1  11   6        904.60        853.60        62.67 o                         
   0  11   6        316.34        339.67        39.56 o                         
   1  11   6         10.63         -9.92        20.30 o                         
   2  11   6        176.52        158.14        27.22 o                         
   3  11   6        691.53        753.88        52.81 o                         
   4  11   6        165.40        183.99        25.85 o                         
   5  11   6        352.64        324.71        29.20 o                         
   6  11   6        385.25        462.34        50.70 o                         
   7  11   6        420.71        536.07        53.53 o                         
   8  11   6         40.20          0.70        23.93 o                         
  -3  12   6        112.72        116.50        52.29 o                         
  -2  12   6        214.27        229.81        38.34 o                         
  -1  12   6         15.90         19.73        23.31 o                         
   0  12   6        123.58         89.41        26.50 o                         
   1  12   6       1265.76       1377.29        75.73 o                         
   2  12   6        283.80        231.18        35.54 o                         
   3  12   6          8.00         25.93        57.29 o                         
   4  12   6          8.87          3.55        15.44 o                         
   5  12   6          1.95         18.76        16.05 o                         
   6  12   6        666.23        643.89        53.36 o                         
   7  12   6        580.25        601.13        55.76 o                         
  -2  13   6         26.65          8.35        23.22 o                         
  -1  13   6        274.20        316.13        42.62 o                         
   0  13   6        249.82        256.54        37.63 o                         
   1  13   6         93.36         59.44        20.79 o                         
   2  13   6         11.68          0.01        22.26 o                         
   3  13   6        124.21         78.79        39.07 o                         
   4  13   6        194.72        154.09        38.80 o                         
   5  13   6         34.01         67.51        38.16 o                         
  -3 -10   7        114.85          8.36        39.35 o                         
  -2 -10   7         91.64        104.23        53.11 o                         
  -1 -10   7         86.94         95.46        25.13 o                         
   0 -10   7        251.81        293.19        38.18 o                         
   1 -10   7        101.95        104.61        35.35 o                         
   2 -10   7          0.49          5.80        22.09 o                         
   3 -10   7         43.28         55.22        49.11 o                         
   4 -10   7         27.60         40.48        23.10 o                         
  -4  -9   7         16.25         69.33        27.31 o                         
  -3  -9   7         81.30         72.82        21.83 o                         
  -2  -9   7        848.67        856.90        59.15 o                         
  -1  -9   7          3.76         21.77        18.30 o                         
   0  -9   7        176.50        260.18        42.57 o                         
   1  -9   7          3.80         -5.49        18.12 o                         
   2  -9   7        249.47        249.38        34.34 o                         
   3  -9   7        210.45        270.32        45.93 o                         
   4  -9   7         49.64         26.79        19.18 o                         
   5  -9   7          0.55         -7.99        38.98 o                         
  -6  -8   7          0.03         35.92        25.16 o                         
  -5  -8   7         44.73         24.30        20.66 o                         
  -4  -8   7        696.23        771.74       113.81 o                         
  -3  -8   7        548.51        555.42        34.73 o                         
  -2  -8   7        641.77        564.16        55.35 o                         
  -1  -8   7         25.62         47.57        14.74 o                         
   0  -8   7        136.15        157.15        27.21 o                         
   1  -8   7        681.94        686.12        50.61 o                         
   2  -8   7        396.62        361.75        39.77 o                         
   3  -8   7          0.06         -9.30        17.97 o                         
   4  -8   7        151.76        165.81        31.42 o                         
   5  -8   7        405.13        373.88        41.59 o                         
   6  -8   7        214.51        315.63        42.28 o                         
   7  -8   7         19.79          0.76        27.42 o                         
  -6  -7   7        104.80        102.44        32.71 o                         
  -5  -7   7        177.53        218.59        33.66 o                         
  -4  -7   7          1.97         10.46        13.34 o                         
  -3  -7   7         10.46        -12.49        12.49 o                         
  -2  -7   7        242.34        251.11        34.34 o                         
  -1  -7   7         97.23         84.35        15.48 o                         
   0  -7   7         75.89        103.32        22.76 o                         
   1  -7   7         27.75         26.65        14.79 o                         
   2  -7   7         40.19         45.21        16.64 o                         
   3  -7   7        254.68        263.31        32.32 o                         
   4  -7   7        690.86        754.59        51.53 o                         
   5  -7   7        162.49        203.19        29.92 o                         
   6  -7   7          3.89        -21.58        21.58 o                         
   7  -7   7        109.53        145.17        33.04 o                         
   8  -7   7        314.48        420.57        94.46 o                         
  -7  -6   7          6.88         -4.06        24.70 o                         
  -6  -6   7          1.52         -1.98        20.57 o                         
  -5  -6   7          2.06        -16.59        18.24 o                         
  -4  -6   7        150.53        162.78        20.29 o                         
  -3  -6   7        837.00        852.32        39.21 o                         
  -2  -6   7          3.16         -7.42        16.58 o                         
  -1  -6   7          2.65         15.83        11.22 o                         
   0  -6   7        280.45        268.49        19.95 o                         
   1  -6   7        430.28        527.59        39.78 o                         
   2  -6   7       1399.37       1337.35       106.27 o                         
   3  -6   7        203.88        190.82        27.17 o                         
   4  -6   7        138.29        108.07        23.13 o                         
   5  -6   7        535.84        528.85        61.33 o                         
   6  -6   7        705.15        749.94        56.16 o                         
   7  -6   7        360.91        419.91        61.38 o                         
   8  -6   7         10.24          9.97        19.35 o                         
  -7  -5   7         56.72         70.56        24.34 o                         
  -6  -5   7         98.83         56.76        26.08 o                         
  -5  -5   7        485.35        575.00        46.97 o                         
  -4  -5   7         95.01        101.71        15.17 o                         
  -3  -5   7          6.91          3.13        22.33 o                         
  -2  -5   7        833.69        928.33        46.92 o                         
  -1  -5   7        243.84        208.25        20.93 o                         
   0  -5   7          3.69         14.88         8.70 o                         
   1  -5   7         78.16         80.37        30.99 o                         
   2  -5   7        734.17        725.90        43.88 o                         
   3  -5   7        466.55        434.62        35.35 o                         
   4  -5   7        339.37        461.84        38.53 o                         
   5  -5   7         28.38         57.54        20.08 o                         
   6  -5   7          0.68          1.63        15.99 o                         
   7  -5   7        104.63         98.07        24.05 o                         
   8  -5   7        117.38        113.93        28.21 o                         
   9  -5   7         85.87        109.25        32.53 o                         
  -8  -4   7        102.69         96.92        25.57 o                         
  -7  -4   7        620.91        588.74        52.06 o                         
  -6  -4   7        192.09        190.01        29.39 o                         
  -5  -4   7         29.55         18.88        12.38 o                         
  -4  -4   7        310.26        296.21        24.40 o                         
  -3  -4   7        469.12        446.38        27.35 o                         
  -2  -4   7        420.40        416.59        25.28 o                         
  -1  -4   7         11.80         19.85         8.85 o                         
   0  -4   7         10.56         21.53         8.54 o                         
   1  -4   7        205.69        207.11        23.95 o                         
   2  -4   7        620.71        545.02        37.19 o                         
   3  -4   7        902.31        880.47        47.68 o                         
   4  -4   7         55.31         71.56        17.20 o                         
   5  -4   7          9.06         10.14        18.95 o                         
   6  -4   7         17.01         62.30        18.87 o                         
   7  -4   7        366.13        438.73        73.42 o                         
   8  -4   7        184.75        221.08        33.17 o                         
   9  -4   7         19.14         12.00        20.37 o                         
  10  -4   7         20.52         48.97        24.01 o                         
  -8  -3   7        147.37        146.23        29.87 o                         
  -7  -3   7         90.21         62.52        25.01 o                         
  -6  -3   7        128.15        114.50        24.22 o                         
  -5  -3   7        338.73        332.16        30.32 o                         
  -4  -3   7        233.91        283.56        26.55 o                         
  -3  -3   7        231.89        214.52        19.49 o                         
  -2  -3   7        446.55        472.09        24.92 o                         
  -1  -3   7          4.24         -1.71         8.07 o                         
   0  -3   7       1606.43       1592.01        39.33 o                         
   1  -3   7       1820.69       1677.72        66.21 o                         
   2  -3   7        897.36        964.49        45.27 o                         
   3  -3   7        196.86        175.13        22.58 o                         
   4  -3   7       1368.32       1335.67        56.34 o                         
   5  -3   7        318.77        325.52        30.84 o                         
   6  -3   7         58.87         59.90        15.96 o                         
   7  -3   7        314.37        346.27        35.26 o                         
   8  -3   7         83.08         90.66        23.55 o                         
   9  -3   7        165.12        156.32        37.16 o                         
  10  -3   7         46.59         47.53        21.64 o                         
  -8  -2   7         18.44         -5.05        20.28 o                         
  -7  -2   7        896.26        975.25        97.00 o                         
  -6  -2   7        621.68        632.77        34.10 o                         
  -5  -2   7        435.90        395.44        26.37 o                         
  -4  -2   7         86.40         83.42        21.72 o                         
  -3  -2   7        178.35        174.65        17.97 o                         
  -2  -2   7       3327.23       3335.81        70.33 o                         
  -1  -2   7       1954.92       1941.86        45.96 o                         
   0  -2   7        865.42        875.53        28.66 o                         
   1  -2   7       1558.56       1489.94        29.99 o                         
   2  -2   7       4891.80       4751.27        95.59 o                         
   3  -2   7       2918.29       2841.47        75.88 o                         
   4  -2   7        448.06        478.88        34.48 o                         
   5  -2   7        310.55        270.29        37.12 o                         
   6  -2   7        261.84        283.64        26.35 o                         
   7  -2   7        110.88        120.48        16.22 o                         
   8  -2   7         68.25         72.88        15.15 o                         
   9  -2   7         24.27         27.47        15.04 o                         
  10  -2   7          0.71        -12.25        15.09 o                         
  -9  -1   7        137.13        236.11        39.28 o                         
  -8  -1   7         96.36         85.50        25.02 o                         
  -7  -1   7         55.95         55.99        30.99 o                         
  -6  -1   7        122.64        120.89        22.50 o                         
  -5  -1   7        411.34        415.67        28.50 o                         
  -4  -1   7        279.51        265.99        21.23 o                         
  -3  -1   7        113.04        114.80        18.86 o                         
  -2  -1   7        235.65        222.77        16.71 o                         
  -1  -1   7        466.89        452.28        23.12 o                         
   0  -1   7       1563.57       1425.15        38.77 o                         
   1  -1   7       2294.60       1978.33        66.65 o                         
   2  -1   7       1929.95       1890.74        59.93 o                         
   3  -1   7         12.55         17.86        15.45 o                         
   4  -1   7       3089.59       3135.20        49.76 o                         
   5  -1   7        303.11        292.50        18.35 o                         
   6  -1   7        514.46        494.70        25.31 o                         
   7  -1   7        146.82        123.25        16.01 o                         
   8  -1   7        102.18         91.97        15.09 o                         
   9  -1   7        807.14        910.99        42.31 o                         
  10  -1   7         82.98         69.96        17.33 o                         
  11  -1   7         77.52         45.82        20.15 o                         
  -9   0   7          6.80         33.64        22.94 o                         
  -8   0   7         10.32         -3.64        40.07 o                         
  -7   0   7        171.05        224.38        28.26 o                         
  -6   0   7         79.82        125.54        18.89 o                         
  -5   0   7         13.22         19.43        11.17 o                         
  -4   0   7         10.13         -5.32         8.30 o                         
  -3   0   7          1.79          7.87         9.41 o                         
  -2   0   7        115.19         77.78        15.27 o                         
  -1   0   7       2061.26       1794.39        71.06 o                         
   0   0   7       1781.94       1831.11        39.97 o                         
   1   0   7        133.38        129.06        12.22 o                         
   2   0   7       1415.99       1338.03        28.38 o                         
   3   0   7          6.25         24.41         6.31 o                         
   4   0   7       7099.77       7809.36        93.51 o                         
   5   0   7         12.65          5.68         8.90 o                         
   6   0   7        446.00        462.48        24.32 o                         
   7   0   7       1786.71       1840.93        59.59 o                         
   8   0   7        204.63        211.20        21.23 o                         
   9   0   7        482.06        494.99        32.61 o                         
  10   0   7         16.13         48.84        15.63 o                         
  11   0   7         85.40         81.79        22.74 o                         
  -9   1   7        269.75        293.85        75.15 o                         
  -8   1   7         98.10         81.92        24.80 o                         
  -7   1   7        162.72        154.90        20.93 o                         
  -6   1   7        112.11         92.70        17.46 o                         
  -5   1   7         36.20         22.76        17.47 o                         
  -4   1   7         72.32         79.46        12.89 o                         
  -3   1   7        275.34        301.90        26.02 o                         
  -2   1   7         12.89         36.93        11.51 o                         
  -1   1   7        394.29        401.74        25.73 o                         
   0   1   7       2812.35       3020.91        58.34 o                         
   1   1   7       1399.08       1334.32        32.48 o                         
   2   1   7        147.02        161.71        12.44 o                         
   3   1   7         77.97         76.80        11.70 o                         
   4   1   7       1659.24       1651.70        40.20 o                         
   5   1   7        435.22        463.94        24.20 o                         
   6   1   7        123.05        120.27        13.86 o                         
   7   1   7        155.06        160.71        16.85 o                         
   8   1   7          4.65          0.73        11.17 o                         
   9   1   7        447.89        464.57        29.70 o                         
  10   1   7        157.46        184.34        20.60 o                         
  11   1   7         91.30        165.67        30.50 o                         
  -9   2   7         27.75         48.12        25.09 o                         
  -8   2   7          5.60        -15.61        15.61 o                         
  -7   2   7         25.53         35.35        13.44 o                         
  -6   2   7        207.41        199.35        20.99 o                         
  -5   2   7        257.63        259.00        21.58 o                         
  -4   2   7         86.67         91.45        13.96 o                         
  -3   2   7        112.83         85.79        16.55 o                         
  -2   2   7       1340.37       1439.20        46.27 o                         
  -1   2   7       2196.84       2183.60        44.40 o                         
   0   2   7       1323.08       1232.67        41.00 o                         
   1   2   7        198.10        191.22        13.87 o                         
   2   2   7          3.94          2.19         8.05 o                         
   3   2   7       2481.26       2511.01        48.53 o                         
   4   2   7        534.90        510.79        23.86 o                         
   5   2   7         55.77         51.31        10.36 o                         
   6   2   7        604.80        584.16        33.56 o                         
   7   2   7        423.45        416.03        26.30 o                         
   8   2   7        213.98        208.38        20.92 o                         
   9   2   7        863.80        874.04        40.12 o                         
  10   2   7         10.87        -20.34        20.99 o                         
  11   2   7         49.31         43.29        20.76 o                         
  -8   3   7        246.06        285.62        29.29 o                         
  -7   3   7        289.97        269.01        41.00 o                         
  -6   3   7         24.42         41.07        15.10 o                         
  -5   3   7        199.81        197.10        29.30 o                         
  -4   3   7        384.33        391.73        23.47 o                         
  -3   3   7        751.18        829.18        32.99 o                         
  -2   3   7       1003.44        959.49        81.01 o                         
  -1   3   7         85.50        120.31        11.07 o                         
   0   3   7       1612.19       1635.15        60.76 o                         
   1   3   7       2394.64       2479.54        71.83 o                         
   2   3   7       2605.23       3089.38        64.62 o                         
   3   3   7        629.18        646.87        26.19 o                         
   4   3   7          4.21         15.57         7.64 o                         
   5   3   7       1344.92       1389.23        41.74 o                         
   6   3   7       2121.11       2134.51        53.97 o                         
   7   3   7          2.21         -2.34         9.85 o                         
   8   3   7         82.53         57.41        14.27 o                         
   9   3   7         18.22         22.44        17.86 o                         
  10   3   7        277.52        229.04        59.52 o                         
  11   3   7         52.85         41.99        20.52 o                         
  -8   4   7         12.19         -4.22        19.46 o                         
  -7   4   7        119.29         85.56        25.69 o                         
  -6   4   7        335.43        392.91        27.93 o                         
  -5   4   7        555.18        533.19        29.10 o                         
  -4   4   7        335.24        297.40        20.21 o                         
  -3   4   7          2.02          8.27         8.91 o                         
  -2   4   7        116.83        114.56        10.87 o                         
  -1   4   7       1660.16       1681.02        34.62 o                         
   0   4   7       3970.80       4232.34        91.00 o                         
   1   4   7       1914.32       1872.36        83.36 o                         
   2   4   7        141.78        141.73        12.95 o                         
   3   4   7        608.20        543.09        24.99 o                         
   4   4   7       4791.75       5014.93        76.73 o                         
   5   4   7       1544.67       1564.66        45.82 o                         
   6   4   7         19.87          8.06         9.39 o                         
   7   4   7        223.30        208.84        20.36 o                         
   8   4   7        128.08        119.49        17.31 o                         
   9   4   7        904.37        882.78        68.51 o                         
  10   4   7        112.83        112.08        29.17 o                         
  11   4   7          7.24         22.41        51.16 o                         
  -8   5   7         43.21         41.10        20.80 o                         
  -7   5   7        328.25        386.32        40.51 o                         
  -6   5   7        123.09        105.65        25.17 o                         
  -5   5   7          8.30          8.38        17.33 o                         
  -4   5   7        912.61        910.99        52.61 o                         
  -3   5   7       1617.17       1602.03        64.88 o                         
  -2   5   7       1060.33       1158.02        53.23 o                         
  -1   5   7        285.96        292.79        27.03 o                         
   0   5   7        102.23         95.61         8.03 o                         
   1   5   7        651.09        578.97        22.43 o                         
   2   5   7       2834.73       2965.55        54.06 o                         
   3   5   7       2283.67       2486.53        61.34 o                         
   4   5   7        361.96        403.81        23.47 o                         
   5   5   7       1990.76       2149.30        54.59 o                         
   6   5   7       4668.30       4783.43        97.14 o                         
   7   5   7        730.81        704.73        37.39 o                         
   8   5   7       1021.34        958.89        57.05 o                         
   9   5   7         91.60        130.98        39.07 o                         
  10   5   7        121.78        108.41        28.30 o                         
  11   5   7        244.75        364.49       100.86 o                         
  -8   6   7         89.23        112.07        31.57 o                         
  -7   6   7          2.37         -3.63        27.17 o                         
  -6   6   7        301.80        301.90        38.49 o                         
  -5   6   7        636.78        672.07        51.91 o                         
  -4   6   7        241.43        272.01        34.39 o                         
  -3   6   7          0.60         45.21        42.62 o                         
  -2   6   7        246.67        247.05        37.39 o                         
  -1   6   7        457.63        437.28        36.89 o                         
   0   6   7        138.87        135.96        19.36 o                         
   1   6   7          2.73          1.61         6.72 o                         
   2   6   7        411.28        435.42        22.62 o                         
   3   6   7       1601.26       1758.06        55.17 o                         
   4   6   7       1906.35       1964.76        51.49 o                         
   5   6   7       2602.92       2692.71        61.37 o                         
   6   6   7       2372.06       2348.16        66.10 o                         
   7   6   7        932.19        939.55        38.15 o                         
   8   6   7         11.44          7.48        19.45 o                         
   9   6   7        430.26        466.01        45.49 o                         
  10   6   7        304.61        271.73        38.13 o                         
  11   6   7         20.55         33.08        42.30 o                         
  -7   7   7         63.36         88.68        30.33 o                         
  -6   7   7         76.70         72.31        25.68 o                         
  -5   7   7         54.69         49.14        20.92 o                         
  -4   7   7        236.29        211.66        32.93 o                         
  -3   7   7        175.03        175.73        28.24 o                         
  -2   7   7        140.62        139.98        33.21 o                         
  -1   7   7         85.35         75.54        33.03 o                         
   0   7   7          1.08          2.58        12.74 o                         
   1   7   7        133.60        137.36        23.32 o                         
   2   7   7        430.31        399.64        23.04 o                         
   3   7   7        990.99       1028.77        37.76 o                         
   4   7   7         61.80         54.80        18.78 o                         
   5   7   7        181.63        144.59        17.43 o                         
   6   7   7       1542.41       1540.70        50.41 o                         
   7   7   7         56.16         57.66        17.31 o                         
   8   7   7        186.54        175.13        31.97 o                         
   9   7   7          0.46         27.61        20.59 o                         
  10   7   7        145.96        133.82        31.89 o                         
  -7   8   7          9.30        -22.32        27.85 o                         
  -6   8   7         36.69         33.78        24.32 o                         
  -5   8   7        203.64        142.00        32.60 o                         
  -4   8   7        400.50        316.37        40.74 o                         
  -3   8   7        221.59        189.18        31.96 o                         
  -2   8   7          6.16         -3.39        15.75 o                         
  -1   8   7        219.97        278.55        34.15 o                         
   0   8   7        646.84        759.39       109.68 o                         
   1   8   7        663.52        703.76        79.37 o                         
   2   8   7         60.95         49.20        11.96 o                         
   3   8   7       1351.06       1281.08        43.61 o                         
   4   8   7       1792.32       1792.29        52.60 o                         
   5   8   7       1561.88       1641.51        63.31 o                         
   6   8   7       1004.88        998.40        41.78 o                         
   7   8   7        210.23        185.18        36.35 o                         
   8   8   7        695.94        628.71        51.95 o                         
   9   8   7        447.99        408.72        47.05 o                         
  10   8   7         85.35        150.05        37.44 o                         
  -6   9   7        157.61        149.09        36.56 o                         
  -5   9   7        141.05        125.76        38.30 o                         
  -4   9   7         25.92         21.92        23.32 o                         
  -3   9   7        127.15        134.21        35.76 o                         
  -2   9   7        207.43        215.76        32.78 o                         
  -1   9   7        184.26        206.81        27.67 o                         
   0   9   7        283.09        289.75        32.66 o                         
   1   9   7        272.22        239.89        31.13 o                         
   2   9   7        581.24        488.75        26.67 o                         
   3   9   7        264.85        248.73        22.26 o                         
   4   9   7        248.46        270.29        23.11 o                         
   5   9   7        234.97        211.09        23.29 o                         
   6   9   7        375.81        400.62        29.06 o                         
   7   9   7        431.68        427.31        53.70 o                         
   8   9   7         82.11         52.64        45.25 o                         
   9   9   7          0.97        -15.33        23.48 o                         
  -5  10   7        266.42        296.40        46.89 o                         
  -4  10   7        124.08        158.11        34.08 o                         
  -3  10   7        119.87        144.32        52.66 o                         
  -2  10   7         75.78         71.77        25.22 o                         
  -1  10   7          1.71         -7.77        18.97 o                         
   0  10   7        257.38        235.44        47.39 o                         
   1  10   7       1532.71       1612.09       169.51 o                         
   2  10   7       1111.11       1167.53        78.60 o                         
   3  10   7         24.60         24.00        12.06 o                         
   4  10   7        648.93        650.30        36.05 o                         
   5  10   7       1057.53       1069.26        47.19 o                         
   6  10   7        453.30        445.06        31.86 o                         
   7  10   7         41.53         12.98        41.84 o                         
   8  10   7          0.49          7.11        23.99 o                         
   9  10   7        148.48        188.02        55.70 o                         
  -4  11   7         32.38         32.63        24.02 o                         
  -3  11   7          1.11         19.36        27.13 o                         
  -2  11   7        186.97        164.60        33.06 o                         
  -1  11   7        427.09        470.60        81.60 o                         
   0  11   7        424.71        404.66        42.18 o                         
   1  11   7         49.60         65.90        20.51 o                         
   2  11   7        577.42        565.54        50.75 o                         
   3  11   7       1568.68       1647.43        75.90 o                         
   4  11   7        643.15        598.13        36.50 o                         
   5  11   7         30.25         31.25        13.81 o                         
   6  11   7       1101.20       1044.67        64.20 o                         
   7  11   7        699.34        547.85        95.82 o                         
   8  11   7        296.76        339.71        42.33 o                         
  -3  12   7        101.23         96.61        27.44 o                         
  -2  12   7          0.77         29.18        22.80 o                         
  -1  12   7          7.14          5.71        42.89 o                         
   0  12   7         72.47         70.46        27.82 o                         
   1  12   7       1026.06       1054.63        69.45 o                         
   2  12   7        301.92        300.71        39.55 o                         
   3  12   7         35.41         37.30        20.10 o                         
   4  12   7          7.53         -8.67        23.58 o                         
   5  12   7         44.91         63.56        17.99 o                         
   6  12   7       1413.22       1437.79        84.01 o                         
   7  12   7         51.56         49.58        25.92 o                         
  -1  13   7         76.82         12.17        21.59 o                         
   0  13   7        106.01         74.57        31.35 o                         
   1  13   7         83.59         69.52        30.03 o                         
   2  13   7         14.90        -11.83        20.33 o                         
   3  13   7        144.30         80.68        22.58 o                         
   4  13   7        153.82        157.74        42.07 o                         
   5  13   7         86.19         80.78        44.71 o                         
  -1 -10   8         39.82         21.05        26.35 o                         
   0 -10   8        132.27        148.16        31.94 o                         
   1 -10   8        127.13        126.18        28.57 o                         
   2 -10   8         32.18         34.65        24.08 o                         
  -3  -9   8        378.43        425.80        70.78 o                         
  -2  -9   8         53.30         86.91        26.18 o                         
  -1  -9   8         40.89          3.97        22.04 o                         
   0  -9   8        147.51        119.70        30.58 o                         
   1  -9   8        111.55        123.03        27.09 o                         
   2  -9   8         46.35         52.12        28.62 o                         
   3  -9   8          1.94        -22.00        22.00 o                         
   4  -9   8        268.65        264.67        38.47 o                         
   5  -9   8         10.78         15.72        22.12 o                         
  -5  -8   8         38.67         41.06        35.66 o                         
  -4  -8   8        166.64        179.85        32.35 o                         
  -3  -8   8        315.30        347.68        29.73 o                         
  -2  -8   8          8.31         27.81        20.17 o                         
  -1  -8   8          7.91        -13.92        17.84 o                         
   0  -8   8         53.30         43.71        20.40 o                         
   1  -8   8        223.95        256.74        35.40 o                         
   2  -8   8        122.47        100.81        22.20 o                         
   3  -8   8        130.05        155.60        30.35 o                         
   4  -8   8         36.44         32.79        19.29 o                         
   5  -8   8        234.07        234.66        35.50 o                         
   6  -8   8        330.41        423.23        46.61 o                         
  -6  -7   8        120.37        193.27        43.62 o                         
  -5  -7   8        300.60        330.69        41.86 o                         
  -4  -7   8          4.66         28.45        22.17 o                         
  -3  -7   8        329.28        335.78        28.16 o                         
  -2  -7   8        897.75        870.45        42.12 o                         
  -1  -7   8        365.19        356.74        36.95 o                         
   0  -7   8         66.64         60.97        19.12 o                         
   1  -7   8         55.40         17.17        15.22 o                         
   2  -7   8        358.11        383.52        38.13 o                         
   3  -7   8        692.43        657.57        49.21 o                         
   4  -7   8        104.37        130.98        27.45 o                         
   5  -7   8          6.77        -14.68        20.95 o                         
   6  -7   8         36.16         36.33        53.66 o                         
   7  -7   8        287.12        288.78        39.40 o                         
  -6  -6   8          7.47         33.97        44.80 o                         
  -5  -6   8        139.27        184.17        37.03 o                         
  -4  -6   8        371.85        420.73        32.02 o                         
  -3  -6   8        317.95        317.26        25.82 o                         
  -2  -6   8         30.16         22.46        17.31 o                         
  -1  -6   8         12.00         27.88        11.77 o                         
   0  -6   8         88.25        103.04        21.18 o                         
   1  -6   8         24.23         44.28        24.76 o                         
   2  -6   8        166.36        182.66        35.94 o                         
   3  -6   8        877.89        804.75        58.29 o                         
   4  -6   8         18.26         -2.30        30.71 o                         
   5  -6   8        265.05        322.60        35.37 o                         
   6  -6   8        474.35        555.00        49.65 o                         
   7  -6   8        186.61        253.01        36.11 o                         
   8  -6   8         41.36         29.47        54.79 o                         
  -7  -5   8        103.26         56.60        31.94 o                         
  -6  -5   8         88.04         58.65        22.49 o                         
  -5  -5   8        242.12        214.97        42.25 o                         
  -4  -5   8        150.44        176.55        21.41 o                         
  -3  -5   8          7.36         19.48        12.24 o                         
  -2  -5   8        303.54        312.57        29.11 o                         
  -1  -5   8        127.38        113.73        16.15 o                         
   0  -5   8        330.80        398.06        34.49 o                         
   1  -5   8          8.52          8.68        13.51 o                         
   2  -5   8         50.48         46.54        35.39 o                         
   3  -5   8        822.44        844.49        69.69 o                         
   4  -5   8       1448.39       1498.88        68.68 o                         
   5  -5   8        171.13        179.37        34.98 o                         
   6  -5   8         60.58         55.67        19.51 o                         
   7  -5   8        294.56        303.62        35.63 o                         
   8  -5   8        199.56        219.99        34.92 o                         
   9  -5   8         59.84         71.67        32.67 o                         
  -7  -4   8        365.63        356.18        44.13 o                         
  -6  -4   8        157.85        135.61        42.71 o                         
  -5  -4   8          1.03        -13.67        13.67 o                         
  -4  -4   8        401.53        377.56        27.71 o                         
  -3  -4   8        799.77        835.41        37.75 o                         
  -2  -4   8        209.39        232.37        26.07 o                         
  -1  -4   8         46.56         46.92        11.62 o                         
   0  -4   8         35.36         21.04         9.03 o                         
   1  -4   8        325.81        356.18        31.33 o                         
   2  -4   8       1144.42       1173.06        54.71 o                         
   3  -4   8        240.28        232.31        27.37 o                         
   4  -4   8        557.23        492.67        56.47 o                         
   5  -4   8         56.20         66.61        20.90 o                         
   6  -4   8        299.54        348.90        73.97 o                         
   7  -4   8        109.49        132.17        27.08 o                         
   8  -4   8        125.63        129.21        26.67 o                         
   9  -4   8         49.22         45.79        23.68 o                         
  -8  -3   8        162.85        130.12        31.61 o                         
  -7  -3   8         18.55         13.50        29.89 o                         
  -6  -3   8        307.18        337.31        39.07 o                         
  -5  -3   8        739.25        719.38        63.05 o                         
  -4  -3   8        385.02        395.13        45.24 o                         
  -3  -3   8         20.83          7.24        10.79 o                         
  -2  -3   8        112.41        118.72        22.43 o                         
  -1  -3   8        215.15        186.76        16.76 o                         
   0  -3   8         24.12         26.13         9.09 o                         
   1  -3   8          2.30        -12.58        14.49 o                         
   2  -3   8        250.99        243.22        26.34 o                         
   3  -3   8        535.68        558.59        38.23 o                         
   4  -3   8       4745.14       4830.81       112.96 o                         
   5  -3   8        605.72        601.93        57.79 o                         
   6  -3   8         90.44        132.09        25.89 o                         
   7  -3   8        611.33        654.77        46.38 o                         
   8  -3   8         26.41         40.25        18.69 o                         
   9  -3   8        266.45        302.45        36.00 o                         
  10  -3   8          2.67        -15.42        23.49 o                         
  -8  -2   8         67.98         25.70        22.13 o                         
  -7  -2   8        420.73        366.56        40.33 o                         
  -6  -2   8         68.58         85.41        17.10 o                         
  -5  -2   8        108.06         88.03        15.64 o                         
  -4  -2   8         54.03         62.51        15.05 o                         
  -3  -2   8        201.71        184.61        18.43 o                         
  -2  -2   8        204.19        196.94        19.15 o                         
  -1  -2   8        489.57        446.46        24.89 o                         
   0  -2   8        201.01        188.96        17.02 o                         
   1  -2   8          2.88         -6.14         8.39 o                         
   2  -2   8       1340.12       1229.55        51.56 o                         
   3  -2   8       5976.45       6016.16       116.42 o                         
   4  -2   8        790.95        761.18        43.43 o                         
   5  -2   8        107.96        105.78        20.27 o                         
   6  -2   8       1086.28       1105.76        73.83 o                         
   7  -2   8        114.47         69.12        18.89 o                         
   8  -2   8        224.38        213.49        29.78 o                         
   9  -2   8        111.70        156.98        24.56 o                         
  10  -2   8         26.49          7.24        18.90 o                         
  -8  -1   8         65.55         55.62        26.12 o                         
  -7  -1   8          1.08        -17.58        19.10 o                         
  -6  -1   8        177.75        205.37        22.54 o                         
  -5  -1   8        469.78        463.37        30.02 o                         
  -4  -1   8        555.66        613.42        39.06 o                         
  -3  -1   8        114.34        111.93        14.45 o                         
  -2  -1   8         69.71         43.42        16.27 o                         
  -1  -1   8        924.81        835.68        31.68 o                         
   0  -1   8       1796.34       1812.20        42.23 o                         
   1  -1   8       1960.14       1848.98        46.18 o                         
   2  -1   8        237.43        211.06        22.36 o                         
   3  -1   8       3232.68       3231.73        84.51 o                         
   4  -1   8       2400.44       2289.22        70.82 o                         
   5  -1   8        567.78        552.41        37.50 o                         
   6  -1   8        360.34        361.50        22.49 o                         
   7  -1   8          0.49         -3.63        11.06 o                         
   8  -1   8          2.92         21.37        11.09 o                         
   9  -1   8       1181.82       1186.13        49.23 o                         
  10  -1   8         31.75         33.35        22.99 o                         
  11  -1   8         33.82         28.41        20.67 o                         
  -8   0   8        174.39        183.86        32.09 o                         
  -7   0   8        462.24        461.54        33.92 o                         
  -6   0   8        166.06        204.64        24.63 o                         
  -5   0   8          0.89         -4.62        12.67 o                         
  -4   0   8         42.72         41.91        10.26 o                         
  -3   0   8        225.06        285.50        21.39 o                         
  -2   0   8        478.60        487.05        25.32 o                         
  -1   0   8         56.25         56.79        10.54 o                         
   0   0   8        139.87        160.15        17.98 o                         
   1   0   8        453.33        429.82        28.50 o                         
   2   0   8        348.05        405.55        17.72 o                         
   3   0   8       3995.51       4024.04        87.48 o                         
   4   0   8       2467.73       2572.47        48.12 o                         
   5   0   8          6.21          1.62         7.71 o                         
   6   0   8       1044.06       1081.70        46.63 o                         
   7   0   8        349.17        348.37        23.34 o                         
   8   0   8        276.40        250.90        21.47 o                         
   9   0   8        373.16        326.52        25.87 o                         
  10   0   8         89.01         97.38        19.07 o                         
  11   0   8        225.53        235.67        33.48 o                         
  -8   1   8         68.90         32.63        37.94 o                         
  -7   1   8         24.83         26.65        21.75 o                         
  -6   1   8          0.69          1.53        12.51 o                         
  -5   1   8        116.69        119.23        17.16 o                         
  -4   1   8         40.49         42.15        17.05 o                         
  -3   1   8          9.96         28.73        11.22 o                         
  -2   1   8         64.52         65.21        11.51 o                         
  -1   1   8        105.08         74.58        20.90 o                         
   0   1   8        850.77        821.86        29.04 o                         
   1   1   8       1691.74       1583.80        38.51 o                         
   2   1   8       2176.20       2066.26        47.65 o                         
   3   1   8        180.70        177.89        14.23 o                         
   4   1   8       2264.46       2369.81        75.93 o                         
   5   1   8       1798.17       1808.28        46.76 o                         
   6   1   8        205.51        185.13        16.93 o                         
   7   1   8         58.81         52.73        13.44 o                         
   8   1   8        138.33        143.97        18.18 o                         
   9   1   8       1252.49       1250.71        48.73 o                         
  10   1   8        325.21        400.20        35.07 o                         
  11   1   8         23.29         45.51        39.44 o                         
  -8   2   8          5.84         -0.25        19.07 o                         
  -7   2   8        256.08        283.89        34.78 o                         
  -6   2   8        254.54        320.83        25.34 o                         
  -5   2   8        209.36        264.05        23.21 o                         
  -4   2   8          0.31          5.33        11.72 o                         
  -3   2   8        115.91         94.01        12.88 o                         
  -2   2   8        815.97        797.43        31.51 o                         
  -1   2   8       1104.80       1075.24        34.02 o                         
   0   2   8        467.49        506.91        29.87 o                         
   1   2   8         32.60         25.08         6.84 o                         
   2   2   8       1335.79       1358.24        36.13 o                         
   3   2   8       2113.45       2148.18        45.73 o                         
   4   2   8         25.17         31.26         9.21 o                         
   5   2   8        528.85        488.28        25.33 o                         
   6   2   8        640.79        638.33        31.16 o                         
   7   2   8       2642.19       2592.96        63.20 o                         
   8   2   8       3227.70       3342.74        75.28 o                         
   9   2   8        263.47        293.51        25.70 o                         
  10   2   8         20.04         31.53        13.95 o                         
  11   2   8        164.17        173.43        32.04 o                         
  -8   3   8        299.01        398.73        77.05 o                         
  -7   3   8        254.17        236.06        23.42 o                         
  -6   3   8        101.06        112.47        17.46 o                         
  -5   3   8         13.04         26.87        11.54 o                         
  -4   3   8        491.48        518.92        28.84 o                         
  -3   3   8        924.22        933.29        45.66 o                         
  -2   3   8        243.59        228.40        20.59 o                         
  -1   3   8         16.63         13.93        11.24 o                         
   0   3   8        683.09        849.31        29.12 o                         
   1   3   8        988.69        818.79        28.49 o                         
   2   3   8          6.36         10.93         8.98 o                         
   3   3   8       3887.64       4139.75        83.73 o                         
   4   3   8         34.47         36.86        11.60 o                         
   5   3   8        519.08        516.37        27.29 o                         
   6   3   8       2334.79       2338.21        58.62 o                         
   7   3   8        209.26        235.63        21.72 o                         
   8   3   8        174.47        168.25        20.60 o                         
   9   3   8        234.30        184.26        20.69 o                         
  10   3   8        455.06        444.89        44.02 o                         
  11   3   8         98.78        105.50        68.92 o                         
  -8   4   8         36.29         42.67        43.03 o                         
  -7   4   8         19.42         25.93        20.67 o                         
  -6   4   8        448.99        433.47        42.51 o                         
  -5   4   8        852.02        902.59        38.12 o                         
  -4   4   8         30.60         45.08        11.68 o                         
  -3   4   8        111.34        127.19        16.56 o                         
  -2   4   8       2335.22       2304.08        74.73 o                         
  -1   4   8       2441.99       2415.25        46.75 o                         
   0   4   8        774.50        809.99        30.55 o                         
   1   4   8         18.52         16.95         7.97 o                         
   2   4   8          3.79          5.91         7.16 o                         
   3   4   8        458.67        403.80        22.07 o                         
   4   4   8       1112.46       1091.90        38.22 o                         
   5   4   8        818.53        779.45        33.48 o                         
   6   4   8        191.33        171.02        18.47 o                         
   7   4   8         61.55         68.04        14.73 o                         
   8   4   8       1039.18        927.18        59.21 o                         
   9   4   8        400.55        468.97        61.56 o                         
  10   4   8         21.06         -4.13        20.61 o                         
  11   4   8         77.47        135.44        31.88 o                         
  -8   5   8          2.00         36.62        25.57 o                         
  -7   5   8         50.09         27.54        22.25 o                         
  -6   5   8         61.52         66.10        21.60 o                         
  -5   5   8          4.51          6.65        18.99 o                         
  -4   5   8        274.96        278.68        39.89 o                         
  -3   5   8       1450.18       1408.91        63.81 o                         
  -2   5   8        940.73        948.02        50.07 o                         
  -1   5   8          0.96          3.14        14.30 o                         
   0   5   8        404.38        381.58        17.44 o                         
   1   5   8        773.80        819.19        29.01 o                         
   2   5   8        685.04        674.75        38.06 o                         
   3   5   8          2.72         -1.03         9.10 o                         
   4   5   8        243.84        237.01        21.00 o                         
   5   5   8       1262.32       1225.28        42.94 o                         
   6   5   8        404.16        391.34        26.98 o                         
   7   5   8        799.54        841.11        37.29 o                         
   8   5   8       3053.24       3066.96        74.07 o                         
   9   5   8        655.15        703.15        52.37 o                         
  10   5   8        252.49        297.26        72.92 o                         
  11   5   8        209.87        151.33        31.70 o                         
  -7   6   8          0.50          6.88        20.07 o                         
  -6   6   8         10.78        -18.81        22.18 o                         
  -5   6   8        565.06        600.92        88.55 o                         
  -4   6   8        661.44       1026.02       372.46 o                         
  -3   6   8         33.56          7.79        15.93 o                         
  -2   6   8        514.09        550.32        98.14 o                         
  -1   6   8       1991.81       2192.46        76.28 o                         
   0   6   8       2989.76       3139.43        88.87 o                         
   1   6   8          2.80          8.75         5.77 o                         
   2   6   8       1009.03        976.14        32.86 o                         
   3   6   8        372.00        376.97        23.40 o                         
   4   6   8       1756.16       1819.30        51.77 o                         
   5   6   8       2434.63       2436.56        61.31 o                         
   6   6   8         18.40         13.43        11.74 o                         
   7   6   8       1237.52       1333.37        48.51 o                         
   8   6   8        132.24        139.11        63.70 o                         
   9   6   8        525.60        400.31        45.89 o                         
  10   6   8        136.69        137.08        45.57 o                         
  11   6   8         14.69        -24.72        45.21 o                         
  -7   7   8         58.06         46.18        24.92 o                         
  -6   7   8         56.23         80.09        26.00 o                         
  -5   7   8         37.20         48.20        21.52 o                         
  -4   7   8          8.92        -21.32        21.32 o                         
  -3   7   8        363.49        352.32        39.26 o                         
  -2   7   8        258.04        293.48        37.89 o                         
  -1   7   8         69.03         65.93        21.04 o                         
   0   7   8          0.45         -4.46        13.08 o                         
   1   7   8        185.44        213.81        26.15 o                         
   2   7   8        168.37        172.50        30.55 o                         
   3   7   8        206.44        200.05        18.79 o                         
   4   7   8         15.36         24.00        11.56 o                         
   5   7   8        635.01        605.24        33.07 o                         
   6   7   8       1576.57       1536.39        52.90 o                         
   7   7   8        151.34        109.21        17.39 o                         
   8   7   8         89.59        115.90        52.88 o                         
   9   7   8        109.57         90.10        36.89 o                         
  10   7   8        283.18        211.99        36.52 o                         
  -6   8   8         86.35         72.42        28.95 o                         
  -5   8   8        137.66        154.22        31.61 o                         
  -4   8   8        275.61        303.65        39.71 o                         
  -3   8   8        140.00        151.92        28.26 o                         
  -2   8   8         57.58         65.06        25.94 o                         
  -1   8   8         41.12         47.91        29.30 o                         
   0   8   8        126.50        119.73        52.25 o                         
   1   8   8        365.66        397.81        36.24 o                         
   2   8   8        216.19        208.78        18.10 o                         
   3   8   8        108.39         96.89        41.80 o                         
   4   8   8       1431.66       1346.81        56.26 o                         
   5   8   8        784.28        760.66        38.20 o                         
   6   8   8          1.27          0.41        12.53 o                         
   7   8   8       1701.98       1610.04        56.61 o                         
   8   8   8       1221.29       1188.70        67.33 o                         
   9   8   8        465.95        418.06        49.66 o                         
  10   8   8        300.65        298.67        45.77 o                         
  -6   9   8        176.03        127.33        35.32 o                         
  -5   9   8        378.34        328.35        43.30 o                         
  -4   9   8        120.78         98.68        28.16 o                         
  -3   9   8        318.90        377.89        44.07 o                         
  -2   9   8         86.64        145.37        44.93 o                         
  -1   9   8        245.59        268.36        34.25 o                         
   0   9   8        174.76        167.32        54.66 o                         
   1   9   8        210.55        267.23        32.86 o                         
   2   9   8        133.47        168.37        29.12 o                         
   3   9   8        223.69        225.45        25.14 o                         
   4   9   8        702.29        663.94        35.88 o                         
   5   9   8        152.49        107.08        17.03 o                         
   6   9   8       1668.29       1692.75        59.75 o                         
   7   9   8        198.98        194.05        32.48 o                         
   8   9   8         26.11         28.40        26.62 o                         
   9   9   8         11.06         10.89        37.80 o                         
  -5  10   8        242.25        223.41        45.98 o                         
  -4  10   8        394.49        279.64        42.34 o                         
  -3  10   8        257.34        261.01        43.84 o                         
  -2  10   8         80.70         44.89        33.89 o                         
  -1  10   8        143.03        124.26        42.53 o                         
   0  10   8        262.33        248.41        44.21 o                         
   1  10   8        309.30        305.29        55.75 o                         
   2  10   8         81.73         66.68        21.87 o                         
   3  10   8          6.31          6.12        16.52 o                         
   4  10   8        249.07        264.41        25.85 o                         
   5  10   8       1112.29       1060.55        45.80 o                         
   6  10   8        396.55        312.38        58.02 o                         
   7  10   8         12.18         -7.64        23.97 o                         
   8  10   8         13.04         16.64        21.03 o                         
   9  10   8        166.48        137.21        32.42 o                         
  -4  11   8         89.97         92.74        29.98 o                         
  -3  11   8        111.57        159.12        55.61 o                         
  -2  11   8        149.52        248.55        58.02 o                         
  -1  11   8        104.98        100.68        26.12 o                         
   0  11   8          7.20         25.84        18.52 o                         
   1  11   8          1.49          4.00        17.61 o                         
   2  11   8         90.31         84.35        38.07 o                         
   3  11   8        510.93        465.72        44.65 o                         
   4  11   8        501.62        422.63        30.71 o                         
   5  11   8         27.29         18.83        15.45 o                         
   6  11   8        116.28         81.30        36.71 o                         
   7  11   8        155.00        151.54        37.62 o                         
   8  11   8        858.50        847.36        67.14 o                         
  -3  12   8        135.88        173.43        37.41 o                         
  -2  12   8         10.15         50.74        27.96 o                         
  -1  12   8        386.09        312.56        44.04 o                         
   0  12   8        227.53        187.71        35.04 o                         
   1  12   8       1012.92        906.24        80.23 o                         
   2  12   8         31.14         45.98        21.60 o                         
   3  12   8          5.72        -10.07        26.31 o                         
   4  12   8        116.37         71.06        33.44 o                         
   5  12   8        462.09        515.21        47.82 o                         
   6  12   8        778.81        670.05        56.01 o                         
   7  12   8         50.03         56.11        23.47 o                         
  -1  13   8         79.77        125.75        36.20 o                         
   0  13   8         13.11         30.70        23.83 o                         
   1  13   8         12.30          8.36        32.44 o                         
   2  13   8         80.86         48.86        50.48 o                         
   3  13   8        133.88        122.77        30.27 o                         
   4  13   8        115.11         95.89        29.00 o                         
   5  13   8         13.24         18.99        34.17 o                         
  -2  -9   9        248.34        305.94        38.47 o                         
  -1  -9   9        310.50        326.57        39.99 o                         
   0  -9   9         23.58        -18.77        19.50 o                         
   1  -9   9        160.09        160.88        32.67 o                         
   2  -9   9          1.91        -20.96        20.96 o                         
   3  -9   9        347.00        359.53        44.05 o                         
   4  -9   9          0.66          2.11        22.20 o                         
  -4  -8   9        102.21        164.65        57.79 o                         
  -3  -8   9         48.39        110.19        44.30 o                         
  -2  -8   9          0.10        -14.10        30.71 o                         
  -1  -8   9         58.80         29.57        32.08 o                         
   0  -8   9        295.71        257.29        34.92 o                         
   1  -8   9        128.51        150.08        28.62 o                         
   2  -8   9        118.50        132.16        29.84 o                         
   3  -8   9          0.57          2.18        22.85 o                         
   4  -8   9        132.23        105.57        27.37 o                         
   5  -8   9        102.06         80.46        26.88 o                         
  -5  -7   9         47.86         56.35        23.21 o                         
  -4  -7   9         14.79          6.96        20.15 o                         
  -3  -7   9         25.51          3.15        13.34 o                         
  -2  -7   9        372.93        359.82        37.89 o                         
  -1  -7   9        848.93        887.01        56.04 o                         
   0  -7   9        293.97        304.55        33.20 o                         
   1  -7   9         39.08         15.47        18.69 o                         
   2  -7   9        865.98        938.68        58.77 o                         
   3  -7   9        417.62        399.29        49.66 o                         
   4  -7   9          7.86          2.12        20.22 o                         
   5  -7   9          4.35          1.30        18.79 o                         
   6  -7   9         93.89        106.83        34.48 o                         
   7  -7   9          1.88         17.46        43.57 o                         
  -6  -6   9         15.41         -0.02        24.22 o                         
  -5  -6   9         63.58         -6.85        23.85 o                         
  -4  -6   9        403.69        407.35        33.28 o                         
  -3  -6   9        627.13        600.25        36.62 o                         
  -2  -6   9         58.74         51.64        17.53 o                         
  -1  -6   9        207.37        216.38        33.48 o                         
   0  -6   9        535.40        512.74        41.28 o                         
   1  -6   9        113.37         93.87        22.97 o                         
   2  -6   9         36.25          5.08        16.37 o                         
   3  -6   9        113.51         74.43        22.72 o                         
   4  -6   9        845.89        850.28        56.73 o                         
   5  -6   9         28.11          1.23        18.50 o                         
   6  -6   9        232.33        238.94        40.21 o                         
   7  -6   9          0.56         -8.88        20.66 o                         
   8  -6   9        136.88        146.34        30.96 o                         
  -6  -5   9         12.96         19.03        26.99 o                         
  -5  -5   9        164.51        137.16        30.12 o                         
  -4  -5   9          5.70         35.68        17.81 o                         
  -3  -5   9         11.40         39.53        17.50 o                         
  -2  -5   9        192.44        184.47        21.54 o                         
  -1  -5   9        187.17        202.55        19.77 o                         
   0  -5   9         37.86         41.90        16.74 o                         
   1  -5   9         76.63         56.56        18.53 o                         
   2  -5   9         14.62         -7.54        16.70 o                         
   3  -5   9        472.28        499.70        42.57 o                         
   4  -5   9        371.25        376.38        36.13 o                         
   5  -5   9        275.91        334.87        41.62 o                         
   6  -5   9         23.56         22.21        20.67 o                         
   7  -5   9        107.55        138.36        35.26 o                         
   8  -5   9        704.94        860.97        63.41 o                         
  -7  -4   9         48.70         58.78        23.54 o                         
  -6  -4   9         57.75         80.14        33.98 o                         
  -5  -4   9         16.85         -4.93        19.50 o                         
  -4  -4   9        142.31        138.73        21.73 o                         
  -3  -4   9        674.72        673.55        36.83 o                         
  -2  -4   9        629.15        569.25        32.34 o                         
  -1  -4   9         74.09         67.10        13.88 o                         
   0  -4   9         33.61         45.92        15.02 o                         
   1  -4   9        483.98        515.35        53.25 o                         
   2  -4   9        408.76        370.32        33.51 o                         
   3  -4   9        115.07        125.10        22.73 o                         
   4  -4   9         77.26         54.65        15.26 o                         
   5  -4   9         61.80         59.08        19.89 o                         
   6  -4   9         18.89        -15.90        15.90 o                         
   7  -4   9        843.25        885.11        58.78 o                         
   8  -4   9        226.19        228.80        32.28 o                         
   9  -4   9        726.43        773.19        59.47 o                         
  -7  -3   9         15.08         16.28        23.26 o                         
  -6  -3   9        101.71        115.19        29.43 o                         
  -5  -3   9        551.34        571.14        48.39 o                         
  -4  -3   9        501.67        478.90        32.61 o                         
  -3  -3   9          9.62          7.36        11.46 o                         
  -2  -3   9        415.99        397.82        26.65 o                         
  -1  -3   9        607.20        589.21        29.86 o                         
   0  -3   9        168.14        163.07        22.43 o                         
   1  -3   9        133.13        138.29        22.97 o                         
   2  -3   9         17.14         12.69        27.71 o                         
   3  -3   9        666.34        648.83        42.42 o                         
   4  -3   9        465.62        529.80        40.45 o                         
   5  -3   9        131.64        127.24        28.58 o                         
   6  -3   9          0.05          4.64        24.99 o                         
   7  -3   9          3.08        -20.21        21.01 o                         
   8  -3   9         41.32         57.15        23.10 o                         
   9  -3   9        412.86        447.46        58.02 o                         
  10  -3   9          0.36        -11.53        24.83 o                         
  -7  -2   9        305.69        377.75        64.88 o                         
  -6  -2   9        117.43        103.30        25.11 o                         
  -5  -2   9         77.76         69.90        17.37 o                         
  -4  -2   9        262.32        274.82        25.29 o                         
  -3  -2   9        789.89        710.14        38.42 o                         
  -2  -2   9        670.18        614.47        32.40 o                         
  -1  -2   9          3.97         -3.68        13.03 o                         
   0  -2   9        129.91        102.06        14.90 o                         
   1  -2   9        307.93        292.50        36.03 o                         
   2  -2   9        951.13        905.31        46.26 o                         
   3  -2   9       1086.06       1084.65        52.23 o                         
   4  -2   9         38.15         17.85        13.69 o                         
   5  -2   9        157.63        178.95        26.67 o                         
   6  -2   9        545.63        510.12        41.55 o                         
   7  -2   9        452.32        487.48        46.16 o                         
   8  -2   9        157.30        152.47        32.44 o                         
   9  -2   9        223.82        224.55        32.25 o                         
  10  -2   9         99.22        161.41        31.70 o                         
  -7  -1   9         10.52         -1.19        19.67 o                         
  -6  -1   9         98.66         88.49        21.67 o                         
  -5  -1   9        333.50        374.09        29.45 o                         
  -4  -1   9        362.44        432.36        35.15 o                         
  -3  -1   9        175.74        162.67        19.64 o                         
  -2  -1   9         67.17         48.22        16.63 o                         
  -1  -1   9        247.98        250.66        19.40 o                         
   0  -1   9        601.39        608.76        27.10 o                         
   1  -1   9        852.27        760.96        27.27 o                         
   2  -1   9         16.85          2.77        17.22 o                         
   3  -1   9       1512.40       1514.32        59.04 o                         
   4  -1   9        924.95        873.11        47.02 o                         
   5  -1   9        233.25        234.18        26.90 o                         
   6  -1   9        140.18        109.56        20.50 o                         
   7  -1   9       2148.03       2194.52       156.74 o                         
   8  -1   9       3902.84       4321.58       116.92 o                         
   9  -1   9        301.06        281.66        35.18 o                         
  10  -1   9         28.69         53.74        23.01 o                         
  -8   0   9         86.86         98.76        28.58 o                         
  -7   0   9        359.66        455.02        44.01 o                         
  -6   0   9        589.97        601.99        37.12 o                         
  -5   0   9        130.71        121.89        18.62 o                         
  -4   0   9        266.58        233.37        21.38 o                         
  -3   0   9        757.05        817.42        36.75 o                         
  -2   0   9        793.48        762.82        41.42 o                         
  -1   0   9        706.62        602.79        37.59 o                         
   0   0   9        261.66        261.97        21.35 o                         
   1   0   9       2714.63       2483.94        76.09 o                         
   2   0   9        971.20        882.95        41.46 o                         
   3   0   9       3713.37       3795.92        89.39 o                         
   4   0   9         92.91         64.64         9.56 o                         
   5   0   9         58.56         60.79        10.97 o                         
   6   0   9       1203.24       1192.11        52.89 o                         
   7   0   9          6.18         21.23        10.89 o                         
   8   0   9        882.88        913.51        40.06 o                         
   9   0   9         35.22         55.21        15.85 o                         
  10   0   9        122.05        146.96        28.57 o                         
  11   0   9        206.76        262.60        59.34 o                         
  -8   1   9        190.86        195.18        61.56 o                         
  -7   1   9         33.81         37.40        15.59 o                         
  -6   1   9        115.60         95.50        16.79 o                         
  -5   1   9        133.43        146.57        20.18 o                         
  -4   1   9         14.11         19.17        11.53 o                         
  -3   1   9        147.84        152.86        18.17 o                         
  -2   1   9         90.63        100.44        14.51 o                         
  -1   1   9        100.20        118.99        14.08 o                         
   0   1   9        269.81        259.97        20.22 o                         
   1   1   9         66.13         68.96        11.38 o                         
   2   1   9        105.68        114.02        12.32 o                         
   3   1   9          4.72          3.17         7.11 o                         
   4   1   9        274.20        232.88        17.15 o                         
   5   1   9        605.15        548.91        27.58 o                         
   6   1   9          4.88         11.08        11.57 o                         
   7   1   9         76.99         64.66        14.04 o                         
   8   1   9        319.56        339.69        25.40 o                         
   9   1   9        392.51        344.09        34.59 o                         
  10   1   9        186.77        200.16        24.81 o                         
  11   1   9          2.78        -22.77        49.20 o                         
  -8   2   9         20.30         94.68        38.53 o                         
  -7   2   9        130.36        148.88        41.22 o                         
  -6   2   9        295.09        376.11        32.77 o                         
  -5   2   9        514.22        557.37        33.30 o                         
  -4   2   9        342.73        330.39        27.91 o                         
  -3   2   9        177.34        229.33        27.13 o                         
  -2   2   9        788.13        855.73        49.55 o                         
  -1   2   9        930.49        919.61        33.83 o                         
   0   2   9        326.98        376.40        22.32 o                         
   1   2   9         19.51          7.12        10.83 o                         
   2   2   9        995.75        957.79        37.65 o                         
   3   2   9       1150.49       1140.89        35.21 o                         
   4   2   9        204.72        197.13        17.12 o                         
   5   2   9          3.63         10.59        10.72 o                         
   6   2   9       1486.65       1485.10        47.87 o                         
   7   2   9        999.77        966.50        47.02 o                         
   8   2   9       3295.88       3344.07        77.42 o                         
   9   2   9        249.77        218.34        23.24 o                         
  10   2   9         18.96         14.16        13.61 o                         
  11   2   9         90.05        153.58        41.30 o                         
  -7   3   9        128.29        130.04        34.53 o                         
  -6   3   9        111.53         81.03        16.76 o                         
  -5   3   9        182.52        189.32        22.63 o                         
  -4   3   9        425.53        379.79        26.21 o                         
  -3   3   9         55.01         45.79        12.76 o                         
  -2   3   9        386.12        360.75        22.61 o                         
  -1   3   9        368.55        337.36        20.41 o                         
   0   3   9       3490.19       3713.62        94.82 o                         
   1   3   9        790.65        769.94        29.92 o                         
   2   3   9        334.08        339.83        20.17 o                         
   3   3   9         51.58         62.17        11.39 o                         
   4   3   9         87.67         93.79        12.69 o                         
   5   3   9        228.21        241.92        20.59 o                         
   6   3   9         63.28         75.11        20.26 o                         
   7   3   9        231.79        210.00        19.73 o                         
   8   3   9        211.93        203.48        22.42 o                         
   9   3   9        175.50        166.55        22.12 o                         
  10   3   9        229.01        262.68        35.22 o                         
  11   3   9         66.86         60.46        22.39 o                         
  -7   4   9        209.12        227.48        35.91 o                         
  -6   4   9        184.44        163.95        28.02 o                         
  -5   4   9         57.20         32.35        34.89 o                         
  -4   4   9        619.41        634.66        31.83 o                         
  -3   4   9         45.10         50.61        10.97 o                         
  -2   4   9       1091.37       1128.42        54.20 o                         
  -1   4   9       4317.40       4362.41        86.65 o                         
   0   4   9       1997.09       2098.53        46.92 o                         
   1   4   9        152.57        127.79        13.77 o                         
   2   4   9       1414.68       1387.41        41.61 o                         
   3   4   9       1408.78       1474.10        61.07 o                         
   4   4   9        715.00        695.55        32.21 o                         
   5   4   9          1.98          0.32        10.86 o                         
   6   4   9        241.70        223.61        20.79 o                         
   7   4   9         19.74         24.41        12.76 o                         
   8   4   9        631.54        580.89        34.06 o                         
   9   4   9        262.75        279.25        35.96 o                         
  10   4   9          1.22         -5.59        22.63 o                         
  11   4   9          1.86          7.27        31.30 o                         
  -7   5   9         30.13         67.86        54.11 o                         
  -6   5   9          1.42         -6.51        17.76 o                         
  -5   5   9         28.71         43.60        21.55 o                         
  -4   5   9        166.82        202.56        51.48 o                         
  -3   5   9        837.77        793.88        51.73 o                         
  -2   5   9        276.84        296.84        30.75 o                         
  -1   5   9          3.00          6.99        14.86 o                         
   0   5   9       1166.08       1163.50        37.19 o                         
   1   5   9       1989.49       2028.18       108.17 o                         
   2   5   9       1234.41       1379.52        85.37 o                         
   3   5   9         12.81         11.57         9.21 o                         
   4   5   9        829.93        910.46        37.05 o                         
   5   5   9        434.99        435.35        27.82 o                         
   6   5   9        244.43        212.52        20.38 o                         
   7   5   9       3072.42       3023.06        74.37 o                         
   8   5   9        644.50        606.37        35.28 o                         
   9   5   9        499.88        494.61        44.39 o                         
  10   5   9        683.80        667.87        53.32 o                         
  11   5   9         90.48         73.56        29.94 o                         
  -7   6   9          0.26         -1.43        24.25 o                         
  -6   6   9        112.36        123.07        28.76 o                         
  -5   6   9        719.45        671.07        81.46 o                         
  -4   6   9         11.23        -18.40        20.94 o                         
  -3   6   9         75.28        103.88        24.85 o                         
  -2   6   9        203.11        172.68        27.00 o                         
  -1   6   9       1627.61       1715.32        69.11 o                         
   0   6   9       1454.35       1486.80        63.08 o                         
   1   6   9         53.21         47.32         9.20 o                         
   2   6   9         58.14         55.26        10.57 o                         
   3   6   9        136.01        100.85        14.23 o                         
   4   6   9       2471.36       2430.17        61.60 o                         
   5   6   9       1900.22       1999.05        57.42 o                         
   6   6   9        355.39        321.62        25.37 o                         
   7   6   9        497.91        520.77        32.64 o                         
   8   6   9        540.76        565.86        37.45 o                         
   9   6   9        936.67        956.95        63.75 o                         
  10   6   9        121.36        114.69        27.76 o                         
  -6   7   9         15.53         11.85        23.57 o                         
  -5   7   9         63.48         26.39        22.18 o                         
  -4   7   9         78.67         76.08        36.98 o                         
  -3   7   9        407.46        358.59        40.73 o                         
  -2   7   9         52.94         27.31        18.18 o                         
  -1   7   9        102.08         63.80        18.75 o                         
   0   7   9         47.90         46.14        20.17 o                         
   1   7   9        125.29        129.57        22.73 o                         
   2   7   9         14.98          6.02        10.40 o                         
   3   7   9        115.00        120.07        15.38 o                         
   4   7   9         16.71         25.67        12.63 o                         
   5   7   9        341.37        355.43        26.58 o                         
   6   7   9        579.48        608.91        35.21 o                         
   7   7   9        403.74        394.73        30.31 o                         
   8   7   9        261.43        246.03        30.74 o                         
   9   7   9         95.72        144.77        29.28 o                         
  10   7   9        289.20        287.84        40.70 o                         
  -6   8   9         14.39         39.07        22.98 o                         
  -5   8   9         99.14        104.87        32.22 o                         
  -4   8   9        988.31        982.70        67.53 o                         
  -3   8   9          8.46         27.21        19.44 o                         
  -2   8   9        119.08        135.40        27.14 o                         
  -1   8   9        787.59        750.64        52.47 o                         
   0   8   9        216.66        220.13        29.26 o                         
   1   8   9         99.88         72.73        19.76 o                         
   2   8   9         36.46         44.88        16.71 o                         
   3   8   9         21.44         26.46        19.36 o                         
   4   8   9        248.34        236.70        21.71 o                         
   5   8   9        513.44        501.70        32.92 o                         
   6   8   9        985.31       1010.77        45.26 o                         
   7   8   9          0.45         19.36        14.69 o                         
   8   8   9        946.84        921.23        63.29 o                         
   9   8   9        490.47        497.66        82.28 o                         
  10   8   9         61.41         46.21        47.02 o                         
  -5   9   9         27.49         48.85        25.60 o                         
  -4   9   9        703.48        616.32        57.53 o                         
  -3   9   9        330.47        289.64        37.74 o                         
  -2   9   9        222.42        252.90        36.41 o                         
  -1   9   9        207.88        237.62        33.77 o                         
   0   9   9        154.28        149.23        28.21 o                         
   1   9   9        361.48        358.71        40.16 o                         
   2   9   9        128.89         67.50        24.35 o                         
   3   9   9         10.26          0.08        14.35 o                         
   4   9   9        105.16        119.74        18.61 o                         
   5   9   9         48.89         68.08        16.75 o                         
   6   9   9        481.28        453.61        33.03 o                         
   7   9   9          3.33        -11.45        22.57 o                         
   8   9   9         80.72        105.44        26.75 o                         
   9   9   9         47.77         42.60        23.88 o                         
  -4  10   9       1312.67       1276.15        82.37 o                         
  -3  10   9        138.12        115.98        29.71 o                         
  -2  10   9          4.71          5.07        19.44 o                         
  -1  10   9        517.78        597.06        50.16 o                         
   0  10   9        494.26        530.89        48.05 o                         
   1  10   9        735.03        743.31        81.46 o                         
   2  10   9          2.66         14.59        23.08 o                         
   3  10   9        164.90        144.44        27.89 o                         
   4  10   9        557.76        541.45        41.20 o                         
   5  10   9        533.77        489.72        33.58 o                         
   6  10   9        165.71        153.00        22.07 o                         
   7  10   9         74.80         66.93        28.21 o                         
   8  10   9          1.41        -16.96        23.59 o                         
   9  10   9        154.14        122.57        31.23 o                         
  -3  11   9        300.68        266.99        41.95 o                         
  -2  11   9        466.00        478.71        50.55 o                         
  -1  11   9        361.89        350.76        44.71 o                         
   0  11   9         13.01         20.80        22.08 o                         
   1  11   9        149.13        162.39        31.42 o                         
   2  11   9        851.53        947.54        63.08 o                         
   3  11   9        593.74        522.62        48.16 o                         
   4  11   9         21.93          0.98        29.53 o                         
   5  11   9         68.43         99.06        29.07 o                         
   6  11   9        215.28        210.70        24.27 o                         
   7  11   9        195.73        269.72        40.88 o                         
   8  11   9         47.13         69.85        30.19 o                         
  -2  12   9        108.40         55.45        30.05 o                         
  -1  12   9        101.49        130.90        37.12 o                         
   0  12   9         25.38         51.83        23.99 o                         
   1  12   9       1798.92       1852.50       189.64 o                         
   2  12   9         39.89         48.58        39.66 o                         
   3  12   9          0.10         24.52        22.42 o                         
   4  12   9        288.14        271.92        39.69 o                         
   5  12   9        758.30        760.47       112.04 o                         
   6  12   9        626.87        584.54        81.05 o                         
   7  12   9         13.92          5.85        54.84 o                         
   0  13   9         54.51         67.14        24.57 o                         
   1  13   9         11.75         23.41        26.28 o                         
   2  13   9        188.13        244.79        46.02 o                         
   3  13   9        317.38        278.90        41.97 o                         
   4  13   9        146.19         87.15        27.87 o                         
   5  13   9         22.16         39.44        35.07 o                         
  -2  -8  10          7.84         19.74        32.85 o                         
  -1  -8  10        168.11        188.93        32.43 o                         
   0  -8  10        407.88        418.57        46.81 o                         
   1  -8  10        353.61        411.58        45.85 o                         
   2  -8  10         29.41         37.50        34.44 o                         
   3  -8  10        170.57        181.10        33.54 o                         
   4  -8  10        113.98        120.92        43.66 o                         
  -4  -7  10          4.02        -22.81        46.89 o                         
  -3  -7  10         60.67         84.34        23.95 o                         
  -2  -7  10         93.71        128.51        28.79 o                         
  -1  -7  10        155.30        210.13        33.27 o                         
   0  -7  10        166.27        186.21        32.59 o                         
   1  -7  10          7.44        -17.11        31.98 o                         
   2  -7  10        263.91        259.59        34.55 o                         
   3  -7  10        103.90        113.68        27.17 o                         
   4  -7  10        123.77        108.75        60.11 o                         
   5  -7  10         55.41         34.36        24.15 o                         
   6  -7  10         13.29         -8.90        23.49 o                         
  -5  -6  10         15.19          7.50        20.26 o                         
  -4  -6  10         74.23        100.41        38.07 o                         
  -3  -6  10        201.52        176.67        23.59 o                         
  -2  -6  10        231.50        234.78        31.00 o                         
  -1  -6  10          3.66         32.00        17.81 o                         
   0  -6  10        651.87        665.17        52.20 o                         
   1  -6  10        552.29        646.85        57.88 o                         
   2  -6  10        394.20        361.02        38.84 o                         
   3  -6  10         49.88         -9.25        37.16 o                         
   4  -6  10        244.82        275.43        36.91 o                         
   5  -6  10        188.07        186.27        31.32 o                         
   6  -6  10         79.92         90.82        28.76 o                         
   7  -6  10         62.24         20.88        22.40 o                         
  -5  -5  10          1.48         -1.14        21.64 o                         
  -4  -5  10         27.79          6.32        13.62 o                         
  -3  -5  10        116.36         96.83        18.82 o                         
  -2  -5  10        333.40        310.23        26.64 o                         
  -1  -5  10        197.86        221.26        34.12 o                         
   0  -5  10          4.55         -4.59        15.41 o                         
   1  -5  10         78.76        106.06        23.51 o                         
   2  -5  10        111.08        105.77        21.42 o                         
   3  -5  10         15.81         22.93        18.77 o                         
   4  -5  10         30.28         53.81        30.12 o                         
   5  -5  10          2.83          4.50        17.67 o                         
   6  -5  10          4.09          0.33        27.94 o                         
   7  -5  10         14.14         36.54        23.35 o                         
   8  -5  10        200.27        269.00        42.66 o                         
  -6  -4  10          5.47         10.11        35.17 o                         
  -5  -4  10          0.45         19.55        58.97 o                         
  -4  -4  10        126.25        121.09        20.51 o                         
  -3  -4  10        274.79        269.62        25.76 o                         
  -2  -4  10         95.97         68.35        14.35 o                         
  -1  -4  10        119.44        108.05        16.49 o                         
   0  -4  10          1.54         11.55        13.58 o                         
   1  -4  10        254.68        270.15        31.15 o                         
   2  -4  10        249.95        258.25        36.57 o                         
   3  -4  10         27.47          8.22        37.44 o                         
   4  -4  10         19.93         10.74        19.85 o                         
   5  -4  10          5.27         -6.46        22.90 o                         
   6  -4  10        709.47        727.18        52.68 o                         
   7  -4  10       2311.29       2468.74        98.31 o                         
   8  -4  10       1216.47       1291.36       110.58 o                         
   9  -4  10         23.81         41.30        24.64 o                         
  -6  -3  10        247.66        253.61        67.42 o                         
  -5  -3  10        312.27        336.38        29.14 o                         
  -4  -3  10          3.62         -4.44        13.30 o                         
  -3  -3  10          9.45          6.26        12.63 o                         
  -2  -3  10        287.10        315.11        39.94 o                         
  -1  -3  10       1228.36       1289.74        45.49 o                         
   0  -3  10        186.85        219.76        27.69 o                         
   1  -3  10        111.41         79.35        17.16 o                         
   2  -3  10         82.25         77.88        45.30 o                         
   3  -3  10       1146.43       1154.60        59.43 o                         
   4  -3  10        191.57        196.48        49.93 o                         
   5  -3  10          2.03        -13.88        18.18 o                         
   6  -3  10        355.31        381.61        40.15 o                         
   7  -3  10          6.47          6.57        18.66 o                         
   8  -3  10        308.58        382.02        60.43 o                         
   9  -3  10         20.78         12.17        23.26 o                         
  -7  -2  10        244.41        231.80        37.73 o                         
  -6  -2  10         19.14          9.66        19.74 o                         
  -5  -2  10          2.31          3.98        13.28 o                         
  -4  -2  10        423.75        408.51        44.16 o                         
  -3  -2  10       1671.90       1777.97       106.90 o                         
  -2  -2  10        494.65        472.57        39.09 o                         
  -1  -2  10         90.58         97.67        15.72 o                         
   0  -2  10        330.94        312.37        22.32 o                         
   1  -2  10        402.41        384.47        32.93 o                         
   2  -2  10        539.92        516.97        78.96 o                         
   3  -2  10        260.33        278.09        33.08 o                         
   4  -2  10         11.54         -4.67        14.86 o                         
   5  -2  10        218.55        224.95        31.35 o                         
   6  -2  10        110.90        117.86        25.94 o                         
   7  -2  10        622.72        675.35        50.90 o                         
   8  -2  10        144.77        163.17        28.11 o                         
   9  -2  10          3.82        -36.62        36.62 o                         
  10  -2  10         40.73         28.09        31.26 o                         
  -7  -1  10         30.15         41.24        37.48 o                         
  -6  -1  10         88.55         87.98        18.63 o                         
  -5  -1  10        471.80        477.06        34.13 o                         
  -4  -1  10        694.04        686.01        39.51 o                         
  -3  -1  10         20.73          8.45        12.72 o                         
  -2  -1  10        200.66        210.21        20.37 o                         
  -1  -1  10        568.58        639.83        31.32 o                         
   0  -1  10        466.18        476.42        25.66 o                         
   1  -1  10        374.87        305.93        22.92 o                         
   2  -1  10         49.95         50.67        14.77 o                         
   3  -1  10       1466.06       1356.94        59.42 o                         
   4  -1  10       1564.61       1541.43        65.70 o                         
   5  -1  10        850.60        811.27        49.26 o                         
   6  -1  10       1272.62       1273.60        63.55 o                         
   7  -1  10       1170.93       1226.86        63.68 o                         
   8  -1  10       2331.72       2406.56       165.69 o                         
   9  -1  10         60.74         38.63        22.09 o                         
  10  -1  10          0.98          2.97        31.98 o                         
  -7   0  10        140.10        193.48        35.53 o                         
  -6   0  10        426.94        476.73        34.92 o                         
  -5   0  10          0.12         -3.64        16.88 o                         
  -4   0  10         92.94         76.52        21.81 o                         
  -3   0  10         27.15         42.56        13.21 o                         
  -2   0  10       1250.57       1351.32        45.29 o                         
  -1   0  10        342.21        334.87        23.74 o                         
   0   0  10          4.06         -9.60         9.60 o                         
   1   0  10        246.12        228.33        17.50 o                         
   2   0  10        459.84        370.74        25.31 o                         
   3   0  10       3402.50       3490.22        91.18 o                         
   4   0  10        188.29        160.24        22.61 o                         
   5   0  10        497.44        558.89        40.90 o                         
   6   0  10        505.89        495.21        40.57 o                         
   7   0  10         40.72         16.32        47.16 o                         
   8   0  10        495.37        475.81        61.47 o                         
   9   0  10          8.60        -16.31        18.18 o                         
  10   0  10         21.99         -5.13        21.67 o                         
  -7   1  10         18.21         27.98        23.52 o                         
  -6   1  10         43.97         67.12        17.60 o                         
  -5   1  10         48.28         92.54        33.70 o                         
  -4   1  10        583.35        476.72        37.42 o                         
  -3   1  10          3.09         11.81        15.38 o                         
  -2   1  10         45.73         42.07        14.97 o                         
  -1   1  10        172.30        185.91        18.51 o                         
   0   1  10        127.71        130.93        15.21 o                         
   1   1  10         65.67         48.22        10.94 o                         
   2   1  10          8.40          5.09         7.47 o                         
   3   1  10        233.95        229.95        24.89 o                         
   4   1  10        961.74        888.76        36.47 o                         
   5   1  10        153.55        146.04        25.54 o                         
   6   1  10          1.32          5.91         9.34 o                         
   7   1  10        116.43        109.91        16.48 o                         
   8   1  10        127.97        116.53        27.08 o                         
   9   1  10        239.31        233.70        24.86 o                         
  10   1  10        112.99        120.58        26.25 o                         
  -7   2  10        134.02        142.79        23.19 o                         
  -6   2  10         58.93         68.46        19.61 o                         
  -5   2  10        356.12        331.94        28.85 o                         
  -4   2  10         10.44         -1.96        11.92 o                         
  -3   2  10         25.77         34.23        13.23 o                         
  -2   2  10         45.37         74.63        14.42 o                         
  -1   2  10        601.72        647.08        30.47 o                         
   0   2  10        291.40        291.37        21.06 o                         
   1   2  10          1.61         -4.22         8.55 o                         
   2   2  10       1842.17       1889.69        46.95 o                         
   3   2  10       2318.13       2393.76        62.98 o                         
   4   2  10        109.71         78.28        11.44 o                         
   5   2  10          0.18         -9.13         9.34 o                         
   6   2  10         68.44         67.26        14.98 o                         
   7   2  10       1316.76       1363.78        49.41 o                         
   8   2  10        128.92        131.65        17.47 o                         
   9   2  10         22.17         42.47        14.57 o                         
  10   2  10        148.67        170.27        24.14 o                         
  11   2  10        137.60        161.65        43.52 o                         
  -7   3  10         62.77         58.11        25.27 o                         
  -6   3  10        101.93        100.96        23.11 o                         
  -5   3  10        963.57        893.46        56.06 o                         
  -4   3  10          3.45          6.03        10.71 o                         
  -3   3  10          2.78         17.38        10.59 o                         
  -2   3  10         80.08         65.07        15.82 o                         
  -1   3  10         18.44         24.10        10.66 o                         
   0   3  10        620.01        639.83        28.51 o                         
   1   3  10       1754.74       1785.09        47.33 o                         
   2   3  10        184.87        169.13        16.19 o                         
   3   3  10         11.18         19.02         9.49 o                         
   4   3  10       2238.00       2329.41        56.80 o                         
   5   3  10       1082.97       1014.71        40.09 o                         
   6   3  10        347.07        319.57        25.48 o                         
   7   3  10        243.56        256.69        23.31 o                         
   8   3  10          3.89         11.44        13.67 o                         
   9   3  10        184.02        166.14        20.22 o                         
  10   3  10         52.17         64.65        20.09 o                         
  11   3  10         34.09         31.41        20.87 o                         
  -7   4  10        286.17        363.16        55.38 o                         
  -6   4  10        227.13        290.65        58.61 o                         
  -5   4  10        511.65        454.51        43.44 o                         
  -4   4  10         28.37         58.11        21.29 o                         
  -3   4  10        158.28        136.45        15.58 o                         
  -2   4  10         61.65         68.77        12.45 o                         
  -1   4  10       1273.68       1264.45        39.97 o                         
   0   4  10       1000.72        991.99        35.60 o                         
   1   4  10         91.50         97.74        14.43 o                         
   2   4  10        708.52        683.55        29.71 o                         
   3   4  10       3420.73       3543.17        87.55 o                         
   4   4  10       1947.30       1948.92        67.51 o                         
   5   4  10         28.32         33.40        10.65 o                         
   6   4  10        117.55         99.15        19.36 o                         
   7   4  10        229.63        254.51        23.38 o                         
   8   4  10        994.81        998.68        45.60 o                         
   9   4  10        203.96        190.87        24.13 o                         
  10   4  10          5.15          5.43        26.03 o                         
  11   4  10         73.48         96.81        27.46 o                         
  -7   5  10         29.84         35.78        24.17 o                         
  -6   5  10         11.28        -20.72        20.72 o                         
  -5   5  10         11.85         55.24        24.01 o                         
  -4   5  10        954.17        937.12        60.45 o                         
  -3   5  10        120.88         98.31        28.80 o                         
  -2   5  10        162.24        216.45        47.16 o                         
  -1   5  10        414.43        461.64        37.04 o                         
   0   5  10        850.82        843.90        31.20 o                         
   1   5  10       2831.11       2819.18        57.84 o                         
   2   5  10       1923.78       1892.22        59.32 o                         
   3   5  10          2.76         -7.86        10.69 o                         
   4   5  10       1226.19       1213.33        52.58 o                         
   5   5  10       1215.48       1313.47        47.64 o                         
   6   5  10        528.71        572.94        33.41 o                         
   7   5  10         56.03         81.77        17.97 o                         
   8   5  10        240.63        292.41        27.06 o                         
   9   5  10        648.91        639.40        49.95 o                         
  10   5  10        267.23        280.58        47.02 o                         
  -6   6  10        228.12        176.95        30.59 o                         
  -5   6  10        105.74        134.16        32.15 o                         
  -4   6  10        165.98         93.17        41.48 o                         
  -3   6  10         17.27        -20.22        20.22 o                         
  -2   6  10         42.92         25.12        16.89 o                         
  -1   6  10         26.50         65.39        22.99 o                         
   0   6  10       5014.72       5517.33       123.64 o                         
   1   6  10         99.24         88.71        12.12 o                         
   2   6  10          7.73        -10.07        10.07 o                         
   3   6  10        292.01        314.34        22.76 o                         
   4   6  10        821.30        893.24        46.57 o                         
   5   6  10        741.72        675.49        35.78 o                         
   6   6  10        110.96        107.13        19.12 o                         
   7   6  10          2.31         -7.37        13.59 o                         
   8   6  10        716.04        717.27        40.33 o                         
   9   6  10       1019.60        973.09        64.38 o                         
  10   6  10        282.40        311.98        41.91 o                         
  -6   7  10        116.27        125.35        30.93 o                         
  -5   7  10         25.81          7.68        24.62 o                         
  -4   7  10        567.75        538.99        53.03 o                         
  -3   7  10         12.83         30.24        19.21 o                         
  -2   7  10        275.64        245.56        29.66 o                         
  -1   7  10          4.26        -17.08        17.08 o                         
   0   7  10         22.42         42.19        19.90 o                         
   1   7  10       1085.72       1265.46        62.34 o                         
   2   7  10         31.21         40.83         9.74 o                         
   3   7  10         36.67         19.76        10.76 o                         
   4   7  10         19.74         32.94        13.72 o                         
   5   7  10        108.57        132.49        19.10 o                         
   6   7  10        147.08        139.33        19.50 o                         
   7   7  10        324.67        409.23        39.70 o                         
   8   7  10        163.21        208.76        24.96 o                         
   9   7  10         66.46         57.40        25.89 o                         
  10   7  10        347.86        397.14        47.14 o                         
  -5   8  10        215.54        133.28        31.19 o                         
  -4   8  10        225.10        236.88        73.83 o                         
  -3   8  10          1.03        -13.11        20.37 o                         
  -2   8  10        199.69        170.06        30.45 o                         
  -1   8  10        743.05        816.61        54.79 o                         
   0   8  10        224.06        232.89        36.98 o                         
   1   8  10        201.01        205.35        27.59 o                         
   2   8  10        145.52        152.23        28.02 o                         
   3   8  10        357.52        327.56        23.81 o                         
   4   8  10         30.83         43.79        17.85 o                         
   5   8  10         25.94         19.54        12.35 o                         
   6   8  10         16.69         18.55        17.28 o                         
   7   8  10         60.80         37.20        15.91 o                         
   8   8  10        106.31         94.91        25.40 o                         
   9   8  10        222.66        273.76        38.91 o                         
  10   8  10          0.61          4.27        27.89 o                         
  -5   9  10         10.45         44.34        29.80 o                         
  -4   9  10         55.33         28.22        21.92 o                         
  -3   9  10         54.46         52.77        22.69 o                         
  -2   9  10         62.14         64.02        24.94 o                         
  -1   9  10       2077.85       2253.42        94.18 o                         
   0   9  10        334.07        312.98        36.27 o                         
   1   9  10       4580.51       5231.99       343.56 o                         
   2   9  10         21.88         27.45        17.70 o                         
   3   9  10         19.71         24.90        18.58 o                         
   4   9  10        103.41        105.99        25.00 o                         
   5   9  10        169.26        172.78        26.82 o                         
   6   9  10        522.71        519.27        35.09 o                         
   7   9  10         15.74         16.41        15.22 o                         
   8   9  10         34.41         43.09        23.32 o                         
   9   9  10          3.39        -11.12        24.70 o                         
  -4  10  10        216.96        209.08        38.25 o                         
  -3  10  10          5.51        -24.66        25.09 o                         
  -2  10  10         54.07         65.39        26.81 o                         
  -1  10  10        142.98        131.86        27.66 o                         
   0  10  10        916.40        949.85        62.06 o                         
   1  10  10        595.83        639.66        51.20 o                         
   2  10  10          3.71        -11.39        19.15 o                         
   3  10  10        218.80        173.82        28.76 o                         
   4  10  10        737.31        645.23        52.19 o                         
   5  10  10        942.44        926.52        45.77 o                         
   6  10  10         59.72         25.78        17.09 o                         
   7  10  10         28.84         17.59        25.06 o                         
   8  10  10        234.06        232.71        70.78 o                         
  -3  11  10        178.61        165.46        65.29 o                         
  -2  11  10        443.05        516.54        54.38 o                         
  -1  11  10          2.88         26.22        23.19 o                         
   0  11  10         95.12         60.82        57.52 o                         
   1  11  10          8.01         -5.77        21.25 o                         
   2  11  10        441.11        406.91        44.78 o                         
   3  11  10        531.13        532.31        85.51 o                         
   4  11  10        171.88        125.70        27.47 o                         
   5  11  10        122.88        122.72        28.87 o                         
   6  11  10        305.26        278.16        30.66 o                         
   7  11  10        534.32        616.85        57.70 o                         
  -1  12  10        685.95        673.40        59.34 o                         
   0  12  10       2505.72       2624.83       193.18 o                         
   1  12  10        338.41        297.35        56.06 o                         
   2  12  10         15.38         16.77        31.53 o                         
   3  12  10         71.74         81.80        27.07 o                         
   4  12  10         84.61         78.45        24.29 o                         
   5  12  10       1040.79       1053.14        88.32 o                         
   6  12  10        522.27        473.87        80.51 o                         
   1  13  10         80.91        109.03        34.39 o                         
   2  13  10          6.48          5.50        23.34 o                         
   3  13  10         97.17         92.43        41.84 o                         
   4  13  10         76.25         78.10        26.92 o                         
   0  -8  11        183.95        161.57        29.74 o                         
   1  -8  11        233.12        219.37        38.55 o                         
   2  -8  11         63.31         68.07        42.57 o                         
  -2  -7  11         69.22         99.57        28.94 o                         
  -1  -7  11         60.78         60.03        19.91 o                         
   0  -7  11          0.15         39.44        19.90 o                         
   1  -7  11        100.73        122.68        30.32 o                         
   2  -7  11        272.30        315.34        40.74 o                         
   3  -7  11        156.71        137.51        28.94 o                         
   4  -7  11         87.39        111.43        30.03 o                         
   5  -7  11         15.03          1.27        22.63 o                         
  -3  -6  11          5.65         38.53        43.71 o                         
  -2  -6  11         32.93         32.35        30.67 o                         
  -1  -6  11          1.44          1.81        20.82 o                         
   0  -6  11          4.97         36.66        19.33 o                         
   1  -6  11        162.07        207.04        36.71 o                         
   2  -6  11        480.28        514.85        46.50 o                         
   3  -6  11         12.41         -5.69        34.26 o                         
   4  -6  11         54.39         65.15        23.16 o                         
   5  -6  11        168.79        202.85        39.62 o                         
   6  -6  11         16.40         49.82        26.37 o                         
  -4  -5  11          1.81         20.76        17.06 o                         
  -3  -5  11        119.74        124.91        28.14 o                         
  -2  -5  11        131.11        143.89        24.62 o                         
  -1  -5  11        368.86        416.33        40.62 o                         
   0  -5  11         19.71         31.32        32.08 o                         
   1  -5  11          5.94         12.36        17.23 o                         
   2  -5  11        281.71        252.16        32.90 o                         
   3  -5  11        295.66        318.35        38.32 o                         
   4  -5  11          5.48          3.78        19.42 o                         
   5  -5  11         50.56         69.45        24.08 o                         
   6  -5  11         17.90         -5.36        21.24 o                         
   7  -5  11        148.13        181.44        33.85 o                         
  -5  -4  11        116.10         94.18        37.66 o                         
  -4  -4  11        565.91        597.23        67.49 o                         
  -3  -4  11         18.15          3.53        16.54 o                         
  -2  -4  11          2.00        -12.86        12.86 o                         
  -1  -4  11        213.17        196.06        30.66 o                         
   0  -4  11         81.89         93.16        28.40 o                         
   1  -4  11        155.79        183.42        28.74 o                         
   2  -4  11         11.92         16.99        26.99 o                         
   3  -4  11         50.15         55.55        19.18 o                         
   4  -4  11          0.79         25.51        30.44 o                         
   5  -4  11          4.84          5.97        19.63 o                         
   6  -4  11        386.93        421.33        47.57 o                         
   7  -4  11         36.02         26.85        25.03 o                         
   8  -4  11         80.72        104.50        24.29 o                         
  -6  -3  11        159.30        110.66        43.12 o                         
  -5  -3  11         11.78         -4.74        21.14 o                         
  -4  -3  11          8.06         14.00        16.28 o                         
  -3  -3  11         38.49         31.66        15.39 o                         
  -2  -3  11        672.88        668.41        42.75 o                         
  -1  -3  11        522.78        521.41        30.82 o                         
   0  -3  11        838.69        812.12        51.14 o                         
   1  -3  11          6.95         19.36        30.17 o                         
   2  -3  11         15.97         28.72        22.40 o                         
   3  -3  11       1367.46       1364.43       101.59 o                         
   4  -3  11        403.96        423.10        41.34 o                         
   5  -3  11          2.17         19.12        19.30 o                         
   6  -3  11        187.05        188.81        29.32 o                         
   7  -3  11        118.66        157.64        30.76 o                         
   8  -3  11        523.96        557.12        83.32 o                         
   9  -3  11          5.75         -5.02        24.01 o                         
  -6  -2  11        152.13        170.61        35.50 o                         
  -5  -2  11         22.44         -6.36        18.91 o                         
  -4  -2  11        757.26        933.01        57.46 o                         
  -3  -2  11        538.38        510.03        34.37 o                         
  -2  -2  11       1391.93       1260.89        49.93 o                         
  -1  -2  11          1.82          4.60        11.75 o                         
   0  -2  11        201.97        202.09        21.42 o                         
   1  -2  11        929.19        927.84        53.67 o                         
   2  -2  11        830.26        863.87        51.24 o                         
   3  -2  11        161.01        138.35        24.73 o                         
   4  -2  11        209.33        216.68        29.46 o                         
   5  -2  11        394.02        425.77        39.41 o                         
   6  -2  11        382.52        401.26        41.73 o                         
   7  -2  11        524.41        548.16        47.55 o                         
   8  -2  11          0.91        -17.85        19.12 o                         
   9  -2  11         37.66         26.45        38.62 o                         
  -6  -1  11         35.93         41.95        23.58 o                         
  -5  -1  11        605.89        602.80        39.72 o                         
  -4  -1  11         65.67         81.59        19.30 o                         
  -3  -1  11         52.58         67.82        17.62 o                         
  -2  -1  11        301.09        304.86        24.97 o                         
  -1  -1  11        459.67        485.28        29.81 o                         
   0  -1  11        181.87        161.29        17.18 o                         
   1  -1  11        328.48        317.73        37.30 o                         
   2  -1  11         88.73        105.16        20.13 o                         
   3  -1  11        766.84        819.06        49.28 o                         
   4  -1  11        503.21        483.75        41.21 o                         
   5  -1  11        669.26        638.39        46.17 o                         
   6  -1  11        130.13        139.98        24.70 o                         
   7  -1  11        500.21        540.54        45.49 o                         
   8  -1  11        252.55        257.89        33.07 o                         
   9  -1  11        210.20        184.67        32.27 o                         
  10  -1  11          0.39        -26.59        26.59 o                         
  -6   0  11          1.89         38.62        17.62 o                         
  -5   0  11        134.53         88.92        20.91 o                         
  -4   0  11        126.96        115.97        23.90 o                         
  -3   0  11          4.06         16.38        12.07 o                         
  -2   0  11        433.91        420.56        28.00 o                         
  -1   0  11        994.63       1084.58        49.66 o                         
   0   0  11        186.29        180.10        18.11 o                         
   1   0  11        503.79        456.96        28.48 o                         
   2   0  11         71.88         42.71        11.17 o                         
   3   0  11       1840.06       1870.13        71.54 o                         
   4   0  11          7.24          4.94        14.32 o                         
   5   0  11        355.84        362.37        35.50 o                         
   6   0  11        462.97        521.77        42.63 o                         
   7   0  11        478.63        528.38        43.64 o                         
   8   0  11        283.89        318.15        63.20 o                         
   9   0  11         69.31         73.17        32.53 o                         
  10   0  11         62.24         57.42        22.44 o                         
  -6   1  11         69.81         72.24        19.46 o                         
  -5   1  11        734.27        699.74        40.68 o                         
  -4   1  11         44.11         66.38        16.16 o                         
  -3   1  11          0.87          7.12        12.57 o                         
  -2   1  11          0.46         -1.47        10.97 o                         
  -1   1  11        244.91        247.08        21.48 o                         
   0   1  11         33.07         22.80        10.64 o                         
   1   1  11         14.51         -6.68        12.46 o                         
   2   1  11          5.23          7.39         8.89 o                         
   3   1  11        238.71        227.81        22.27 o                         
   4   1  11        987.92        916.58        47.18 o                         
   5   1  11        530.66        525.93        51.75 o                         
   6   1  11         49.87         48.48        19.50 o                         
   7   1  11         24.71         11.94        17.86 o                         
   8   1  11        557.33        573.08        49.43 o                         
   9   1  11        113.72        155.73        31.77 o                         
  10   1  11         41.59         31.59        22.19 o                         
  -6   2  11        295.72        324.62        30.38 o                         
  -5   2  11          4.97         27.21        16.79 o                         
  -4   2  11       1137.59       1145.45        47.11 o                         
  -3   2  11        175.78        194.51        21.28 o                         
  -2   2  11         13.32         13.22        10.72 o                         
  -1   2  11        799.71        774.38        34.78 o                         
   0   2  11         69.79         66.27        16.76 o                         
   1   2  11         93.36         66.94        12.17 o                         
   2   2  11         79.12         76.81        19.52 o                         
   3   2  11        437.85        422.34        24.45 o                         
   4   2  11        245.00        221.14        18.55 o                         
   5   2  11         36.78         27.82        10.18 o                         
   6   2  11         14.37         33.53        11.61 o                         
   7   2  11        538.85        577.43        33.78 o                         
   8   2  11        129.30        120.49        19.26 o                         
   9   2  11         48.93         70.40        19.44 o                         
  10   2  11          6.57         23.08        22.12 o                         
  -6   3  11         82.96         61.72        22.71 o                         
  -5   3  11        402.79        445.00        33.08 o                         
  -4   3  11         64.47         53.62        22.17 o                         
  -3   3  11        816.49        831.80        38.39 o                         
  -2   3  11        301.15        303.01        23.21 o                         
  -1   3  11         20.79         12.28        10.04 o                         
   0   3  11       8072.99       8682.99       110.65 o                         
   1   3  11         12.66         24.60         9.94 o                         
   2   3  11        158.27        171.84        17.59 o                         
   3   3  11         32.77         16.52         9.92 o                         
   4   3  11       1274.49       1183.01        41.74 o                         
   5   3  11       2058.78       2084.65        75.72 o                         
   6   3  11          8.17          5.61        12.45 o                         
   7   3  11          1.63         14.92        12.68 o                         
   8   3  11        344.14        356.94        29.40 o                         
   9   3  11        335.19        300.56        29.56 o                         
  10   3  11        117.77        152.04        23.03 o                         
  -6   4  11        669.57        691.04        58.81 o                         
  -5   4  11        368.84        347.03        40.48 o                         
  -4   4  11        228.01        147.53        27.97 o                         
  -3   4  11         90.05        106.88        21.84 o                         
  -2   4  11       1640.47       1744.15        52.96 o                         
  -1   4  11        443.20        446.72        26.81 o                         
   0   4  11         45.35         41.94        11.05 o                         
   1   4  11       1797.58       1789.00        49.62 o                         
   2   4  11        375.13        418.17        41.19 o                         
   3   4  11       1558.78       1559.59        55.59 o                         
   4   4  11        748.92        721.98        33.82 o                         
   5   4  11         22.43         17.34        11.94 o                         
   6   4  11        117.85         83.03        16.16 o                         
   7   4  11        289.45        270.88        25.03 o                         
   8   4  11        333.49        330.07        29.49 o                         
   9   4  11         67.21         68.01        15.78 o                         
  10   4  11          8.47         38.26        26.38 o                         
  -6   5  11         14.42         21.35        22.47 o                         
  -5   5  11        170.63        209.34        36.15 o                         
  -4   5  11        219.64        240.50        32.35 o                         
  -3   5  11         23.88          1.00        18.96 o                         
  -2   5  11          2.54         -0.70        16.60 o                         
  -1   5  11          8.76         27.82        15.96 o                         
   0   5  11          4.54          9.36         9.56 o                         
   1   5  11       1242.80       1292.17        57.90 o                         
   2   5  11       1318.49       1250.84        55.14 o                         
   3   5  11        186.65        165.70        16.86 o                         
   4   5  11        185.26        199.11        19.42 o                         
   5   5  11        689.91        745.68        37.93 o                         
   6   5  11        555.51        580.36        34.74 o                         
   7   5  11        712.25        719.62        39.71 o                         
   8   5  11        197.82        193.99        23.51 o                         
   9   5  11        428.75        404.68        33.34 o                         
  10   5  11        180.66        189.31        35.63 o                         
  -6   6  11        144.82        151.61        40.89 o                         
  -5   6  11         11.27         35.05        23.97 o                         
  -4   6  11         40.15         35.81        22.87 o                         
  -3   6  11        262.80        240.93        39.48 o                         
  -2   6  11          3.78        -14.28        22.09 o                         
  -1   6  11       5013.49       5506.44       347.34 o                         
   0   6  11       2036.08       2242.42        81.42 o                         
   1   6  11       4106.25       4227.13       128.90 o                         
   2   6  11          1.89          5.84         9.13 o                         
   3   6  11       1398.38       1401.53        46.70 o                         
   4   6  11        593.21        567.26        41.42 o                         
   5   6  11        136.58        101.22        20.67 o                         
   6   6  11        674.55        653.53        61.68 o                         
   7   6  11         28.80         51.86        14.97 o                         
   8   6  11        309.00        350.05        30.12 o                         
   9   6  11        209.59        158.00        33.05 o                         
  10   6  11         81.11          9.88        22.47 o                         
  -5   7  11         16.13        -24.52        24.52 o                         
  -4   7  11          2.17         -6.63        31.35 o                         
  -3   7  11          5.56         34.99        20.98 o                         
  -2   7  11         74.20         94.15        24.30 o                         
  -1   7  11         25.02         18.55        21.70 o                         
   0   7  11        718.66        738.71        50.45 o                         
   1   7  11        412.06        457.36        40.95 o                         
   2   7  11          3.50          8.11        10.09 o                         
   3   7  11         20.40         24.11        12.61 o                         
   4   7  11         15.81         10.58        11.47 o                         
   5   7  11        258.53        223.77        22.25 o                         
   6   7  11          6.41         15.79        12.98 o                         
   7   7  11          1.77        -11.26        14.76 o                         
   8   7  11          8.15          5.87        15.46 o                         
   9   7  11         45.11         10.07        22.21 o                         
  10   7  11        207.33        181.37        45.07 o                         
  -5   8  11        189.27        245.26        49.02 o                         
  -4   8  11          0.82        -11.52        38.44 o                         
  -3   8  11         19.68        -23.07        25.31 o                         
  -2   8  11        209.59        238.98        35.65 o                         
  -1   8  11         16.12         -3.72        18.38 o                         
   0   8  11        442.84        426.05        41.20 o                         
   1   8  11        425.17        375.23        36.97 o                         
   2   8  11         59.34         45.75        19.97 o                         
   3   8  11        187.95        210.83        19.51 o                         
   4   8  11        837.53        894.29        41.45 o                         
   5   8  11        137.88        150.77        20.31 o                         
   6   8  11          0.01         -7.98        22.30 o                         
   7   8  11        372.13        366.13        31.52 o                         
   8   8  11        487.72        490.59        38.07 o                         
   9   8  11         74.32         66.37        25.76 o                         
  -4   9  11         17.62         24.54        26.14 o                         
  -3   9  11        106.08        151.65        31.87 o                         
  -2   9  11        595.94        603.21        54.29 o                         
  -1   9  11       1564.00       1640.92       162.20 o                         
   0   9  11       3507.36       3757.48       123.76 o                         
   1   9  11        218.99        215.38        32.95 o                         
   2   9  11         10.84         14.50        19.05 o                         
   3   9  11         64.51         72.20        18.28 o                         
   4   9  11        175.95        155.55        18.98 o                         
   5   9  11        526.99        518.53        39.62 o                         
   6   9  11        723.01        704.79        41.56 o                         
   7   9  11         25.56         33.81        15.52 o                         
   8   9  11          3.89        -22.54        22.54 o                         
   9   9  11         41.47         72.12        46.11 o                         
  -3  10  11         19.37          7.57        47.98 o                         
  -2  10  11        206.71        167.63        33.30 o                         
  -1  10  11        510.88        532.45        50.03 o                         
   0  10  11       1425.48       1478.04        79.29 o                         
   1  10  11          9.85         -0.80        18.44 o                         
   2  10  11         16.42         20.78        17.62 o                         
   3  10  11         68.20         55.29        20.97 o                         
   4  10  11        271.05        218.94        32.04 o                         
   5  10  11        926.40        982.08        74.83 o                         
   6  10  11         63.86         99.27        22.44 o                         
   7  10  11         10.65         -5.83        16.97 o                         
   8  10  11        362.77        327.90        43.31 o                         
  -2  11  11        119.34        178.92        35.61 o                         
  -1  11  11          5.37        -23.43        24.13 o                         
   0  11  11        116.48         83.73        37.89 o                         
   1  11  11          9.44          9.11        21.13 o                         
   2  11  11         91.43        104.55        78.60 o                         
   3  11  11        454.15        420.64        45.17 o                         
   4  11  11        331.86        385.38        44.94 o                         
   5  11  11        102.25         68.12        20.47 o                         
   6  11  11        302.95        274.88        55.02 o                         
   7  11  11        808.25        672.63        56.86 o                         
   0  12  11        906.31        971.13        91.14 o                         
   1  12  11        226.15        286.85        41.42 o                         
   2  12  11         14.72         30.14        25.82 o                         
   3  12  11         28.16         26.58        21.23 o                         
   4  12  11          2.34         -6.22        21.23 o                         
   5  12  11       1219.53       1067.14        76.83 o                         
   6  12  11        107.99        129.41        34.67 o                         
   0  -7  12         35.42         48.93        26.68 o                         
   1  -7  12        111.22        217.87        38.45 o                         
   2  -7  12        234.17        221.68        37.88 o                         
   3  -7  12         81.79        105.95        30.71 o                         
  -2  -6  12         32.80         50.62        59.84 o                         
  -1  -6  12         32.09         37.20        41.16 o                         
   0  -6  12        488.74        549.10        49.55 o                         
   1  -6  12          3.48        -25.08        25.08 o                         
   2  -6  12         25.99         70.48        29.85 o                         
   3  -6  12         59.85         57.54        25.63 o                         
   4  -6  12         14.42         15.74        21.25 o                         
   5  -6  12         31.24         53.04        22.92 o                         
  -3  -5  12         11.83         19.73        33.71 o                         
  -2  -5  12        392.98        441.16        43.02 o                         
  -1  -5  12         48.57         76.88        22.01 o                         
   0  -5  12         18.21         17.46        18.38 o                         
   1  -5  12        155.53        171.24        31.04 o                         
   2  -5  12        195.15        183.87        31.94 o                         
   3  -5  12        202.03        252.89        36.07 o                         
   4  -5  12          9.14         32.82        22.62 o                         
   5  -5  12          4.82          1.68        22.58 o                         
   6  -5  12         56.81         61.96        26.45 o                         
  -4  -4  12         78.66         81.43        20.41 o                         
  -3  -4  12         81.47         76.08        23.61 o                         
  -2  -4  12          4.02          9.53        18.75 o                         
  -1  -4  12         34.27         31.27        22.76 o                         
   0  -4  12        249.49        194.23        28.16 o                         
   1  -4  12        818.31        920.79        58.66 o                         
   2  -4  12         30.81         38.64        20.46 o                         
   3  -4  12        105.05         90.76        23.02 o                         
   4  -4  12         14.08         12.42        23.81 o                         
   5  -4  12         40.13         21.29        41.12 o                         
   6  -4  12         57.60         61.78        29.53 o                         
   7  -4  12          1.02         -0.22        45.34 o                         
  -5  -3  12          2.22         -0.67        21.08 o                         
  -4  -3  12        255.51        202.16        25.37 o                         
  -3  -3  12          7.82         25.33        14.99 o                         
  -2  -3  12        527.22        503.15        34.11 o                         
  -1  -3  12       1833.19       2083.19       152.97 o                         
   0  -3  12        234.32        229.27        32.08 o                         
   1  -3  12        521.61        550.11        45.56 o                         
   2  -3  12         20.28          9.57        16.03 o                         
   3  -3  12        760.04        714.00        52.19 o                         
   4  -3  12         61.28         88.08        24.00 o                         
   5  -3  12         45.24         66.33        21.86 o                         
   6  -3  12         15.17         10.64        20.81 o                         
   7  -3  12        200.88        213.67        34.37 o                         
   8  -3  12        524.57        507.44        51.97 o                         
  -5  -2  12         21.64         22.81        16.89 o                         
  -4  -2  12          1.59         -0.67        16.01 o                         
  -3  -2  12        455.89        458.49        33.98 o                         
  -2  -2  12        691.93        675.23        38.45 o                         
  -1  -2  12         14.51          2.85        11.31 o                         
   0  -2  12        529.02        559.01        79.92 o                         
   1  -2  12        656.57        684.49        62.74 o                         
   2  -2  12        393.99        376.01        37.67 o                         
   3  -2  12         87.64         70.72        34.80 o                         
   4  -2  12         84.42         86.17        44.84 o                         
   5  -2  12        353.58        312.84        35.69 o                         
   6  -2  12        438.28        489.95        45.38 o                         
   7  -2  12        245.74        225.40        37.57 o                         
   8  -2  12         35.22         26.95        43.34 o                         
   9  -2  12         74.43        128.78        31.46 o                         
  -5  -1  12        103.45         64.77        22.61 o                         
  -4  -1  12         36.71         21.44        15.99 o                         
  -3  -1  12          0.04         33.56        14.75 o                         
  -2  -1  12        196.25        233.88        25.03 o                         
  -1  -1  12          3.09         13.43        16.21 o                         
   0  -1  12        745.43        782.24        36.77 o                         
   1  -1  12        188.32        205.55        27.99 o                         
   2  -1  12          7.73         11.00        14.38 o                         
   3  -1  12        131.90        136.12        40.48 o                         
   4  -1  12        173.99        165.38        26.90 o                         
   5  -1  12        381.07        403.71        38.06 o                         
   6  -1  12        232.55        137.71        27.68 o                         
   7  -1  12        403.61        497.01        45.81 o                         
   8  -1  12        608.88        626.98        53.31 o                         
   9  -1  12        144.16        165.11        31.88 o                         
  -6   0  12          0.42         23.09        20.99 o                         
  -5   0  12         98.72         72.44        19.60 o                         
  -4   0  12         16.06          6.45        20.72 o                         
  -3   0  12        737.89        777.41        41.56 o                         
  -2   0  12        497.93        448.57        30.87 o                         
  -1   0  12         44.38         33.09        14.05 o                         
   0   0  12       4664.60       4680.82       111.90 o                         
   1   0  12        915.91        779.26        37.33 o                         
   2   0  12          3.63         -5.46        18.35 o                         
   3   0  12        214.15        177.33        25.54 o                         
   4   0  12         74.98         71.44        20.54 o                         
   5   0  12        201.03        174.80        25.80 o                         
   6   0  12        265.21        286.43        33.59 o                         
   7   0  12        967.89       1022.03        63.11 o                         
   8   0  12        144.07        206.55        33.70 o                         
   9   0  12         40.25         48.68        19.57 o                         
  -6   1  12          8.91         11.50        19.22 o                         
  -5   1  12        125.15        115.87        21.60 o                         
  -4   1  12         50.89         90.27        18.77 o                         
  -3   1  12        302.19        290.21        26.38 o                         
  -2   1  12        678.72        659.68        36.25 o                         
  -1   1  12        661.82        713.35        37.10 o                         
   0   1  12        130.70        143.42        17.14 o                         
   1   1  12       1233.52       1181.40        42.38 o                         
   2   1  12          8.44        -14.29        14.29 o                         
   3   1  12         79.86         77.29        18.79 o                         
   4   1  12         66.56         78.53        21.76 o                         
   5   1  12        113.63        123.32        22.10 o                         
   6   1  12         37.93         47.68        15.52 o                         
   7   1  12          6.82         10.68        16.27 o                         
   8   1  12        240.67        248.39        48.20 o                         
   9   1  12        173.69        196.03        34.32 o                         
  10   1  12          3.55         28.08        24.27 o                         
  -6   2  12        433.75        414.28        45.20 o                         
  -5   2  12         65.67         94.27        18.50 o                         
  -4   2  12        233.21        231.01        23.72 o                         
  -3   2  12       1021.82       1209.67        50.37 o                         
  -2   2  12        744.23        815.93        40.15 o                         
  -1   2  12        102.44        100.50        28.51 o                         
   0   2  12          0.07          0.74        10.76 o                         
   1   2  12        647.71        635.03        32.57 o                         
   2   2  12        420.39        374.15        29.44 o                         
   3   2  12         81.36         85.71        25.85 o                         
   4   2  12          1.59         -4.96        10.68 o                         
   5   2  12         13.96        -12.82        12.82 o                         
   6   2  12         80.42         99.60        23.62 o                         
   7   2  12        896.68        938.54        58.91 o                         
   8   2  12          8.29        -14.05        18.96 o                         
   9   2  12          2.52         38.10        29.44 o                         
  10   2  12          3.55         15.67        20.85 o                         
  -6   3  12        136.44        122.17        29.79 o                         
  -5   3  12        181.39        283.13        45.43 o                         
  -4   3  12        264.46        265.13        25.67 o                         
  -3   3  12        636.51        579.95        46.68 o                         
  -2   3  12         49.25         55.34        20.69 o                         
  -1   3  12       2976.21       3097.30        72.15 o                         
   0   3  12        664.10        707.73        33.73 o                         
   1   3  12       2397.35       2384.95        60.66 o                         
   2   3  12       1614.62       1537.62        70.30 o                         
   3   3  12        199.30        182.04        18.37 o                         
   4   3  12        560.72        597.27        31.21 o                         
   5   3  12       1666.34       1512.50        50.50 o                         
   6   3  12          1.56        -13.30        15.35 o                         
   7   3  12         44.31         42.23        15.82 o                         
   8   3  12        206.53        204.32        24.12 o                         
   9   3  12        207.34        224.56        26.70 o                         
  10   3  12         79.42         23.12        20.63 o                         
  -5   4  12        167.21        206.35        73.92 o                         
  -4   4  12         96.67        102.48        22.07 o                         
  -3   4  12         59.72         47.11        20.35 o                         
  -2   4  12       1378.05       1485.45        74.43 o                         
  -1   4  12       1703.81       1732.47        60.64 o                         
   0   4  12          6.65          7.32        10.92 o                         
   1   4  12        278.66        270.86        21.56 o                         
   2   4  12        790.42        793.42        42.63 o                         
   3   4  12       2526.07       2507.81        86.76 o                         
   4   4  12        787.07        749.89        36.63 o                         
   5   4  12        140.53        128.03        22.74 o                         
   6   4  12        288.81        272.02        26.54 o                         
   7   4  12        355.66        363.94        31.27 o                         
   8   4  12        195.93        175.29        22.94 o                         
   9   4  12          5.14          5.19        15.72 o                         
  10   4  12         34.92         11.30        17.70 o                         
  -5   5  12        246.87        255.20        41.95 o                         
  -4   5  12        152.70        226.58        38.46 o                         
  -3   5  12         69.19        118.17        27.57 o                         
  -2   5  12         17.85          4.24        17.16 o                         
  -1   5  12         55.33         40.16        65.24 o                         
   0   5  12        411.98        426.81        28.74 o                         
   1   5  12        557.45        594.72        30.99 o                         
   2   5  12        455.63        453.56        36.04 o                         
   3   5  12         28.15         56.22        12.88 o                         
   4   5  12       1096.53       1089.59        43.76 o                         
   5   5  12        509.40        533.76        35.12 o                         
   6   5  12        244.69        241.33        25.04 o                         
   7   5  12          4.79         -4.76        13.09 o                         
   8   5  12        123.85        102.53        24.83 o                         
   9   5  12        220.24        227.17        26.80 o                         
  10   5  12        100.03        112.78        27.77 o                         
  -5   6  12          6.25         -5.74        24.57 o                         
  -4   6  12         14.12        -15.45        25.87 o                         
  -3   6  12          0.75         30.20        24.33 o                         
  -2   6  12         38.91         46.52        23.47 o                         
  -1   6  12        690.10        791.73        52.10 o                         
   0   6  12       1745.84       1914.59        89.82 o                         
   1   6  12        631.02        618.14        45.87 o                         
   2   6  12         83.67         55.77        12.27 o                         
   3   6  12        809.76        807.25        36.84 o                         
   4   6  12       3232.85       3147.86        77.49 o                         
   5   6  12        109.67         90.70        13.85 o                         
   6   6  12        433.23        423.08        31.57 o                         
   7   6  12        244.69        273.86        28.60 o                         
   8   6  12        423.68        466.57        36.80 o                         
   9   6  12        100.04        106.68        40.74 o                         
  10   6  12         37.43         39.07        26.87 o                         
  -4   7  12         43.92         68.99        26.58 o                         
  -3   7  12         51.58         47.95        24.22 o                         
  -2   7  12         16.59        -18.95        42.30 o                         
  -1   7  12         10.91        -21.18        22.26 o                         
   0   7  12        724.71        805.48        55.45 o                         
   1   7  12          5.69         10.07        16.25 o                         
   2   7  12        309.99        328.39        43.66 o                         
   3   7  12          9.73         14.60        11.61 o                         
   4   7  12         63.56         80.69        16.33 o                         
   5   7  12        630.31        616.17        37.02 o                         
   6   7  12          6.87          7.09        15.71 o                         
   7   7  12          4.83         -7.01        14.83 o                         
   8   7  12         84.48        105.93        20.19 o                         
   9   7  12        288.87        362.75        60.88 o                         
  -4   8  12         53.32         47.51        26.95 o
[truncated: 55,972 more chars]
